# Supplementary material for: RNA tomography reveals spatial gene expression maps of Arabidopsis thaliana roots infected with Heterodera schachtii
Source: New Phytol. 2025 Oct 17;249(1):588–602. doi: 10.1111/nph.70674 (PMC12676076; doi:10.1111/nph.70674)
Supplement: Supplementary file 1 — Dataset S1 Protein sequence similarity between Heterodera schachtii genes expressed outside the nematode region to Arabidopsis proteins. [file NPH-249-588-s002.xlsx]

## Sheet: 1dpi Hs_1section_Arap11_blast
New Phytologist Supporting Information
Article title: RNA tomography reveals spatial gene expression maps of Arabidopsis thaliana roots infected with Heterodera schachtii
Authors: Anna Pijnacker*, Yuhao Wang*, Jaap-Jan Willig, Jonas Mars, Steffen Werner, Kelvin Adema, Geert Smant, Hendrik C. Korswagen, Jose L. Lozano-Torres
Article acceptance date: 27 September 2025
Supporting Information Dataset 1 - Protein sequence similarity of Heterodera schachtii genes expressed outside the nematode region to Arabidopsis thaliana proteins. Sequence similarity of genes expressed in a single section outside the nematode region at 1 dpi.
subjet_title	subject_acc_ver	qlen	evalue	pident	sstart	send	bitscore	length	mismatch	positive	gapopen	gaps	query_acc
AT2G44350.4 | Symbols:ATCS,CSY4 | CITRATE SYNTHASE 4 | Chr2:18316673-18320524 FORWARD LENGTH=473	AT2G44350.4	454	0	58.824	23	463	547	442	181	332	1	1	Hsc_gene_10440.t1
AT2G44350.3 | Symbols:ATCS,CSY4 | CITRATE SYNTHASE 4 | Chr2:18316673-18320524 FORWARD LENGTH=474	AT2G44350.3	454	0	58.824	24	464	547	442	181	332	1	1	Hsc_gene_10440.t1
AT2G44350.2 | Symbols:ATCS,CSY4 | CITRATE SYNTHASE 4 | Chr2:18316673-18320524 FORWARD LENGTH=474	AT2G44350.2	454	0	58.824	24	464	547	442	181	332	1	1	Hsc_gene_10440.t1
AT2G44350.1 | Symbols:ATCS,CSY4 | CITRATE SYNTHASE 4 | Chr2:18316673-18320524 FORWARD LENGTH=473	AT2G44350.1	454	0	58.824	23	463	547	442	181	332	1	1	Hsc_gene_10440.t1
AT3G60100.2 | Symbols:CSY5 | citrate synthase 5 | Chr3:22192888-22196246 FORWARD LENGTH=469	AT3G60100.2	454	0	59.028	31	461	536	432	175	328	2	2	Hsc_gene_10440.t1
AT3G60100.1 | Symbols:CSY5 | citrate synthase 5 | Chr3:22192888-22196246 FORWARD LENGTH=464	AT3G60100.1	454	0	59.259	31	456	531	432	169	326	3	7	Hsc_gene_10440.t1
AT3G60100.3 | Symbols:CSY5 | citrate synthase 5 | Chr3:22192888-22196157 FORWARD LENGTH=422	AT3G60100.3	454	1.18e-168	57.761	31	422	481	393	164	297	2	2	Hsc_gene_10440.t1
AT2G33210.1 | Symbols:HSP60-2 | heat shock protein 60-2 | Chr2:14075093-14078568 REVERSE LENGTH=585	AT2G33210.1	562	0	58.922	28	564	626	538	219	414	2	2	Hsc_gene_10442.t1
AT3G23990.1 | Symbols:HSP60,HSP60-3B | heat shock protein 60,HEAT SHOCK PROTEIN 60-3B | Chr3:8669013-8672278 FORWARD LENGTH=577	AT3G23990.1	562	0	59.023	29	559	619	532	216	412	2	2	Hsc_gene_10442.t1
AT2G33210.2 | Symbols:HSP60-2 | heat shock protein 60-2 | Chr2:14075093-14078568 REVERSE LENGTH=580	AT2G33210.2	562	0	58.178	28	559	610	538	218	409	3	7	Hsc_gene_10442.t1
AT3G13860.1 | Symbols:HSP60-3A | heat shock protein 60-3A | Chr3:4561704-4565133 REVERSE LENGTH=572	AT3G13860.1	562	0	55.393	26	571	574	547	240	398	3	4	Hsc_gene_10442.t1
AT3G13470.1 | Symbols:Cpn60beta2 | chaperonin-60beta2 | Chr3:4389685-4392624 FORWARD LENGTH=596	AT3G13470.1	562	5.63e-166	46.858	42	595	485	557	289	375	5	7	Hsc_gene_10442.t1
AT5G56500.2 | Symbols:Cpn60beta3 | chaperonin-60beta3 | Chr5:22874058-22876966 FORWARD LENGTH=597	AT5G56500.2	562	3.59e-164	46.869	44	597	480	559	288	372	5	9	Hsc_gene_10442.t1
AT5G56500.1 | Symbols:Cpn60beta3 | chaperonin-60beta3 | Chr5:22874058-22876966 FORWARD LENGTH=597	AT5G56500.1	562	3.59e-164	46.869	44	597	480	559	288	372	5	9	Hsc_gene_10442.t1
AT1G55490.5 | Symbols:Cpn60beta1,LEN1,CPN60B | chaperonin-60beta1,LESION INITIATION 1,chaperonin 60 beta | Chr1:20715717-20718673 REVERSE LENGTH=600	AT1G55490.5	562	8.63e-164	46.679	46	599	479	557	290	372	5	7	Hsc_gene_10442.t1
AT1G55490.4 | Symbols:Cpn60beta1,LEN1,CPN60B | chaperonin-60beta1,LESION INITIATION 1,chaperonin 60 beta | Chr1:20715717-20718673 REVERSE LENGTH=600	AT1G55490.4	562	8.63e-164	46.679	46	599	479	557	290	372	5	7	Hsc_gene_10442.t1
AT1G55490.3 | Symbols:Cpn60beta1,LEN1,CPN60B | chaperonin-60beta1,LESION INITIATION 1,chaperonin 60 beta | Chr1:20715717-20718673 REVERSE LENGTH=600	AT1G55490.3	562	8.63e-164	46.679	46	599	479	557	290	372	5	7	Hsc_gene_10442.t1
AT1G55490.2 | Symbols:Cpn60beta1,LEN1,CPN60B | chaperonin-60beta1,LESION INITIATION 1,chaperonin 60 beta | Chr1:20715717-20718673 REVERSE LENGTH=600	AT1G55490.2	562	8.63e-164	46.679	46	599	479	557	290	372	5	7	Hsc_gene_10442.t1
AT1G55490.1 | Symbols:Cpn60beta1,LEN1,CPN60B | chaperonin-60beta1,LESION INITIATION 1,chaperonin 60 beta | Chr1:20715717-20718673 REVERSE LENGTH=600	AT1G55490.1	562	8.63e-164	46.679	46	599	479	557	290	372	5	7	Hsc_gene_10442.t1
AT2G28000.1 | Symbols:CH-CPN60A,SLP,Cpn60alpha1,CPN60A | SCHLEPPERLESS,CHLOROPLAST CHAPERONIN 60ALPHA,chaperonin-60alpha1,chaperonin-60alpha | Chr2:11926603-11929184 FORWARD LENGTH=586	AT2G28000.1	562	1.5e-154	44.693	39	569	455	537	289	364	5	8	Hsc_gene_10442.t1
AT1G26230.1 | Symbols:Cpn60beta4 | chaperonin-60beta4 | Chr1:9072388-9075272 REVERSE LENGTH=611	AT1G26230.1	562	4.15e-151	42.518	34	579	447	548	303	361	5	12	Hsc_gene_10442.t1
AT1G26230.4 | Symbols:Cpn60beta4 | chaperonin-60beta4 | Chr1:9072388-9075047 REVERSE LENGTH=559	AT1G26230.4	562	3.12e-148	43.048	5	527	438	525	289	349	4	10	Hsc_gene_10442.t1
AT1G26230.3 | Symbols:Cpn60beta4 | chaperonin-60beta4 | Chr1:9072388-9075023 REVERSE LENGTH=551	AT1G26230.3	562	2.12e-146	42.994	1	519	433	521	287	346	4	10	Hsc_gene_10442.t1
AT1G26230.2 | Symbols:Cpn60beta4 | chaperonin-60beta4 | Chr1:9072715-9075272 REVERSE LENGTH=551	AT1G26230.2	562	8.71e-128	41.736	34	515	385	484	276	318	4	6	Hsc_gene_10442.t1
AT5G18820.1 | Symbols:EMB3007,Cpn60alpha2 | embryo defective 3007,chaperonin-60alpha2 | Chr5:6271549-6274153 FORWARD LENGTH=575	AT5G18820.1	562	1.81e-117	38.838	27	572	360	551	328	341	6	9	Hsc_gene_10442.t1
AT1G26230.5 | Symbols:Cpn60beta4 | chaperonin-60beta4 | Chr1:9073110-9075272 REVERSE LENGTH=470	AT1G26230.5	562	2.31e-108	41.119	34	442	333	411	238	273	3	4	Hsc_gene_10442.t1
AT5G60390.3 | Symbols:EF1alpha | | Chr5:24289226-24290675 FORWARD LENGTH=449	AT5G60390.3	465	0	74.348	1	448	709	460	105	390	2	13	Hsc_gene_10624.t1
AT5G60390.2 | Symbols:EF1alpha | | Chr5:24289226-24290675 FORWARD LENGTH=449	AT5G60390.2	465	0	74.348	1	448	709	460	105	390	2	13	Hsc_gene_10624.t1
AT5G60390.1 | Symbols:EF1alpha | | Chr5:24289226-24290675 FORWARD LENGTH=449	AT5G60390.1	465	0	74.348	1	448	709	460	105	390	2	13	Hsc_gene_10624.t1
AT1G07940.4 | Symbols:no symbol available | no full name available | Chr1:2463350-2464792 REVERSE LENGTH=449	AT1G07940.4	465	0	74.348	1	448	709	460	105	390	2	13	Hsc_gene_10624.t1
AT1G07940.3 | Symbols:no symbol available | no full name available | Chr1:2463350-2464792 REVERSE LENGTH=449	AT1G07940.3	465	0	74.348	1	448	709	460	105	390	2	13	Hsc_gene_10624.t1
AT1G07940.2 | Symbols:no symbol available | no full name available | Chr1:2463350-2464792 REVERSE LENGTH=449	AT1G07940.2	465	0	74.348	1	448	709	460	105	390	2	13	Hsc_gene_10624.t1
AT1G07940.1 | Symbols:no symbol available | no full name available | Chr1:2463350-2464792 REVERSE LENGTH=449	AT1G07940.1	465	0	74.348	1	448	709	460	105	390	2	13	Hsc_gene_10624.t1
AT1G07930.1 | Symbols:no symbol available | no full name available | Chr1:2459014-2460458 FORWARD LENGTH=449	AT1G07930.1	465	0	74.348	1	448	709	460	105	390	2	13	Hsc_gene_10624.t1
AT1G07920.1 | Symbols:no symbol available | no full name available | Chr1:2455559-2457001 FORWARD LENGTH=449	AT1G07920.1	465	0	74.348	1	448	709	460	105	390	2	13	Hsc_gene_10624.t1
AT1G07930.2 | Symbols:no symbol available | no full name available | Chr1:2459014-2460458 FORWARD LENGTH=372	AT1G07930.2	465	2.31e-146	76.03	1	255	423	267	52	225	1	12	Hsc_gene_10624.t1
AT3G23890.1 | Symbols:ATTOPII,TOPII | topoisomerase II | Chr3:8624931-8631106 FORWARD LENGTH=1473	AT3G23890.1	1346	0	51.97	30	1178	1147	1193	510	819	22	63	Hsc_gene_10755.t1
AT3G23890.2 | Symbols:ATTOPII,TOPII | topoisomerase II | Chr3:8624931-8631106 FORWARD LENGTH=1438	AT3G23890.2	1346	0	47.906	30	1297	1126	1361	592	875	28	117	Hsc_gene_10755.t1
AT3G25800.3 | Symbols:PP2AA2,PDF1,PR 65 | protein phosphatase 2A subunit A2 | Chr3:9422822-9425783 REVERSE LENGTH=587	AT3G25800.3	597	0	52.778	5	575	610	576	267	413	2	5	Hsc_gene_12649.t1
AT3G25800.1 | Symbols:PP2AA2,PDF1,PR 65 | protein phosphatase 2A subunit A2 | Chr3:9422822-9425783 REVERSE LENGTH=587	AT3G25800.1	597	0	52.778	5	575	610	576	267	413	2	5	Hsc_gene_12649.t1
AT1G25490.1 | Symbols:EER1,ATB BETA BETA,RCN1,REGA | ROOTS CURL IN NPA,ENHANCED ETHYLENE RESPONSE 1 | Chr1:8951700-8954899 FORWARD LENGTH=588	AT1G25490.1	597	0	52.951	5	575	605	576	266	406	2	5	Hsc_gene_12649.t1
AT1G13320.3 | Symbols:PP2AA3 | protein phosphatase 2A subunit A3 | Chr1:4563692-4567348 REVERSE LENGTH=587	AT1G13320.3	597	0	52.604	5	575	600	576	268	409	2	5	Hsc_gene_12649.t1
AT1G13320.1 | Symbols:PP2AA3 | protein phosphatase 2A subunit A3 | Chr1:4563692-4567348 REVERSE LENGTH=587	AT1G13320.1	597	0	52.604	5	575	600	576	268	409	2	5	Hsc_gene_12649.t1
AT3G25800.2 | Symbols:PP2AA2,PDF1,PR 65 | protein phosphatase 2A subunit A2 | Chr3:9423036-9425783 REVERSE LENGTH=544	AT3G25800.2	597	0	53.659	5	532	564	533	239	382	3	8	Hsc_gene_12649.t1
AT1G13320.2 | Symbols:PP2AA3 | protein phosphatase 2A subunit A3 | Chr1:4563970-4567348 REVERSE LENGTH=537	AT1G13320.2	597	0	53.172	5	535	553	536	243	380	3	8	Hsc_gene_12649.t1
AT1G13320.4 | Symbols:PP2AA3 | protein phosphatase 2A subunit A3 | Chr1:4563692-4566451 REVERSE LENGTH=412	AT1G13320.4	597	7.89e-135	50	2	400	400	404	197	279	2	5	Hsc_gene_12649.t1
AT5G19820.1 | Symbols:emb2734 | embryo defective 2734 | Chr5:6695731-6701247 REVERSE LENGTH=1116	AT5G19820.1	1096	2.37e-171	32.44	20	1042	534	1045	658	556	17	48	Hsc_gene_12756.t1
AT2G37270.2 | Symbols:RPS5B,ATRPS5B | ribosomal protein 5B | Chr2:15647883-15649042 REVERSE LENGTH=207	AT2G37270.2	225	3.1e-111	76.842	18	207	317	190	43	172	1	1	Hsc_gene_12818.t1
AT2G37270.1 | Symbols:RPS5B,ATRPS5B | ribosomal protein 5B | Chr2:15647883-15649042 REVERSE LENGTH=207	AT2G37270.1	225	3.1e-111	76.842	18	207	317	190	43	172	1	1	Hsc_gene_12818.t1
AT3G11940.2 | Symbols:ATRPS5A,RPS5A,AML1 | ARABIDOPSIS MINUTE-LIKE 1,ribosomal protein 5A | Chr3:3778175-3779354 REVERSE LENGTH=207	AT3G11940.2	225	3.42e-110	75.789	18	207	315	190	45	172	1	1	Hsc_gene_12818.t1
AT3G11940.1 | Symbols:ATRPS5A,RPS5A,AML1 | ARABIDOPSIS MINUTE-LIKE 1,ribosomal protein 5A | Chr3:3778175-3779354 REVERSE LENGTH=207	AT3G11940.1	225	3.42e-110	75.789	18	207	315	190	45	172	1	1	Hsc_gene_12818.t1
AT1G75660.1 | Symbols:AtXRN3,XRN3 | 5-3 EXORIBONUCLEASE 3,5-3 exoribonuclease 3 | Chr1:28408289-28414825 FORWARD LENGTH=1020	AT1G75660.1	1091	0	47.179	1	735	664	780	359	498	14	53	Hsc_gene_13108.t1
AT5G42540.2 | Symbols:XRN2,AtXRN2 | EXORIBONUCLEASE 2,exoribonuclease 2 | Chr5:17007513-17014534 FORWARD LENGTH=1023	AT5G42540.2	1091	0	43.99	1	728	625	782	375	476	12	63	Hsc_gene_13108.t1
AT5G42540.1 | Symbols:XRN2,AtXRN2 | EXORIBONUCLEASE 2,exoribonuclease 2 | Chr5:17007513-17014534 FORWARD LENGTH=1012	AT5G42540.1	1091	0	43.99	1	728	625	782	375	476	12	63	Hsc_gene_13108.t1
AT1G54490.1 | Symbols:XRN4,ATXRN4,AIN1,EIN5 | ACC INSENSITIVE 1,ETHYLENE INSENSITIVE 5,EXORIBONUCLEASE 4,exoribonuclease 4 | Chr1:20350300-20356650 FORWARD LENGTH=947	AT1G54490.1	1091	7.13e-139	52.86	1	430	443	437	194	307	6	12	Hsc_gene_13108.t1
AT1G54490.2 | Symbols:XRN4,ATXRN4,AIN1,EIN5 | ACC INSENSITIVE 1,ETHYLENE INSENSITIVE 5,EXORIBONUCLEASE 4,exoribonuclease 4 | Chr1:20350697-20356650 FORWARD LENGTH=889	AT1G54490.2	1091	3.8e-109	51.63	12	372	362	368	167	258	5	11	Hsc_gene_13108.t1
AT5G42740.3 | Symbols:no symbol available | no full name available | Chr5:17136269-17140622 FORWARD LENGTH=528	AT5G42740.3	556	3.33e-136	44.656	17	527	406	524	256	327	11	34	Hsc_gene_14580.t1
AT5G42740.2 | Symbols:no symbol available | no full name available | Chr5:17136080-17140622 FORWARD LENGTH=560	AT5G42740.2	556	1.04e-135	44.656	49	559	406	524	256	327	11	34	Hsc_gene_14580.t1
AT5G42740.1 | Symbols:no symbol available | no full name available | Chr5:17136080-17140622 FORWARD LENGTH=560	AT5G42740.1	556	1.04e-135	44.656	49	559	406	524	256	327	11	34	Hsc_gene_14580.t1
AT5G36880.2 | Symbols:ACS | acetyl-CoA synthetase | Chr5:14534961-14540296 REVERSE LENGTH=743	AT5G36880.2	777	0	49.796	39	737	724	735	329	477	9	40	Hsc_gene_14947.t1
AT5G36880.6 | Symbols:ACS | acetyl-CoA synthetase | Chr5:14534961-14539084 REVERSE LENGTH=693	AT5G36880.6	777	0	50.698	6	687	723	716	315	469	8	38	Hsc_gene_14947.t1
AT5G36880.5 | Symbols:ACS | acetyl-CoA synthetase | Chr5:14534961-14539084 REVERSE LENGTH=693	AT5G36880.5	777	0	50.698	6	687	723	716	315	469	8	38	Hsc_gene_14947.t1
AT5G36880.3 | Symbols:ACS | acetyl-CoA synthetase | Chr5:14534961-14539084 REVERSE LENGTH=693	AT5G36880.3	777	0	50.698	6	687	723	716	315	469	8	38	Hsc_gene_14947.t1
AT5G36880.1 | Symbols:ACS | acetyl-CoA synthetase | Chr5:14534961-14539084 REVERSE LENGTH=693	AT5G36880.1	777	0	50.698	6	687	723	716	315	469	8	38	Hsc_gene_14947.t1
AT5G36880.4 | Symbols:ACS | acetyl-CoA synthetase | Chr5:14535506-14539084 REVERSE LENGTH=610	AT5G36880.4	777	0	50.079	6	600	635	633	269	409	8	47	Hsc_gene_14947.t1
AT2G20340.1 | Symbols:AtAAS,AAS | aromatic aldehyde synthase | Chr2:8779804-8782490 FORWARD LENGTH=490	AT2G20340.1	821	1.06e-131	45.433	12	428	402	427	215	272	4	18	Hsc_gene_14963.t1
AT2G20340.2 | Symbols:AtAAS,AAS | aromatic aldehyde synthase | Chr2:8779804-8782490 FORWARD LENGTH=463	AT2G20340.2	821	1.61e-113	42.723	12	401	353	426	201	258	7	43	Hsc_gene_14963.t1
AT4G28680.4 | Symbols:TYRDC1,AtTYDC,TYDC,TYRDC | L-TYROSINE DECARBOXYLASE 1,L-tyrosine decarboxylase | Chr4:14155184-14158546 FORWARD LENGTH=538	AT4G28680.4	821	9.62e-112	41.395	51	472	352	430	230	260	6	22	Hsc_gene_14963.t1
AT4G28680.3 | Symbols:TYRDC1,AtTYDC,TYDC,TYRDC | L-TYROSINE DECARBOXYLASE 1,L-tyrosine decarboxylase | Chr4:14155248-14158546 FORWARD LENGTH=547	AT4G28680.3	821	1.57e-111	41.395	60	481	351	430	230	260	6	22	Hsc_gene_14963.t1
AT4G28680.1 | Symbols:TYRDC1,AtTYDC,TYDC,TYRDC | L-TYROSINE DECARBOXYLASE 1,L-tyrosine decarboxylase | Chr4:14155248-14158546 FORWARD LENGTH=545	AT4G28680.1	821	4.5e-111	41.395	60	479	350	430	228	258	6	24	Hsc_gene_14963.t1
AT4G28680.2 | Symbols:TYRDC1,AtTYDC,TYDC,TYRDC | L-TYROSINE DECARBOXYLASE 1,L-tyrosine decarboxylase | Chr4:14155248-14158546 FORWARD LENGTH=547	AT4G28680.2	821	8.91e-111	41.204	60	481	349	432	228	258	6	26	Hsc_gene_14963.t1
AT2G32000.1 | Symbols:no symbol available | no full name available | Chr2:13615999-13621563 REVERSE LENGTH=865	AT2G32000.1	679	1.98e-149	38.779	7	631	456	655	368	381	9	33	Hsc_gene_15822.t1
AT2G32000.2 | Symbols:no symbol available | no full name available | Chr2:13615999-13621397 REVERSE LENGTH=838	AT2G32000.2	679	6.72e-133	38.27	30	604	412	601	339	349	9	32	Hsc_gene_15822.t1
AT2G40010.1 | Symbols:no symbol available | no full name available | Chr2:16708578-16710448 REVERSE LENGTH=317	AT2G40010.1	318	1.85e-100	51.613	11	316	298	310	144	217	3	6	Hsc_gene_1778.t1
AT1G78300.1 | Symbols:GRF2,14-3-3OMEGA,GF14 OMEGA | general regulatory factor 2,14-3-3 PROTEIN G-BOX FACTOR14 OMEGA | Chr1:29461883-29463052 FORWARD LENGTH=259	AT1G78300.1	251	1.28e-109	65.975	1	241	317	241	78	187	2	4	Hsc_gene_19470.t1
AT5G38480.1 | Symbols:GRF3,RCI1 | general regulatory factor 3 | Chr5:15410277-15411285 FORWARD LENGTH=255	AT5G38480.1	251	4.44e-109	66.529	3	244	315	242	74	188	3	7	Hsc_gene_19470.t1
AT5G38480.3 | Symbols:GRF3,RCI1 | general regulatory factor 3 | Chr5:15410277-15411285 FORWARD LENGTH=254	AT5G38480.3	251	9.75e-109	66.39	3	243	314	241	75	187	3	6	Hsc_gene_19470.t1
AT5G38480.2 | Symbols:GRF3,RCI1 | general regulatory factor 3 | Chr5:15410277-15411285 FORWARD LENGTH=254	AT5G38480.2	251	9.75e-109	66.39	3	243	314	241	75	187	3	6	Hsc_gene_19470.t1
AT3G02520.2 | Symbols:GRF7,GF14 NU | general regulatory factor 7 | Chr3:526800-527915 REVERSE LENGTH=265	AT3G02520.2	251	2.25e-108	63.636	1	251	313	253	86	194	3	6	Hsc_gene_19470.t1
AT3G02520.1 | Symbols:GRF7,GF14 NU | general regulatory factor 7 | Chr3:526800-527915 REVERSE LENGTH=265	AT3G02520.1	251	2.25e-108	63.636	1	251	313	253	86	194	3	6	Hsc_gene_19470.t1
AT1G34760.2 | Symbols:RHS5,GRF11,GF14 OMICRON | ROOT HAIR SPECIFIC 5,general regulatory factor 11 | Chr1:12743981-12745603 REVERSE LENGTH=252	AT1G34760.2	251	2.78e-108	63.265	1	245	313	245	87	191	2	3	Hsc_gene_19470.t1
AT1G34760.1 | Symbols:RHS5,GRF11,GF14 OMICRON | ROOT HAIR SPECIFIC 5,general regulatory factor 11 | Chr1:12744062-12745603 REVERSE LENGTH=255	AT1G34760.1	251	2.95e-108	63.265	1	245	313	245	87	191	2	3	Hsc_gene_19470.t1
AT1G35160.1 | Symbols:GRF4,14-3-3PHI,GF14 PHI | GENERAL REGULATORY FACTOR 4,14-3-3 PROTEIN G-BOX FACTOR14 PHI,GF14 protein phi chain | Chr1:12867264-12868514 FORWARD LENGTH=267	AT1G35160.1	251	3.72e-108	63.855	8	256	313	249	86	189	2	4	Hsc_gene_19470.t1
AT1G35160.2 | Symbols:GRF4,14-3-3PHI,GF14 PHI | GENERAL REGULATORY FACTOR 4,14-3-3 PROTEIN G-BOX FACTOR14 PHI,GF14 protein phi chain | Chr1:12867264-12868514 FORWARD LENGTH=295	AT1G35160.2	251	1.62e-107	66.102	8	243	312	236	76	185	2	4	Hsc_gene_19470.t1
AT1G26480.1 | Symbols:GF14 IOTA,GRF12 | general regulatory factor 12 | Chr1:9156573-9157845 REVERSE LENGTH=268	AT1G26480.1	251	2.05e-107	63.223	10	247	311	242	83	186	2	6	Hsc_gene_19470.t1
AT4G09000.1 | Symbols:GRF1,GF14 CHI | GENERAL REGULATORY FACTOR1-G-BOX FACTOR 14-3-3 HOMOLOG ISOFORM CHI,general regulatory factor 1 | Chr4:5775387-5777157 FORWARD LENGTH=267	AT4G09000.1	251	3.28e-107	64.167	7	246	311	240	82	187	2	4	Hsc_gene_19470.t1
AT2G42590.1 | Symbols:GF14 MU,GRF9,GRF14 | general regulatory factor 9 | Chr2:17732118-17733775 REVERSE LENGTH=263	AT2G42590.1	251	2.14e-106	60.241	7	252	308	249	94	194	2	5	Hsc_gene_19470.t1
AT2G42590.3 | Symbols:GF14 MU,GRF9,GRF14 | general regulatory factor 9 | Chr2:17732164-17733775 REVERSE LENGTH=276	AT2G42590.3	251	2.95e-106	60.241	7	252	308	249	94	194	2	5	Hsc_gene_19470.t1
AT4G09000.2 | Symbols:GRF1,GF14 CHI | GENERAL REGULATORY FACTOR1-G-BOX FACTOR 14-3-3 HOMOLOG ISOFORM CHI,general regulatory factor 1 | Chr4:5775387-5777157 FORWARD LENGTH=318	AT4G09000.2	251	5.84e-106	64.831	7	242	309	236	79	186	2	4	Hsc_gene_19470.t1
AT1G22300.2 | Symbols:14-3-3EPSILON,GRF10,GF14 EPSILON | general regulatory factor 10,14-3-3 PROTEIN G-BOX FACTOR14 EPSILON | Chr1:7879244-7881103 REVERSE LENGTH=254	AT1G22300.2	251	6.05e-106	61.29	1	248	307	248	92	197	2	4	Hsc_gene_19470.t1
AT1G22300.1 | Symbols:14-3-3EPSILON,GRF10,GF14 EPSILON | general regulatory factor 10,14-3-3 PROTEIN G-BOX FACTOR14 EPSILON | Chr1:7879146-7881103 REVERSE LENGTH=254	AT1G22300.1	251	6.9e-106	61.29	1	248	307	248	92	197	2	4	Hsc_gene_19470.t1
AT5G10450.2 | Symbols:14-3-3lambda,GRF6,AFT1 | 14-3-3 PROTEIN G-BOX FACTOR14 LAMBDA,G-box regulating factor 6 | Chr5:3284452-3286261 REVERSE LENGTH=246	AT5G10450.2	251	1.79e-105	63.333	7	245	305	240	81	184	3	7	Hsc_gene_19470.t1
AT1G22300.3 | Symbols:14-3-3EPSILON,GRF10,GF14 EPSILON | general regulatory factor 10,14-3-3 PROTEIN G-BOX FACTOR14 EPSILON | Chr1:7879601-7881103 REVERSE LENGTH=251	AT1G22300.3	251	2.31e-105	61.885	1	241	305	244	88	195	2	5	Hsc_gene_19470.t1
AT2G42590.2 | Symbols:GF14 MU,GRF9,GRF14 | general regulatory factor 9 | Chr2:17732118-17733775 REVERSE LENGTH=262	AT2G42590.2	251	4.67e-105	59.843	7	259	305	254	94	195	4	8	Hsc_gene_19470.t1
AT5G10450.1 | Symbols:14-3-3lambda,GRF6,AFT1 | 14-3-3 PROTEIN G-BOX FACTOR14 LAMBDA,G-box regulating factor 6 | Chr5:3284452-3286261 REVERSE LENGTH=248	AT5G10450.1	251	1.43e-104	63.83	7	240	303	235	78	182	3	7	Hsc_gene_19470.t1
AT5G10450.3 | Symbols:14-3-3lambda,GRF6,AFT1 | 14-3-3 PROTEIN G-BOX FACTOR14 LAMBDA,G-box regulating factor 6 | Chr5:3284615-3286261 REVERSE LENGTH=258	AT5G10450.3	251	1.99e-104	63.83	7	240	303	235	78	182	3	7	Hsc_gene_19470.t1
AT5G10450.4 | Symbols:14-3-3lambda,GRF6,AFT1 | 14-3-3 PROTEIN G-BOX FACTOR14 LAMBDA,G-box regulating factor 6 | Chr5:3284476-3286261 REVERSE LENGTH=273	AT5G10450.4	251	3.16e-104	63.83	7	240	303	235	78	182	3	7	Hsc_gene_19470.t1
AT5G16050.2 | Symbols:GRF5,GF14 UPSILON | general regulatory factor 5 | Chr5:5244008-5245402 REVERSE LENGTH=268	AT5G16050.2	251	1.36e-100	62.81	6	247	294	242	83	182	3	7	Hsc_gene_19470.t1
AT5G16050.1 | Symbols:GRF5,GF14 UPSILON | general regulatory factor 5 | Chr5:5244008-5245402 REVERSE LENGTH=268	AT5G16050.1	251	1.36e-100	62.81	6	247	294	242	83	182	3	7	Hsc_gene_19470.t1
AT2G14170.2 | Symbols:ALDH6B2 | aldehyde dehydrogenase 6B2 | Chr2:5977727-5981489 REVERSE LENGTH=498	AT2G14170.2	534	0	59.833	5	482	617	478	192	377	0	0	Hsc_gene_20035.t1
AT2G14170.1 | Symbols:ALDH6B2 | aldehyde dehydrogenase 6B2 | Chr2:5977727-5981899 REVERSE LENGTH=607	AT2G14170.1	534	0	59.833	114	591	617	478	192	377	0	0	Hsc_gene_20035.t1
AT2G14170.3 | Symbols:ALDH6B2 | aldehyde dehydrogenase 6B2 | Chr2:5977851-5981899 REVERSE LENGTH=595	AT2G14170.3	534	0	59.87	114	574	592	461	185	361	0	0	Hsc_gene_20035.t1
AT1G65440.4 | Symbols:GTB1 | global transcription factor group B1 | Chr1:24306945-24314327 REVERSE LENGTH=1647	AT1G65440.4	1474	2.81e-116	26.182	122	1407	403	1417	849	634	38	197	Hsc_gene_20264.t1
AT1G65440.1 | Symbols:GTB1 | global transcription factor group B1 | Chr1:24306945-24314327 REVERSE LENGTH=1647	AT1G65440.1	1474	2.81e-116	26.182	122	1407	403	1417	849	634	38	197	Hsc_gene_20264.t1
AT1G65440.2 | Symbols:GTB1 | global transcription factor group B1 | Chr1:24306908-24314327 REVERSE LENGTH=1642	AT1G65440.2	1474	4.21e-116	26.182	122	1407	402	1417	849	634	38	197	Hsc_gene_20264.t1
AT4G31480.9 | Symbols:no symbol available | no full name available | Chr4:15264145-15267384 FORWARD LENGTH=948	AT4G31480.9	980	0	45.877	20	945	806	946	483	617	14	29	Hsc_gene_20853.t1
AT4G31480.8 | Symbols:no symbol available | no full name available | Chr4:15264145-15267384 FORWARD LENGTH=948	AT4G31480.8	980	0	45.877	20	945	806	946	483	617	14	29	Hsc_gene_20853.t1
AT4G31480.7 | Symbols:no symbol available | no full name available | Chr4:15264145-15267384 FORWARD LENGTH=948	AT4G31480.7	980	0	45.877	20	945	806	946	483	617	14	29	Hsc_gene_20853.t1
AT4G31480.6 | Symbols:no symbol available | no full name available | Chr4:15264076-15267384 FORWARD LENGTH=971	AT4G31480.6	980	0	45.877	43	968	806	946	483	617	14	29	Hsc_gene_20853.t1
AT4G31480.5 | Symbols:no symbol available | no full name available | Chr4:15264145-15267384 FORWARD LENGTH=948	AT4G31480.5	980	0	45.877	20	945	806	946	483	617	14	29	Hsc_gene_20853.t1
AT4G31480.4 | Symbols:no symbol available | no full name available | Chr4:15264145-15267384 FORWARD LENGTH=948	AT4G31480.4	980	0	45.877	20	945	806	946	483	617	14	29	Hsc_gene_20853.t1
AT4G31480.3 | Symbols:no symbol available | no full name available | Chr4:15264076-15267384 FORWARD LENGTH=971	AT4G31480.3	980	0	45.877	43	968	806	946	483	617	14	29	Hsc_gene_20853.t1
AT4G31480.2 | Symbols:no symbol available | no full name available | Chr4:15264145-15267384 FORWARD LENGTH=948	AT4G31480.2	980	0	45.877	20	945	806	946	483	617	14	29	Hsc_gene_20853.t1
AT4G31480.1 | Symbols:no symbol available | no full name available | Chr4:15264145-15267384 FORWARD LENGTH=948	AT4G31480.1	980	0	45.877	20	945	806	946	483	617	14	29	Hsc_gene_20853.t1
AT4G31490.3 | Symbols:no symbol available | no full name available | Chr4:15269460-15272693 FORWARD LENGTH=948	AT4G31490.3	980	0	45.877	20	945	805	946	483	616	14	29	Hsc_gene_20853.t1
AT4G31490.2 | Symbols:no symbol available | no full name available | Chr4:15269460-15272693 FORWARD LENGTH=948	AT4G31490.2	980	0	45.877	20	945	805	946	483	616	14	29	Hsc_gene_20853.t1
AT4G31490.1 | Symbols:no symbol available | no full name available | Chr4:15269460-15272693 FORWARD LENGTH=948	AT4G31490.1	980	0	45.877	20	945	805	946	483	616	14	29	Hsc_gene_20853.t1
AT5G26710.1 | Symbols:no symbol available | no full name available | Chr5:9305673-9308247 FORWARD LENGTH=719	AT5G26710.1	585	1.56e-168	46.038	197	719	496	530	272	352	5	14	Hsc_gene_21202.t1
AT1G66580.1 | Symbols:SAG24,RPL10C | senescence associated gene 24,ribosomal protein L10 C | Chr1:24839208-24840439 FORWARD LENGTH=221	AT1G66580.1	214	1.15e-111	71.635	1	208	318	208	59	171	0	0	Hsc_gene_21276.t1
AT1G26910.1 | Symbols:RPL10B | ribosomal protein L10 B | Chr1:9321709-9322813 FORWARD LENGTH=221	AT1G26910.1	214	1.47e-111	72.115	1	208	318	208	58	173	0	0	Hsc_gene_21276.t1
AT1G14320.1 | Symbols:RPL10A,SAC52,RPL10 | SUPPRESSOR OF ACAULIS 52,ribosomal protein L10,ribosomal protein L10 A | Chr1:4888270-4889408 FORWARD LENGTH=220	AT1G14320.1	214	7.44e-111	72.115	1	208	317	208	58	173	0	0	Hsc_gene_21276.t1
AT2G31610.1 | Symbols:no symbol available | no full name available | Chr2:13450384-13451669 FORWARD LENGTH=250	AT2G31610.1	262	2.86e-109	68.304	1	222	316	224	69	179	1	2	Hsc_gene_2131.t1
AT5G35530.1 | Symbols:no symbol available | no full name available | Chr5:13710355-13712192 REVERSE LENGTH=248	AT5G35530.1	262	1.31e-107	68.304	1	222	311	224	66	180	2	5	Hsc_gene_2131.t1
AT3G53870.1 | Symbols:no symbol available | no full name available | Chr3:19951547-19952782 FORWARD LENGTH=249	AT3G53870.1	262	1.37e-107	70.335	5	213	311	209	62	172	0	0	Hsc_gene_2131.t1
AT5G55920.1 | Symbols:OLI2,NOP2A | OLIGOCELLULA 2 | Chr5:22645742-22649383 REVERSE LENGTH=682	AT5G55920.1	467	2.92e-156	52.817	156	580	459	426	194	306	3	7	Hsc_gene_21949.t1
AT4G26600.3 | Symbols:NOP2B | | Chr4:13419629-13423257 FORWARD LENGTH=652	AT4G26600.3	467	1.65e-155	54.926	158	549	456	406	166	290	4	17	Hsc_gene_21949.t1
AT4G26600.1 | Symbols:NOP2B | | Chr4:13419629-13423418 FORWARD LENGTH=671	AT4G26600.1	467	2.61e-155	54.926	158	549	456	406	166	290	4	17	Hsc_gene_21949.t1
AT4G26600.7 | Symbols:NOP2B | | Chr4:13419629-13422840 FORWARD LENGTH=551	AT4G26600.7	467	1.12e-151	54.115	158	544	443	401	167	285	4	17	Hsc_gene_21949.t1
AT4G26600.5 | Symbols:NOP2B | | Chr4:13419629-13423418 FORWARD LENGTH=702	AT4G26600.5	467	4.73e-148	51.03	158	580	439	437	166	290	5	48	Hsc_gene_21949.t1
AT4G26600.6 | Symbols:NOP2B | | Chr4:13419629-13422840 FORWARD LENGTH=582	AT4G26600.6	467	1.26e-144	50.231	158	575	426	432	167	285	5	48	Hsc_gene_21949.t1
AT4G26600.8 | Symbols:NOP2B | | Chr4:13419629-13422639 FORWARD LENGTH=510	AT4G26600.8	467	1.04e-128	52.861	158	510	383	367	156	254	4	17	Hsc_gene_21949.t1
AT4G26600.4 | Symbols:NOP2B | | Chr4:13419629-13422639 FORWARD LENGTH=541	AT4G26600.4	467	1.61e-121	48.744	158	541	365	398	156	254	5	48	Hsc_gene_21949.t1
AT4G26600.2 | Symbols:NOP2B | | Chr4:13419629-13422639 FORWARD LENGTH=541	AT4G26600.2	467	1.61e-121	48.744	158	541	365	398	156	254	5	48	Hsc_gene_21949.t1
AT2G17370.1 | Symbols:HMGR2,HMG2 | 3-hydroxy-3-methylglutaryl-CoA reductase 2,3-HYDROXY-3-METHYLGLUTARYL-COENZYME A REDUCTASE 2 | Chr2:7550007-7551981 FORWARD LENGTH=562	AT2G17370.1	831	5.33e-114	46.698	147	554	358	424	209	265	5	17	Hsc_gene_22644.t1
AT1G76490.1 | Symbols:MAD3,HMGR1,AtHMGR1,HMG1 | 3-HYDROXY-3-METHYLGLUTARYL COA REDUCTASE 1,hydroxy methylglutaryl CoA reductase 1,miRNA action deficient 3 | Chr1:28695801-28698206 FORWARD LENGTH=642	AT1G76490.1	831	3.19e-108	43.88	214	632	346	433	228	261	5	15	Hsc_gene_22644.t1
AT1G71770.2 | Symbols:PAB5 | poly(A)-binding protein 5 | Chr1:26990777-26993489 REVERSE LENGTH=682	AT1G71770.2	688	6.63e-151	43.293	55	660	454	656	315	377	15	57	Hsc_gene_23315.t1
AT1G71770.1 | Symbols:PAB5 | poly(A)-binding protein 5 | Chr1:26990777-26993489 REVERSE LENGTH=682	AT1G71770.1	688	6.63e-151	43.293	55	660	454	656	315	377	15	57	Hsc_gene_23315.t1
AT1G22760.1 | Symbols:PAB3 | poly(A) binding protein 3 | Chr1:8055599-8058799 FORWARD LENGTH=660	AT1G22760.1	688	3.07e-144	51.049	1	423	436	429	189	291	4	21	Hsc_gene_23315.t1
AT4G34110.1 | Symbols:ATPAB2,PAB2,PABP2 | poly(A) binding protein 2,ARABIDOPSIS POLY(A) BINDING 2,POLY(A) BINDING PROTEIN 2 | Chr4:16336732-16339892 FORWARD LENGTH=629	AT4G34110.1	688	9.04e-140	49.339	14	449	423	454	212	303	6	18	Hsc_gene_23315.t1
AT1G49760.2 | Symbols:PABP8,PAB8 | POLY(A) BINDING PROTEIN 8,poly(A) binding protein 8 | Chr1:18416740-18419753 FORWARD LENGTH=671	AT1G49760.2	688	5.11e-139	52.723	45	437	423	404	177	282	4	14	Hsc_gene_23315.t1
AT1G49760.1 | Symbols:PABP8,PAB8 | POLY(A) BINDING PROTEIN 8,poly(A) binding protein 8 | Chr1:18416740-18419753 FORWARD LENGTH=671	AT1G49760.1	688	5.11e-139	52.723	45	437	423	404	177	282	4	14	Hsc_gene_23315.t1
AT2G23350.1 | Symbols:PABP4,PAB4 | POLY(A) BINDING PROTEIN 4,poly(A) binding protein 4 | Chr2:9943209-9946041 FORWARD LENGTH=662	AT2G23350.1	688	2.22e-129	41.628	45	630	397	651	310	362	17	70	Hsc_gene_23315.t1
AT2G36660.1 | Symbols:PAB7 | poly(A) binding protein 7 | Chr2:15361476-15364398 REVERSE LENGTH=609	AT2G36660.1	688	5.79e-107	41.895	24	415	337	401	224	256	2	9	Hsc_gene_23315.t1
AT1G72730.1 | Symbols:no symbol available | no full name available | Chr1:27378040-27379593 REVERSE LENGTH=414	AT1G72730.1	418	0	66.146	31	414	541	384	130	317	0	0	Hsc_gene_24346.t1
AT3G13920.3 | Symbols:TIF4A1,EIF4A1,RH4 | eukaryotic translation initiation factor 4A1 | Chr3:4592635-4594094 REVERSE LENGTH=402	AT3G13920.3	418	0	66.404	22	402	538	381	128	316	0	0	Hsc_gene_24346.t1
AT3G13920.1 | Symbols:TIF4A1,EIF4A1,RH4 | eukaryotic translation initiation factor 4A1 | Chr3:4592635-4594128 REVERSE LENGTH=412	AT3G13920.1	418	0	66.404	32	412	537	381	128	316	0	0	Hsc_gene_24346.t1
AT1G54270.1 | Symbols:EIF4A-2 | eif4a-2 | Chr1:20260495-20262018 FORWARD LENGTH=412	AT1G54270.1	418	0	66.667	32	412	534	381	127	313	0	0	Hsc_gene_24346.t1
AT3G13920.4 | Symbols:TIF4A1,EIF4A1,RH4 | eukaryotic translation initiation factor 4A1 | Chr3:4592635-4594128 REVERSE LENGTH=407	AT3G13920.4	418	0	65.617	32	407	522	381	126	311	1	5	Hsc_gene_24346.t1
AT1G54270.2 | Symbols:EIF4A-2 | eif4a-2 | Chr1:20260495-20262018 FORWARD LENGTH=407	AT1G54270.2	418	0	65.879	32	407	519	381	125	308	1	5	Hsc_gene_24346.t1
AT3G13920.5 | Symbols:TIF4A1,EIF4A1,RH4 | eukaryotic translation initiation factor 4A1 | Chr3:4592586-4594257 REVERSE LENGTH=419	AT3G13920.5	418	0	68.802	36	394	517	359	112	299	0	0	Hsc_gene_24346.t1
AT3G13920.2 | Symbols:TIF4A1,EIF4A1,RH4 | eukaryotic translation initiation factor 4A1 | Chr3:4592586-4594128 REVERSE LENGTH=415	AT3G13920.2	418	0	68.802	32	390	517	359	112	299	0	0	Hsc_gene_24346.t1
AT3G19760.1 | Symbols:EIF4A-III,RH2 | eukaryotic initiation factor 4A-III | Chr3:6863790-6866242 FORWARD LENGTH=408	AT3G19760.1	418	0	63.395	32	408	515	377	138	309	0	0	Hsc_gene_24346.t1
AT1G51380.1 | Symbols:no symbol available | no full name available | Chr1:19047960-19049967 FORWARD LENGTH=392	AT1G51380.1	418	2.3e-163	57.951	21	391	465	371	156	289	0	0	Hsc_gene_24346.t1
AT1G51380.2 | Symbols:no symbol available | no full name available | Chr1:19047960-19049448 FORWARD LENGTH=279	AT1G51380.2	418	1.83e-111	57.422	21	276	328	256	109	205	0	0	Hsc_gene_24346.t1
AT1G48410.1 | Symbols:ICU9,AGO1,AtAGO1 | ARGONAUTE 1 | Chr1:17886285-17891892 REVERSE LENGTH=1048	AT1G48410.1	1049	0	41.113	128	1010	669	934	457	536	19	93	Hsc_gene_24349.t1
AT1G48410.3 | Symbols:ICU9,AGO1,AtAGO1 | ARGONAUTE 1 | Chr1:17886285-17891892 REVERSE LENGTH=1050	AT1G48410.3	1049	0	41.026	128	1012	665	936	457	537	20	95	Hsc_gene_24349.t1
AT1G48410.2 | Symbols:ICU9,AGO1,AtAGO1 | ARGONAUTE 1 | Chr1:17886285-17891892 REVERSE LENGTH=1050	AT1G48410.2	1049	0	41.026	128	1012	665	936	457	537	20	95	Hsc_gene_24349.t1
AT5G43810.4 | Symbols:PNH,AGO10,ZLL | PINHEAD,ZWILLE,ARGONAUTE 10 | Chr5:17611939-17616562 FORWARD LENGTH=988	AT5G43810.4	1049	0	40.449	131	969	638	890	442	515	18	88	Hsc_gene_24349.t1
AT5G43810.3 | Symbols:PNH,AGO10,ZLL | PINHEAD,ZWILLE,ARGONAUTE 10 | Chr5:17611939-17616562 FORWARD LENGTH=988	AT5G43810.3	1049	0	40.449	131	969	638	890	442	515	18	88	Hsc_gene_24349.t1
AT5G43810.2 | Symbols:PNH,AGO10,ZLL | PINHEAD,ZWILLE,ARGONAUTE 10 | Chr5:17611939-17616562 FORWARD LENGTH=988	AT5G43810.2	1049	0	40.449	131	969	638	890	442	515	18	88	Hsc_gene_24349.t1
AT5G43810.1 | Symbols:PNH,AGO10,ZLL | PINHEAD,ZWILLE,ARGONAUTE 10 | Chr5:17611939-17616562 FORWARD LENGTH=988	AT5G43810.1	1049	0	40.449	131	969	638	890	442	515	18	88	Hsc_gene_24349.t1
AT2G27880.1 | Symbols:AGO5,AtAGO5 | ARGONAUTE 5 | Chr2:11871488-11876712 FORWARD LENGTH=997	AT2G27880.1	1049	0	37.622	79	957	595	925	494	503	17	83	Hsc_gene_24349.t1
AT1G69440.1 | Symbols:AGO7,ZIP | ZIPPY,ARGONAUTE7 | Chr1:26101565-26105016 REVERSE LENGTH=990	AT1G69440.1	1049	3.4e-155	34.295	137	966	486	901	481	481	26	111	Hsc_gene_24349.t1
AT5G21150.1 | Symbols:AGO9 | ARGONAUTE 9 | Chr5:7193472-7198113 FORWARD LENGTH=896	AT5G21150.1	1049	1.22e-115	30.087	44	896	379	924	517	452	31	129	Hsc_gene_24349.t1
AT2G32940.1 | Symbols:AGO6 | ARGONAUTE 6 | Chr2:13972218-13976856 REVERSE LENGTH=878	AT2G32940.1	1049	2.03e-103	29.727	16	878	345	915	548	422	23	95	Hsc_gene_24349.t1
AT3G20630.1 | Symbols:TTN6,UBP14,ATUBP14,PER1,DA3 | ubiquitin-specific protease 14,TITAN6,phosphate deficiency root hair defective1 | Chr3:7203001-7208340 REVERSE LENGTH=797	AT3G20630.1	766	1.12e-122	33.094	4	795	387	837	430	414	27	130	Hsc_gene_24694.t1
AT3G12110.1 | Symbols:ACT11 | actin-11 | Chr3:3858116-3859609 FORWARD LENGTH=377	AT3G12110.1	376	0	89.276	5	377	717	373	40	357	0	0	Hsc_gene_25230.t1
AT3G53750.2 | Symbols:ACT3 | actin 3 | Chr3:19915924-19917371 FORWARD LENGTH=377	AT3G53750.2	376	0	88.74	5	377	713	373	42	356	0	0	Hsc_gene_25230.t1
AT3G53750.1 | Symbols:ACT3 | actin 3 | Chr3:19915924-19917371 FORWARD LENGTH=377	AT3G53750.1	376	0	88.74	5	377	713	373	42	356	0	0	Hsc_gene_25230.t1
AT2G37620.4 | Symbols:ACT1,AAc1 | ARABIDOPSIS ACTIN 1,actin 1 | Chr2:15779761-15781241 FORWARD LENGTH=377	AT2G37620.4	376	0	88.74	5	377	713	373	42	356	0	0	Hsc_gene_25230.t1
AT2G37620.3 | Symbols:ACT1,AAc1 | ARABIDOPSIS ACTIN 1,actin 1 | Chr2:15779761-15781241 FORWARD LENGTH=377	AT2G37620.3	376	0	88.74	5	377	713	373	42	356	0	0	Hsc_gene_25230.t1
AT2G37620.2 | Symbols:ACT1,AAc1 | ARABIDOPSIS ACTIN 1,actin 1 | Chr2:15779761-15781241 FORWARD LENGTH=377	AT2G37620.2	376	0	88.74	5	377	713	373	42	356	0	0	Hsc_gene_25230.t1
AT2G37620.1 | Symbols:ACT1,AAc1 | ARABIDOPSIS ACTIN 1,actin 1 | Chr2:15779761-15781241 FORWARD LENGTH=377	AT2G37620.1	376	0	88.74	5	377	713	373	42	356	0	0	Hsc_gene_25230.t1
AT5G09810.1 | Symbols:AtACT7,ACT7 | actin 7 | Chr5:3052809-3054220 FORWARD LENGTH=377	AT5G09810.1	376	0	89.008	5	377	709	373	41	353	0	0	Hsc_gene_25230.t1
AT5G59370.2 | Symbols:ACT4 | actin 4 | Chr5:23950109-23951586 FORWARD LENGTH=377	AT5G59370.2	376	0	88.204	5	377	705	373	44	353	0	0	Hsc_gene_25230.t1
AT5G59370.1 | Symbols:ACT4 | actin 4 | Chr5:23950109-23951586 FORWARD LENGTH=377	AT5G59370.1	376	0	88.204	5	377	705	373	44	353	0	0	Hsc_gene_25230.t1
AT3G46520.2 | Symbols:ACT12 | actin-12 | Chr3:17128567-17129981 FORWARD LENGTH=377	AT3G46520.2	376	0	87.936	5	377	704	373	45	353	0	0	Hsc_gene_25230.t1
AT3G46520.1 | Symbols:ACT12 | actin-12 | Chr3:17128567-17129981 FORWARD LENGTH=377	AT3G46520.1	376	0	87.936	5	377	704	373	45	353	0	0	Hsc_gene_25230.t1
AT3G18780.3 | Symbols:LSR2,ACT2,ENL2,DER1,FIZ2 | FRIZZY AND KINKED SHOOTS 2,LIGHT STRESS-REGULATED 2,DEFORMED ROOT HAIRS 1,actin 2,ENHANCER OF LRX1 2 | Chr3:6475535-6476832 FORWARD LENGTH=377	AT3G18780.3	376	0	86.059	5	377	701	373	52	354	0	0	Hsc_gene_25230.t1
AT3G18780.2 | Symbols:LSR2,ACT2,ENL2,DER1,FIZ2 | FRIZZY AND KINKED SHOOTS 2,LIGHT STRESS-REGULATED 2,DEFORMED ROOT HAIRS 1,actin 2,ENHANCER OF LRX1 2 | Chr3:6475535-6476832 FORWARD LENGTH=377	AT3G18780.2	376	0	86.059	5	377	701	373	52	354	0	0	Hsc_gene_25230.t1
AT1G49240.1 | Symbols:ACT8,FIZ1 | FRIZZY AND KINKED SHOOTS,actin 8 | Chr1:18216539-18217947 FORWARD LENGTH=377	AT1G49240.1	376	0	86.059	5	377	701	373	52	354	0	0	Hsc_gene_25230.t1
AT3G18780.1 | Symbols:LSR2,ACT2,ENL2,DER1,FIZ2 | FRIZZY AND KINKED SHOOTS 2,LIGHT STRESS-REGULATED 2,DEFORMED ROOT HAIRS 1,actin 2,ENHANCER OF LRX1 2 | Chr3:6475535-6476728 FORWARD LENGTH=371	AT3G18780.1	376	0	85.154	5	361	662	357	53	338	0	0	Hsc_gene_25230.t1
AT2G42100.1 | Symbols:no symbol available | no full name available | Chr2:17560211-17561945 FORWARD LENGTH=378	AT2G42100.1	376	0	78.82	6	378	655	373	79	343	0	0	Hsc_gene_25230.t1
AT2G42090.1 | Symbols:ACT9 | actin 9 | Chr2:17556744-17558369 FORWARD LENGTH=366	AT2G42090.1	376	0	68.665	4	365	549	367	110	304	1	5	Hsc_gene_25230.t1
AT2G42170.3 | Symbols:no symbol available | no full name available | Chr2:17578683-17580222 FORWARD LENGTH=329	AT2G42170.3	376	0	75	1	329	543	332	80	294	1	3	Hsc_gene_25230.t1
AT2G42170.1 | Symbols:no symbol available | no full name available | Chr2:17578683-17580222 FORWARD LENGTH=329	AT2G42170.1	376	0	75	1	329	543	332	80	294	1	3	Hsc_gene_25230.t1
AT2G42170.4 | Symbols:no symbol available | no full name available | Chr2:17578683-17580097 FORWARD LENGTH=319	AT2G42170.4	376	0	75	1	309	507	312	75	276	1	3	Hsc_gene_25230.t1
AT2G42170.2 | Symbols:no symbol available | no full name available | Chr2:17578683-17580097 FORWARD LENGTH=319	AT2G42170.2	376	0	75	1	309	507	312	75	276	1	3	Hsc_gene_25230.t1
AT2G42170.5 | Symbols:no symbol available | no full name available | Chr2:17579432-17580222 FORWARD LENGTH=231	AT2G42170.5	376	1.41e-125	74.336	9	231	361	226	55	197	1	3	Hsc_gene_25230.t1
AT3G27000.1 | Symbols:ATARP2,WRM,ARP2 | ACTIN RELATED PROTEIN 2,actin related protein 2,WURM | Chr3:9952787-9955784 REVERSE LENGTH=389	AT3G27000.1	376	4.67e-123	45.263	6	385	360	380	194	253	4	14	Hsc_gene_25230.t1
AT3G01090.3 | Symbols:KIN10,SNRK1.1,AKIN10 | SNF1 kinase homolog 10,SNF1-RELATED PROTEIN KINASE 1.1 | Chr3:31437-33977 REVERSE LENGTH=512	AT3G01090.3	673	1.59e-138	44.444	16	464	416	513	219	310	7	66	Hsc_gene_25431.t1
AT3G01090.1 | Symbols:KIN10,SNRK1.1,AKIN10 | SNF1 kinase homolog 10,SNF1-RELATED PROTEIN KINASE 1.1 | Chr3:31437-33977 REVERSE LENGTH=512	AT3G01090.1	673	1.59e-138	44.444	16	464	416	513	219	310	7	66	Hsc_gene_25431.t1
AT3G01090.2 | Symbols:KIN10,SNRK1.1,AKIN10 | SNF1 kinase homolog 10,SNF1-RELATED PROTEIN KINASE 1.1 | Chr3:31437-34143 REVERSE LENGTH=535	AT3G01090.2	673	6.66e-138	44.444	39	487	415	513	219	310	7	66	Hsc_gene_25431.t1
AT3G29160.2 | Symbols:SNRK1.2,ATKIN11,AKIN11,KIN11 | SNF1 kinase homolog 11,SNF1-RELATED PROTEIN KINASE 1.2 | Chr3:11128893-11131510 REVERSE LENGTH=512	AT3G29160.2	673	1.43e-135	43.34	17	491	408	533	215	306	10	87	Hsc_gene_25431.t1
AT3G29160.1 | Symbols:SNRK1.2,ATKIN11,AKIN11,KIN11 | SNF1 kinase homolog 11,SNF1-RELATED PROTEIN KINASE 1.2 | Chr3:11128893-11131510 REVERSE LENGTH=512	AT3G29160.1	673	1.43e-135	43.34	17	491	408	533	215	306	10	87	Hsc_gene_25431.t1
AT3G29160.3 | Symbols:SNRK1.2,ATKIN11,AKIN11,KIN11 | SNF1 kinase homolog 11,SNF1-RELATED PROTEIN KINASE 1.2 | Chr3:11129768-11131510 REVERSE LENGTH=359	AT3G29160.3	673	6.11e-132	58.567	17	335	393	321	129	243	3	4	Hsc_gene_25431.t1
AT5G39440.1 | Symbols:SnRK1.3 | SNF1-related protein kinase 1.3 | Chr5:15781907-15784699 FORWARD LENGTH=494	AT5G39440.1	673	3.23e-115	53.292	18	333	355	319	144	238	5	5	Hsc_gene_25431.t1
AT5G42020.1 | Symbols:BIP2,BIP | luminal binding protein | Chr5:16807697-16810480 REVERSE LENGTH=668	AT5G42020.1	659	0	68.315	13	652	891	647	194	525	5	11	Hsc_gene_29.t1
AT5G28540.1 | Symbols:BIP1 | | Chr5:10540665-10543274 REVERSE LENGTH=669	AT5G28540.1	659	0	68.652	13	643	886	638	189	519	4	11	Hsc_gene_29.t1
AT5G42020.3 | Symbols:BIP2,BIP | luminal binding protein | Chr5:16807697-16810344 REVERSE LENGTH=673	AT5G42020.3	659	0	69.775	38	657	885	622	182	513	3	6	Hsc_gene_29.t1
AT1G09080.2 | Symbols:BIP3 | binding protein 3 | Chr1:2929268-2931804 REVERSE LENGTH=665	AT1G09080.2	659	0	67.188	15	647	846	640	200	513	3	10	Hsc_gene_29.t1
AT1G09080.1 | Symbols:BIP3 | binding protein 3 | Chr1:2929268-2931804 REVERSE LENGTH=675	AT1G09080.1	659	0	66.41	15	657	839	649	200	513	4	18	Hsc_gene_29.t1
AT5G02500.1 | Symbols:AtHsp70-1,HSP70-1,HSC70-1,HSC70,AT-HSC70-1 | ARABIDOPSIS THALIANA HEAT SHOCK COGNATE PROTEIN 70-1,heat shock cognate protein 70-1,HEAT SHOCK COGNATE PROTEIN 70,HEAT SHOCK PROTEIN 70-1 | Chr5:554055-556334 REVERSE LENGTH=651	AT5G02500.1	659	0	64.821	7	617	817	614	206	496	5	10	Hsc_gene_29.t1
AT3G12580.1 | Symbols:HSP70,ATHSP70 | ARABIDOPSIS HEAT SHOCK PROTEIN 70,heat shock protein 70 | Chr3:3991487-3993689 REVERSE LENGTH=650	AT3G12580.1	659	0	63.68	4	625	811	625	217	494	5	10	Hsc_gene_29.t1
AT5G02490.1 | Symbols:AtHsp70-2,Hsp70-2 | | Chr5:550296-552565 REVERSE LENGTH=653	AT5G02490.1	659	0	64.182	4	617	810	617	211	491	5	10	Hsc_gene_29.t1
AT3G09440.4 | Symbols:no symbol available | no full name available | Chr3:2903434-2905632 REVERSE LENGTH=649	AT3G09440.4	659	0	63.857	4	617	804	617	213	493	5	10	Hsc_gene_29.t1
AT3G09440.3 | Symbols:no symbol available | no full name available | Chr3:2903434-2905632 REVERSE LENGTH=649	AT3G09440.3	659	0	63.857	4	617	804	617	213	493	5	10	Hsc_gene_29.t1
AT3G09440.2 | Symbols:no symbol available | no full name available | Chr3:2903434-2905632 REVERSE LENGTH=649	AT3G09440.2	659	0	63.857	4	617	804	617	213	493	5	10	Hsc_gene_29.t1
AT3G09440.1 | Symbols:no symbol available | no full name available | Chr3:2903434-2905632 REVERSE LENGTH=649	AT3G09440.1	659	0	63.857	4	617	804	617	213	493	5	10	Hsc_gene_29.t1
AT1G16030.1 | Symbols:Hsp70b | heat shock protein 70B | Chr1:5502386-5504326 REVERSE LENGTH=646	AT1G16030.1	659	0	63.328	9	624	798	619	217	487	5	10	Hsc_gene_29.t1
AT1G56410.1 | Symbols:HSP70T-1,ERD2 | HEAT SHOCK PROTEIN 70T-1,EARLY-RESPONSIVE TO DEHYDRATION 2 | Chr1:21117147-21119241 FORWARD LENGTH=617	AT1G56410.1	659	0	63.149	7	617	792	616	215	481	5	12	Hsc_gene_29.t1
AT5G42020.2 | Symbols:BIP2,BIP | luminal binding protein | Chr5:16807697-16810480 REVERSE LENGTH=613	AT5G42020.2	659	0	62.191	13	597	771	648	177	475	8	68	Hsc_gene_29.t1
AT5G09590.1 | Symbols:MTHSC70-2,HSC70-5 | mitochondrial HSO70 2,HEAT SHOCK COGNATE | Chr5:2975721-2978508 FORWARD LENGTH=682	AT5G09590.1	659	0	51.333	59	639	568	600	268	409	10	24	Hsc_gene_29.t1
AT4G24280.1 | Symbols:cpHsc70-1 | chloroplast heat shock protein 70-1 | Chr4:12590094-12593437 FORWARD LENGTH=718	AT4G24280.1	659	0	50.739	80	674	560	609	282	413	11	18	Hsc_gene_29.t1
AT5G49910.1 | Symbols:HSC70-7,cpHsc70-2 | chloroplast heat shock protein 70-2,HEAT SHOCK PROTEIN 70-7 | Chr5:20303470-20306295 FORWARD LENGTH=718	AT5G49910.1	659	0	49.92	80	689	558	625	294	413	12	19	Hsc_gene_29.t1
AT5G02500.2 | Symbols:AtHsp70-1,HSP70-1,HSC70-1,HSC70,AT-HSC70-1 | ARABIDOPSIS THALIANA HEAT SHOCK COGNATE PROTEIN 70-1,heat shock cognate protein 70-1,HEAT SHOCK COGNATE PROTEIN 70,HEAT SHOCK PROTEIN 70-1 | Chr5:554055-556334 REVERSE LENGTH=521	AT5G02500.2	659	0	67.775	7	395	550	391	120	321	3	6	Hsc_gene_29.t1
AT4G37910.2 | Symbols:mtHsc70-1 | mitochondrial heat shock protein 70-1 | Chr4:17825368-17828099 REVERSE LENGTH=682	AT4G37910.2	659	0	52.265	54	615	544	574	258	389	8	16	Hsc_gene_29.t1
AT4G37910.1 | Symbols:mtHsc70-1 | mitochondrial heat shock protein 70-1 | Chr4:17825368-17828099 REVERSE LENGTH=682	AT4G37910.1	659	0	52.265	54	615	544	574	258	389	8	16	Hsc_gene_29.t1
AT3G48850.1 | Symbols:MPT2,PHT3;2 | phosphate transporter 3;2,mitochondrial phosphate transporter 2 | Chr3:18114759-18116420 REVERSE LENGTH=363	AT3G48850.1	341	5.01e-114	54.072	43	346	335	307	134	208	2	7	Hsc_gene_3691.t1
AT5G14040.1 | Symbols:MPT3,PHT3;1 | phosphate transporter 3;1,mitochondrial phosphate transporter 3 | Chr5:4531059-4532965 REVERSE LENGTH=375	AT5G14040.1	341	2.22e-109	53.156	57	357	324	301	140	200	1	1	Hsc_gene_3691.t1
AT1G18080.1 | Symbols:RACK1A_AT,AtRACK1,SAC53,ATARCA,RACK1A | RECEPTOR FOR ACTIVATED C KINASE 1 A,Suppressor of Acaulis 53 | Chr1:6222325-6223901 FORWARD LENGTH=327	AT1G18080.1	321	1.73e-133	59.077	1	324	382	325	127	237	3	6	Hsc_gene_4553.t1
AT3G18130.1 | Symbols:RACK1C,RACK1C_AT | receptor for activated C kinase 1C | Chr3:6211109-6212371 REVERSE LENGTH=326	AT3G18130.1	321	6.02e-132	58.154	1	324	379	325	131	237	3	5	Hsc_gene_4553.t1
AT1G48630.1 | Symbols:RACK1B,RACK1B_AT | receptor for activated C kinase 1B | Chr1:17981977-17983268 REVERSE LENGTH=326	AT1G48630.1	321	4.01e-128	56.308	1	324	369	325	137	233	3	5	Hsc_gene_4553.t1
AT1G05520.1 | Symbols:no symbol available | no full name available | Chr1:1631126-1635703 REVERSE LENGTH=783	AT1G05520.1	834	0	43.675	13	783	709	838	385	504	11	87	Hsc_gene_5822.t1
AT3G23660.1 | Symbols:no symbol available | no full name available | Chr3:8513666-8517729 REVERSE LENGTH=765	AT3G23660.1	834	0	49.351	230	765	558	539	267	367	5	6	Hsc_gene_5822.t1
AT3G23660.2 | Symbols:no symbol available | no full name available | Chr3:8513666-8517729 REVERSE LENGTH=791	AT3G23660.2	834	0	47.163	230	791	548	564	268	367	5	30	Hsc_gene_5822.t1
AT4G14160.2 | Symbols:no symbol available | no full name available | Chr4:8167574-8173026 FORWARD LENGTH=772	AT4G14160.2	834	0	47.491	219	772	547	558	280	375	7	13	Hsc_gene_5822.t1
AT4G14160.1 | Symbols:no symbol available | no full name available | Chr4:8167574-8173026 FORWARD LENGTH=773	AT4G14160.1	834	0	47.406	219	773	543	559	280	375	8	14	Hsc_gene_5822.t1
AT2G21630.1 | Symbols:no symbol available | no full name available | Chr2:9250346-9253829 FORWARD LENGTH=761	AT2G21630.1	834	4.28e-161	44.776	230	760	488	536	288	343	4	8	Hsc_gene_5822.t1
AT5G43670.1 | Symbols:no symbol available | no full name available | Chr5:17539025-17541733 REVERSE LENGTH=794	AT5G43670.1	834	2.07e-154	44.505	256	794	471	546	296	339	5	7	Hsc_gene_5822.t1
AT4G14160.3 | Symbols:no symbol available | no full name available | Chr4:8167574-8172266 FORWARD LENGTH=620	AT4G14160.3	834	5.22e-110	44.56	219	601	350	386	204	248	5	10	Hsc_gene_5822.t1
AT1G29900.1 | Symbols:CARB,VEN3 | carbamoyl phosphate synthetase B,VENOSA 3 | Chr1:10468164-10471976 FORWARD LENGTH=1187	AT1G29900.1	1921	0	35.765	99	1181	644	1124	635	597	23	87	Hsc_gene_6208.t1
AT5G50960.1 | Symbols:NBP35,ATNBP35 | NUCLEOTIDE BINDING PROTEIN 35,nucleotide binding protein 35 | Chr5:20734267-20735824 FORWARD LENGTH=350	AT5G50960.1	345	5.7e-114	47.661	5	324	335	342	122	220	3	57	Hsc_gene_6259.t1
AT4G13940.1 | Symbols:MEE58,SAHH1,EMB1395,HOG1,SAH1,ATSAHH1 | EMBRYO DEFECTIVE 1395,HOMOLOGY-DEPENDENT GENE SILENCING 1,MATERNAL EFFECT EMBRYO ARREST 58,S-ADENOSYL-L-HOMOCYSTEIN HYDROLASE 1 | Chr4:8054931-8056676 FORWARD LENGTH=485	AT4G13940.1	436	2.18e-176	56.276	9	485	502	478	165	330	4	44	Hsc_gene_6296.t1
AT3G23810.1 | Symbols:ATSAHH2,SAHH2 | S-ADENOSYL-L-HOMOCYSTEINE (SAH) HYDROLASE 2,S-adenosyl-l-homocysteine (SAH) hydrolase 2 | Chr3:8588013-8589671 REVERSE LENGTH=485	AT3G23810.1	436	1.6e-173	55.649	9	485	495	478	168	329	4	44	Hsc_gene_6296.t1
AT4G13940.3 | Symbols:MEE58,SAHH1,EMB1395,HOG1,SAH1,ATSAHH1 | EMBRYO DEFECTIVE 1395,HOMOLOGY-DEPENDENT GENE SILENCING 1,MATERNAL EFFECT EMBRYO ARREST 58,S-ADENOSYL-L-HOMOCYSTEIN HYDROLASE 1 | Chr4:8054931-8056676 FORWARD LENGTH=440	AT4G13940.3	436	3.43e-164	57.978	9	440	469	445	164	313	6	23	Hsc_gene_6296.t1
AT4G13940.2 | Symbols:MEE58,SAHH1,EMB1395,HOG1,SAH1,ATSAHH1 | EMBRYO DEFECTIVE 1395,HOMOLOGY-DEPENDENT GENE SILENCING 1,MATERNAL EFFECT EMBRYO ARREST 58,S-ADENOSYL-L-HOMOCYSTEIN HYDROLASE 1 | Chr4:8055176-8056676 FORWARD LENGTH=364	AT4G13940.2	436	9.5e-120	53.203	8	364	353	359	123	241	5	45	Hsc_gene_6296.t1
AT4G34670.1 | Symbols:no symbol available | no full name available | Chr4:16548724-16550222 FORWARD LENGTH=262	AT4G34670.1	262	3.23e-104	64.53	1	234	303	234	80	187	2	3	Hsc_gene_6683.t1
AT3G04840.1 | Symbols:no symbol available | no full name available | Chr3:1329751-1331418 FORWARD LENGTH=262	AT3G04840.1	262	2.8e-101	62.393	1	234	296	234	85	186	2	3	Hsc_gene_6683.t1
AT5G47720.3 | Symbols:AACT1 | acetoacetyl-CoA thiolase 1 | Chr5:19331762-19334009 FORWARD LENGTH=405	AT5G47720.3	396	8.75e-100	42.928	2	403	302	403	218	253	6	12	Hsc_gene_6927.t1
AT5G47720.1 | Symbols:AACT1 | acetoacetyl-CoA thiolase 1 | Chr5:19331762-19334009 FORWARD LENGTH=405	AT5G47720.1	396	8.75e-100	42.928	2	403	302	403	218	253	6	12	Hsc_gene_6927.t1
AT1G77590.1 | Symbols:LACS9 | long chain acyl-CoA synthetase 9 | Chr1:29148501-29151776 REVERSE LENGTH=691	AT1G77590.1	736	3.89e-165	39.351	4	690	492	709	392	410	12	38	Hsc_gene_7295.t1
AT2G04350.2 | Symbols:LACS8 | long-chain acyl-CoA synthetase 8 | Chr2:1516086-1519178 FORWARD LENGTH=720	AT2G04350.2	736	5.31e-164	39.878	77	719	490	657	365	398	9	30	Hsc_gene_7295.t1
AT2G04350.1 | Symbols:LACS8 | long-chain acyl-CoA synthetase 8 | Chr2:1516086-1519178 FORWARD LENGTH=720	AT2G04350.1	736	5.31e-164	39.878	77	719	490	657	365	398	9	30	Hsc_gene_7295.t1
AT1G77590.2 | Symbols:LACS9 | long chain acyl-CoA synthetase 9 | Chr1:29148501-29151234 REVERSE LENGTH=545	AT1G77590.2	736	3.18e-142	41.429	4	544	428	560	294	334	9	34	Hsc_gene_7295.t1
AT2G47240.4 | Symbols:LACS1,CER8 | LONG-CHAIN ACYL-COA SYNTHASE 1,ECERIFERUM 8 | Chr2:19394168-19397616 FORWARD LENGTH=601	AT2G47240.4	736	1.27e-101	34.534	12	595	325	611	358	322	12	42	Hsc_gene_7295.t1
AT4G11030.1 | Symbols:no symbol available | no full name available | Chr4:6738120-6742229 FORWARD LENGTH=666	AT4G11030.1	736	5.16e-100	31.725	19	656	322	684	401	351	16	66	Hsc_gene_7295.t1
AT5G55190.1 | Symbols:ATRAN3,RAN3 | RAN GTPASE 3,RAN GTPase 3 | Chr5:22392285-22393957 FORWARD LENGTH=221	AT5G55190.1	216	2.91e-126	78.505	5	218	355	214	46	186	0	0	Hsc_gene_7389.t1
AT5G20010.1 | Symbols:RAN-1,ATRAN1,RAN1 | RAS-RELATED NUCLEAR PROTEIN,ARABIDOPSIS THALIANA RAS-RELATED NUCLEAR PROTEIN,RAS-related nuclear protein-1 | Chr5:6760364-6761747 FORWARD LENGTH=221	AT5G20010.1	216	1.35e-124	77.674	5	219	351	215	48	185	0	0	Hsc_gene_7389.t1
AT5G20020.1 | Symbols:RAN2 | RAS-related GTP-binding nuclear protein 2 | Chr5:6762817-6764381 FORWARD LENGTH=221	AT5G20020.1	216	1.7e-117	77.103	5	218	333	214	49	184	0	0	Hsc_gene_7389.t1
AT4G24820.2 | Symbols:no symbol available | no full name available | Chr4:12790471-12792599 REVERSE LENGTH=387	AT4G24820.2	348	1.26e-110	46.839	48	387	328	348	177	228	1	8	Hsc_gene_8002.t1
AT4G24820.1 | Symbols:no symbol available | no full name available | Chr4:12790471-12792599 REVERSE LENGTH=387	AT4G24820.1	348	1.26e-110	46.839	48	387	328	348	177	228	1	8	Hsc_gene_8002.t1
AT5G59160.3 | Symbols:PPO,TOPP2 | PROTOPORPHYRINOGEN OXIDASE,type one serine/threonine protein phosphatase 2 | Chr5:23879567-23881102 FORWARD LENGTH=312	AT5G59160.3	293	1.76e-171	82.955	48	311	477	264	45	245	0	0	Hsc_gene_8333.t1
AT5G59160.2 | Symbols:PPO,TOPP2 | PROTOPORPHYRINOGEN OXIDASE,type one serine/threonine protein phosphatase 2 | Chr5:23879567-23881102 FORWARD LENGTH=312	AT5G59160.2	293	1.76e-171	82.955	48	311	477	264	45	245	0	0	Hsc_gene_8333.t1
AT5G59160.1 | Symbols:PPO,TOPP2 | PROTOPORPHYRINOGEN OXIDASE,type one serine/threonine protein phosphatase 2 | Chr5:23879567-23881102 FORWARD LENGTH=312	AT5G59160.1	293	1.76e-171	82.955	48	311	477	264	45	245	0	0	Hsc_gene_8333.t1
AT4G11240.1 | Symbols:TOPP7 | | Chr4:6847333-6849032 FORWARD LENGTH=322	AT4G11240.1	293	2.23e-170	76.786	37	315	474	280	64	254	1	1	Hsc_gene_8333.t1
AT2G39840.1 | Symbols:TOPP4 | type one serine/threonine protein phosphatase 4 | Chr2:16627430-16628789 FORWARD LENGTH=321	AT2G39840.1	293	2.35e-170	82.576	52	315	474	264	46	242	0	0	Hsc_gene_8333.t1
AT1G64040.1 | Symbols:TOPP3 | type one serine/threonine protein phosphatase 3 | Chr1:23758626-23760274 REVERSE LENGTH=322	AT1G64040.1	293	8.95e-170	77.061	39	316	473	279	63	248	1	1	Hsc_gene_8333.t1
AT3G46820.1 | Symbols:TOPP5 | type one serine/threonine protein phosphatase 5 | Chr3:17242447-17243992 REVERSE LENGTH=312	AT3G46820.1	293	2.54e-169	81.818	48	311	471	264	48	242	0	0	Hsc_gene_8333.t1
AT5G43380.1 | Symbols:TOPP6 | type one serine/threonine protein phosphatase 6 | Chr5:17420297-17421826 REVERSE LENGTH=331	AT5G43380.1	293	2.93e-168	75.601	38	328	469	291	68	253	1	3	Hsc_gene_8333.t1
AT2G29400.1 | Symbols:PP1-AT,TOPP1 | type one protein phosphatase 1,PROTEIN PHOSPHATASE 1 | Chr2:12613789-12615283 REVERSE LENGTH=318	AT2G29400.1	293	8.71e-168	80.682	55	317	468	264	50	244	1	1	Hsc_gene_8333.t1
AT5G43380.2 | Symbols:TOPP6 | type one serine/threonine protein phosphatase 6 | Chr5:17420683-17421826 REVERSE LENGTH=327	AT5G43380.2	293	7.92e-167	77.978	38	314	466	277	61	246	0	0	Hsc_gene_8333.t1
AT5G43380.3 | Symbols:TOPP6 | type one serine/threonine protein phosphatase 6 | Chr5:17419930-17421826 REVERSE LENGTH=323	AT5G43380.3	293	8.82e-167	77.978	38	314	466	277	61	246	0	0	Hsc_gene_8333.t1
AT3G05580.1 | Symbols:TOPP9 | type one protein phosphatase 9 | Chr3:1618216-1619850 REVERSE LENGTH=318	AT3G05580.1	293	1.85e-154	75	42	301	434	260	65	233	0	0	Hsc_gene_8333.t1
AT5G27840.1 | Symbols:TOPP8 | | Chr5:9863311-9864828 REVERSE LENGTH=318	AT5G27840.1	293	1.5e-153	74.419	44	301	432	258	66	231	0	0	Hsc_gene_8333.t1
AT5G27840.4 | Symbols:TOPP8 | | Chr5:9863547-9864828 REVERSE LENGTH=330	AT5G27840.4	293	1.92e-153	74.131	43	301	432	259	67	231	0	0	Hsc_gene_8333.t1
AT5G27840.3 | Symbols:TOPP8 | | Chr5:9863465-9864828 REVERSE LENGTH=324	AT5G27840.3	293	2.21e-153	74.131	43	301	432	259	67	231	0	0	Hsc_gene_8333.t1
AT5G27840.2 | Symbols:TOPP8 | | Chr5:9863465-9864828 REVERSE LENGTH=324	AT5G27840.2	293	2.21e-153	74.131	43	301	432	259	67	231	0	0	Hsc_gene_8333.t1
AT3G05580.2 | Symbols:TOPP9 | type one protein phosphatase 9 | Chr3:1618757-1619850 REVERSE LENGTH=256	AT3G05580.2	293	2.83e-122	74.882	42	252	350	211	53	185	0	0	Hsc_gene_8333.t1
AT1G71220.2 | Symbols:EBS1,UGGT,PSL2 | UDP-GLUCOSE:GLYCOPROTEIN GLUCOSYLTRANSFERASE,PRIORITY IN SWEET LIFE 2,EMS-mutagenized bri1 suppressor 1 | Chr1:26841664-26851730 FORWARD LENGTH=1614	AT1G71220.2	1707	0	32.741	31	1569	794	1689	908	833	42	228	Hsc_gene_9157.t1
AT1G71220.1 | Symbols:EBS1,UGGT,PSL2 | UDP-GLUCOSE:GLYCOPROTEIN GLUCOSYLTRANSFERASE,PRIORITY IN SWEET LIFE 2,EMS-mutagenized bri1 suppressor 1 | Chr1:26841664-26851730 FORWARD LENGTH=1613	AT1G71220.1	1707	0	32.741	31	1568	793	1689	907	833	42	229	Hsc_gene_9157.t1
AT1G71220.3 | Symbols:EBS1,UGGT,PSL2 | UDP-GLUCOSE:GLYCOPROTEIN GLUCOSYLTRANSFERASE,PRIORITY IN SWEET LIFE 2,EMS-mutagenized bri1 suppressor 1 | Chr1:26841550-26851730 FORWARD LENGTH=1651	AT1G71220.3	1707	0	32.919	69	1606	792	1689	904	833	43	229	Hsc_gene_9157.t1
AT1G16030.1 | Symbols:Hsp70b | heat shock protein 70B | Chr1:5502386-5504326 REVERSE LENGTH=646	AT1G16030.1	650	0	74.149	8	646	1003	646	158	555	2	9	Hsc_gene_9882.t1
AT3G12580.1 | Symbols:HSP70,ATHSP70 | ARABIDOPSIS HEAT SHOCK PROTEIN 70,heat shock protein 70 | Chr3:3991487-3993689 REVERSE LENGTH=650	AT3G12580.1	650	0	76.8	9	630	995	625	140	541	2	5	Hsc_gene_9882.t1
AT3G09440.4 | Symbols:no symbol available | no full name available | Chr3:2903434-2905632 REVERSE LENGTH=649	AT3G09440.4	650	0	75.309	9	649	986	648	149	548	3	11	Hsc_gene_9882.t1
AT3G09440.3 | Symbols:no symbol available | no full name available | Chr3:2903434-2905632 REVERSE LENGTH=649	AT3G09440.3	650	0	75.309	9	649	986	648	149	548	3	11	Hsc_gene_9882.t1
AT3G09440.2 | Symbols:no symbol available | no full name available | Chr3:2903434-2905632 REVERSE LENGTH=649	AT3G09440.2	650	0	75.309	9	649	986	648	149	548	3	11	Hsc_gene_9882.t1
AT3G09440.1 | Symbols:no symbol available | no full name available | Chr3:2903434-2905632 REVERSE LENGTH=649	AT3G09440.1	650	0	75.309	9	649	986	648	149	548	3	11	Hsc_gene_9882.t1
AT5G02500.1 | Symbols:AtHsp70-1,HSP70-1,HSC70-1,HSC70,AT-HSC70-1 | ARABIDOPSIS THALIANA HEAT SHOCK COGNATE PROTEIN 70-1,heat shock cognate protein 70-1,HEAT SHOCK COGNATE PROTEIN 70,HEAT SHOCK PROTEIN 70-1 | Chr5:554055-556334 REVERSE LENGTH=651	AT5G02500.1	650	0	74.154	9	651	986	650	155	547	3	13	Hsc_gene_9882.t1
AT5G02490.1 | Symbols:AtHsp70-2,Hsp70-2 | | Chr5:550296-552565 REVERSE LENGTH=653	AT5G02490.1	650	0	74.768	9	653	983	646	160	546	2	3	Hsc_gene_9882.t1
AT1G56410.1 | Symbols:HSP70T-1,ERD2 | HEAT SHOCK PROTEIN 70T-1,EARLY-RESPONSIVE TO DEHYDRATION 2 | Chr1:21117147-21119241 FORWARD LENGTH=617	AT1G56410.1	650	0	74.426	9	616	939	610	152	522	2	4	Hsc_gene_9882.t1
AT5G42020.1 | Symbols:BIP2,BIP | luminal binding protein | Chr5:16807697-16810480 REVERSE LENGTH=668	AT5G42020.1	650	0	64.976	36	654	844	631	207	508	5	14	Hsc_gene_9882.t1
AT5G42020.3 | Symbols:BIP2,BIP | luminal binding protein | Chr5:16807697-16810344 REVERSE LENGTH=673	AT5G42020.3	650	0	64.976	41	659	843	631	207	508	5	14	Hsc_gene_9882.t1
AT5G28540.1 | Symbols:BIP1 | | Chr5:10540665-10543274 REVERSE LENGTH=669	AT5G28540.1	650	0	66.285	36	644	839	611	202	502	4	4	Hsc_gene_9882.t1
AT1G09080.2 | Symbols:BIP3 | binding protein 3 | Chr1:2929268-2931804 REVERSE LENGTH=665	AT1G09080.2	650	0	64.86	42	648	799	609	211	494	3	3	Hsc_gene_9882.t1
AT1G09080.1 | Symbols:BIP3 | binding protein 3 | Chr1:2929268-2931804 REVERSE LENGTH=675	AT1G09080.1	650	0	64.86	52	658	798	609	211	494	3	3	Hsc_gene_9882.t1
AT5G42020.2 | Symbols:BIP2,BIP | luminal binding protein | Chr5:16807697-16810480 REVERSE LENGTH=613	AT5G42020.2	650	0	59.113	36	599	718	631	189	455	10	69	Hsc_gene_9882.t1
AT5G02500.2 | Symbols:AtHsp70-1,HSP70-1,HSC70-1,HSC70,AT-HSC70-1 | ARABIDOPSIS THALIANA HEAT SHOCK COGNATE PROTEIN 70-1,heat shock cognate protein 70-1,HEAT SHOCK COGNATE PROTEIN 70,HEAT SHOCK PROTEIN 70-1 | Chr5:554055-556334 REVERSE LENGTH=521	AT5G02500.2	650	0	79.793	9	394	645	386	76	344	1	2	Hsc_gene_9882.t1
AT5G09590.1 | Symbols:MTHSC70-2,HSC70-5 | mitochondrial HSO70 2,HEAT SHOCK COGNATE | Chr5:2975721-2978508 FORWARD LENGTH=682	AT5G09590.1	650	0	52.422	54	614	567	578	251	404	9	24	Hsc_gene_9882.t1
AT4G24280.1 | Symbols:cpHsc70-1 | chloroplast heat shock protein 70-1 | Chr4:12590094-12593437 FORWARD LENGTH=718	AT4G24280.1	650	0	52.166	81	643	556	577	257	393	9	19	Hsc_gene_9882.t1
AT5G49910.1 | Symbols:HSC70-7,cpHsc70-2 | chloroplast heat shock protein 70-2,HEAT SHOCK PROTEIN 70-7 | Chr5:20303470-20306295 FORWARD LENGTH=718	AT5G49910.1	650	0	48.976	81	690	555	635	293	409	11	31	Hsc_gene_9882.t1
AT4G37910.2 | Symbols:mtHsc70-1 | mitochondrial heat shock protein 70-1 | Chr4:17825368-17828099 REVERSE LENGTH=682	AT4G37910.2	650	0	52.456	49	601	536	570	247	394	9	24	Hsc_gene_9882.t1
AT4G37910.1 | Symbols:mtHsc70-1 | mitochondrial heat shock protein 70-1 | Chr4:17825368-17828099 REVERSE LENGTH=682	AT4G37910.1	650	0	52.456	49	601	536	570	247	394	9	24	Hsc_gene_9882.t1

## Sheet: 1dpi Hs_2sections_Arap11_blast
Supporting Information Dataset 1 - Protein sequence similarity of Heterodera schachtii genes expressed outside the nematode region to Arabidopsis thaliana proteins. Sequence similarity of genes expressed in at least two consecutive sections outside the nematode region at 1 dpi.
subjet_title	subject_acc_ver	qlen	evalue	pident	sstart	send	bitscore	length	mismatch	positive	gapopen	gaps	query_acc
AT2G33210.1 | Symbols:HSP60-2 | heat shock protein 60-2 | Chr2:14075093-14078568 REVERSE LENGTH=585	AT2G33210.1	562	0	58.922	28	564	626	538	219	414	2	2	Hsc_gene_10442.t1
AT3G23990.1 | Symbols:HSP60,HSP60-3B | heat shock protein 60,HEAT SHOCK PROTEIN 60-3B | Chr3:8669013-8672278 FORWARD LENGTH=577	AT3G23990.1	562	0	59.023	29	559	619	532	216	412	2	2	Hsc_gene_10442.t1
AT2G33210.2 | Symbols:HSP60-2 | heat shock protein 60-2 | Chr2:14075093-14078568 REVERSE LENGTH=580	AT2G33210.2	562	0	58.178	28	559	610	538	218	409	3	7	Hsc_gene_10442.t1
AT3G13860.1 | Symbols:HSP60-3A | heat shock protein 60-3A | Chr3:4561704-4565133 REVERSE LENGTH=572	AT3G13860.1	562	0	55.393	26	571	574	547	240	398	3	4	Hsc_gene_10442.t1
AT3G13470.1 | Symbols:Cpn60beta2 | chaperonin-60beta2 | Chr3:4389685-4392624 FORWARD LENGTH=596	AT3G13470.1	562	5.63e-166	46.858	42	595	485	557	289	375	5	7	Hsc_gene_10442.t1
AT5G56500.2 | Symbols:Cpn60beta3 | chaperonin-60beta3 | Chr5:22874058-22876966 FORWARD LENGTH=597	AT5G56500.2	562	3.59e-164	46.869	44	597	480	559	288	372	5	9	Hsc_gene_10442.t1
AT5G56500.1 | Symbols:Cpn60beta3 | chaperonin-60beta3 | Chr5:22874058-22876966 FORWARD LENGTH=597	AT5G56500.1	562	3.59e-164	46.869	44	597	480	559	288	372	5	9	Hsc_gene_10442.t1
AT1G55490.5 | Symbols:Cpn60beta1,LEN1,CPN60B | chaperonin-60beta1,LESION INITIATION 1,chaperonin 60 beta | Chr1:20715717-20718673 REVERSE LENGTH=600	AT1G55490.5	562	8.63e-164	46.679	46	599	479	557	290	372	5	7	Hsc_gene_10442.t1
AT1G55490.4 | Symbols:Cpn60beta1,LEN1,CPN60B | chaperonin-60beta1,LESION INITIATION 1,chaperonin 60 beta | Chr1:20715717-20718673 REVERSE LENGTH=600	AT1G55490.4	562	8.63e-164	46.679	46	599	479	557	290	372	5	7	Hsc_gene_10442.t1
AT1G55490.3 | Symbols:Cpn60beta1,LEN1,CPN60B | chaperonin-60beta1,LESION INITIATION 1,chaperonin 60 beta | Chr1:20715717-20718673 REVERSE LENGTH=600	AT1G55490.3	562	8.63e-164	46.679	46	599	479	557	290	372	5	7	Hsc_gene_10442.t1
AT1G55490.2 | Symbols:Cpn60beta1,LEN1,CPN60B | chaperonin-60beta1,LESION INITIATION 1,chaperonin 60 beta | Chr1:20715717-20718673 REVERSE LENGTH=600	AT1G55490.2	562	8.63e-164	46.679	46	599	479	557	290	372	5	7	Hsc_gene_10442.t1
AT1G55490.1 | Symbols:Cpn60beta1,LEN1,CPN60B | chaperonin-60beta1,LESION INITIATION 1,chaperonin 60 beta | Chr1:20715717-20718673 REVERSE LENGTH=600	AT1G55490.1	562	8.63e-164	46.679	46	599	479	557	290	372	5	7	Hsc_gene_10442.t1
AT2G28000.1 | Symbols:CH-CPN60A,SLP,Cpn60alpha1,CPN60A | SCHLEPPERLESS,CHLOROPLAST CHAPERONIN 60ALPHA,chaperonin-60alpha1,chaperonin-60alpha | Chr2:11926603-11929184 FORWARD LENGTH=586	AT2G28000.1	562	1.5e-154	44.693	39	569	455	537	289	364	5	8	Hsc_gene_10442.t1
AT1G26230.1 | Symbols:Cpn60beta4 | chaperonin-60beta4 | Chr1:9072388-9075272 REVERSE LENGTH=611	AT1G26230.1	562	4.15e-151	42.518	34	579	447	548	303	361	5	12	Hsc_gene_10442.t1
AT1G26230.4 | Symbols:Cpn60beta4 | chaperonin-60beta4 | Chr1:9072388-9075047 REVERSE LENGTH=559	AT1G26230.4	562	3.12e-148	43.048	5	527	438	525	289	349	4	10	Hsc_gene_10442.t1
AT1G26230.3 | Symbols:Cpn60beta4 | chaperonin-60beta4 | Chr1:9072388-9075023 REVERSE LENGTH=551	AT1G26230.3	562	2.12e-146	42.994	1	519	433	521	287	346	4	10	Hsc_gene_10442.t1
AT1G26230.2 | Symbols:Cpn60beta4 | chaperonin-60beta4 | Chr1:9072715-9075272 REVERSE LENGTH=551	AT1G26230.2	562	8.71e-128	41.736	34	515	385	484	276	318	4	6	Hsc_gene_10442.t1
AT5G18820.1 | Symbols:EMB3007,Cpn60alpha2 | embryo defective 3007,chaperonin-60alpha2 | Chr5:6271549-6274153 FORWARD LENGTH=575	AT5G18820.1	562	1.81e-117	38.838	27	572	360	551	328	341	6	9	Hsc_gene_10442.t1
AT1G26230.5 | Symbols:Cpn60beta4 | chaperonin-60beta4 | Chr1:9073110-9075272 REVERSE LENGTH=470	AT1G26230.5	562	2.31e-108	41.119	34	442	333	411	238	273	3	4	Hsc_gene_10442.t1
AT5G60390.3 | Symbols:EF1alpha | | Chr5:24289226-24290675 FORWARD LENGTH=449	AT5G60390.3	465	0	74.348	1	448	709	460	105	390	2	13	Hsc_gene_10624.t1
AT5G60390.2 | Symbols:EF1alpha | | Chr5:24289226-24290675 FORWARD LENGTH=449	AT5G60390.2	465	0	74.348	1	448	709	460	105	390	2	13	Hsc_gene_10624.t1
AT5G60390.1 | Symbols:EF1alpha | | Chr5:24289226-24290675 FORWARD LENGTH=449	AT5G60390.1	465	0	74.348	1	448	709	460	105	390	2	13	Hsc_gene_10624.t1
AT1G07940.4 | Symbols:no symbol available | no full name available | Chr1:2463350-2464792 REVERSE LENGTH=449	AT1G07940.4	465	0	74.348	1	448	709	460	105	390	2	13	Hsc_gene_10624.t1
AT1G07940.3 | Symbols:no symbol available | no full name available | Chr1:2463350-2464792 REVERSE LENGTH=449	AT1G07940.3	465	0	74.348	1	448	709	460	105	390	2	13	Hsc_gene_10624.t1
AT1G07940.2 | Symbols:no symbol available | no full name available | Chr1:2463350-2464792 REVERSE LENGTH=449	AT1G07940.2	465	0	74.348	1	448	709	460	105	390	2	13	Hsc_gene_10624.t1
AT1G07940.1 | Symbols:no symbol available | no full name available | Chr1:2463350-2464792 REVERSE LENGTH=449	AT1G07940.1	465	0	74.348	1	448	709	460	105	390	2	13	Hsc_gene_10624.t1
AT1G07930.1 | Symbols:no symbol available | no full name available | Chr1:2459014-2460458 FORWARD LENGTH=449	AT1G07930.1	465	0	74.348	1	448	709	460	105	390	2	13	Hsc_gene_10624.t1
AT1G07920.1 | Symbols:no symbol available | no full name available | Chr1:2455559-2457001 FORWARD LENGTH=449	AT1G07920.1	465	0	74.348	1	448	709	460	105	390	2	13	Hsc_gene_10624.t1
AT1G07930.2 | Symbols:no symbol available | no full name available | Chr1:2459014-2460458 FORWARD LENGTH=372	AT1G07930.2	465	2.31e-146	76.03	1	255	423	267	52	225	1	12	Hsc_gene_10624.t1
AT5G19820.1 | Symbols:emb2734 | embryo defective 2734 | Chr5:6695731-6701247 REVERSE LENGTH=1116	AT5G19820.1	1096	2.37e-171	32.44	20	1042	534	1045	658	556	17	48	Hsc_gene_12756.t1
AT1G75660.1 | Symbols:AtXRN3,XRN3 | 5-3 EXORIBONUCLEASE 3,5-3 exoribonuclease 3 | Chr1:28408289-28414825 FORWARD LENGTH=1020	AT1G75660.1	1091	0	47.179	1	735	664	780	359	498	14	53	Hsc_gene_13108.t1
AT5G42540.2 | Symbols:XRN2,AtXRN2 | EXORIBONUCLEASE 2,exoribonuclease 2 | Chr5:17007513-17014534 FORWARD LENGTH=1023	AT5G42540.2	1091	0	43.99	1	728	625	782	375	476	12	63	Hsc_gene_13108.t1
AT5G42540.1 | Symbols:XRN2,AtXRN2 | EXORIBONUCLEASE 2,exoribonuclease 2 | Chr5:17007513-17014534 FORWARD LENGTH=1012	AT5G42540.1	1091	0	43.99	1	728	625	782	375	476	12	63	Hsc_gene_13108.t1
AT1G54490.1 | Symbols:XRN4,ATXRN4,AIN1,EIN5 | ACC INSENSITIVE 1,ETHYLENE INSENSITIVE 5,EXORIBONUCLEASE 4,exoribonuclease 4 | Chr1:20350300-20356650 FORWARD LENGTH=947	AT1G54490.1	1091	7.13e-139	52.86	1	430	443	437	194	307	6	12	Hsc_gene_13108.t1
AT1G54490.2 | Symbols:XRN4,ATXRN4,AIN1,EIN5 | ACC INSENSITIVE 1,ETHYLENE INSENSITIVE 5,EXORIBONUCLEASE 4,exoribonuclease 4 | Chr1:20350697-20356650 FORWARD LENGTH=889	AT1G54490.2	1091	3.8e-109	51.63	12	372	362	368	167	258	5	11	Hsc_gene_13108.t1
AT5G36880.2 | Symbols:ACS | acetyl-CoA synthetase | Chr5:14534961-14540296 REVERSE LENGTH=743	AT5G36880.2	777	0	49.796	39	737	724	735	329	477	9	40	Hsc_gene_14947.t1
AT5G36880.6 | Symbols:ACS | acetyl-CoA synthetase | Chr5:14534961-14539084 REVERSE LENGTH=693	AT5G36880.6	777	0	50.698	6	687	723	716	315	469	8	38	Hsc_gene_14947.t1
AT5G36880.5 | Symbols:ACS | acetyl-CoA synthetase | Chr5:14534961-14539084 REVERSE LENGTH=693	AT5G36880.5	777	0	50.698	6	687	723	716	315	469	8	38	Hsc_gene_14947.t1
AT5G36880.3 | Symbols:ACS | acetyl-CoA synthetase | Chr5:14534961-14539084 REVERSE LENGTH=693	AT5G36880.3	777	0	50.698	6	687	723	716	315	469	8	38	Hsc_gene_14947.t1
AT5G36880.1 | Symbols:ACS | acetyl-CoA synthetase | Chr5:14534961-14539084 REVERSE LENGTH=693	AT5G36880.1	777	0	50.698	6	687	723	716	315	469	8	38	Hsc_gene_14947.t1
AT5G36880.4 | Symbols:ACS | acetyl-CoA synthetase | Chr5:14535506-14539084 REVERSE LENGTH=610	AT5G36880.4	777	0	50.079	6	600	635	633	269	409	8	47	Hsc_gene_14947.t1
AT2G20340.1 | Symbols:AtAAS,AAS | aromatic aldehyde synthase | Chr2:8779804-8782490 FORWARD LENGTH=490	AT2G20340.1	821	1.06e-131	45.433	12	428	402	427	215	272	4	18	Hsc_gene_14963.t1
AT2G20340.2 | Symbols:AtAAS,AAS | aromatic aldehyde synthase | Chr2:8779804-8782490 FORWARD LENGTH=463	AT2G20340.2	821	1.61e-113	42.723	12	401	353	426	201	258	7	43	Hsc_gene_14963.t1
AT4G28680.4 | Symbols:TYRDC1,AtTYDC,TYDC,TYRDC | L-TYROSINE DECARBOXYLASE 1,L-tyrosine decarboxylase | Chr4:14155184-14158546 FORWARD LENGTH=538	AT4G28680.4	821	9.62e-112	41.395	51	472	352	430	230	260	6	22	Hsc_gene_14963.t1
AT4G28680.3 | Symbols:TYRDC1,AtTYDC,TYDC,TYRDC | L-TYROSINE DECARBOXYLASE 1,L-tyrosine decarboxylase | Chr4:14155248-14158546 FORWARD LENGTH=547	AT4G28680.3	821	1.57e-111	41.395	60	481	351	430	230	260	6	22	Hsc_gene_14963.t1
AT4G28680.1 | Symbols:TYRDC1,AtTYDC,TYDC,TYRDC | L-TYROSINE DECARBOXYLASE 1,L-tyrosine decarboxylase | Chr4:14155248-14158546 FORWARD LENGTH=545	AT4G28680.1	821	4.5e-111	41.395	60	479	350	430	228	258	6	24	Hsc_gene_14963.t1
AT4G28680.2 | Symbols:TYRDC1,AtTYDC,TYDC,TYRDC | L-TYROSINE DECARBOXYLASE 1,L-tyrosine decarboxylase | Chr4:14155248-14158546 FORWARD LENGTH=547	AT4G28680.2	821	8.91e-111	41.204	60	481	349	432	228	258	6	26	Hsc_gene_14963.t1
AT2G32000.1 | Symbols:no symbol available | no full name available | Chr2:13615999-13621563 REVERSE LENGTH=865	AT2G32000.1	679	1.98e-149	38.779	7	631	456	655	368	381	9	33	Hsc_gene_15822.t1
AT2G32000.2 | Symbols:no symbol available | no full name available | Chr2:13615999-13621397 REVERSE LENGTH=838	AT2G32000.2	679	6.72e-133	38.27	30	604	412	601	339	349	9	32	Hsc_gene_15822.t1
AT4G31480.9 | Symbols:no symbol available | no full name available | Chr4:15264145-15267384 FORWARD LENGTH=948	AT4G31480.9	980	0	45.877	20	945	806	946	483	617	14	29	Hsc_gene_20853.t1
AT4G31480.8 | Symbols:no symbol available | no full name available | Chr4:15264145-15267384 FORWARD LENGTH=948	AT4G31480.8	980	0	45.877	20	945	806	946	483	617	14	29	Hsc_gene_20853.t1
AT4G31480.7 | Symbols:no symbol available | no full name available | Chr4:15264145-15267384 FORWARD LENGTH=948	AT4G31480.7	980	0	45.877	20	945	806	946	483	617	14	29	Hsc_gene_20853.t1
AT4G31480.6 | Symbols:no symbol available | no full name available | Chr4:15264076-15267384 FORWARD LENGTH=971	AT4G31480.6	980	0	45.877	43	968	806	946	483	617	14	29	Hsc_gene_20853.t1
AT4G31480.5 | Symbols:no symbol available | no full name available | Chr4:15264145-15267384 FORWARD LENGTH=948	AT4G31480.5	980	0	45.877	20	945	806	946	483	617	14	29	Hsc_gene_20853.t1
AT4G31480.4 | Symbols:no symbol available | no full name available | Chr4:15264145-15267384 FORWARD LENGTH=948	AT4G31480.4	980	0	45.877	20	945	806	946	483	617	14	29	Hsc_gene_20853.t1
AT4G31480.3 | Symbols:no symbol available | no full name available | Chr4:15264076-15267384 FORWARD LENGTH=971	AT4G31480.3	980	0	45.877	43	968	806	946	483	617	14	29	Hsc_gene_20853.t1
AT4G31480.2 | Symbols:no symbol available | no full name available | Chr4:15264145-15267384 FORWARD LENGTH=948	AT4G31480.2	980	0	45.877	20	945	806	946	483	617	14	29	Hsc_gene_20853.t1
AT4G31480.1 | Symbols:no symbol available | no full name available | Chr4:15264145-15267384 FORWARD LENGTH=948	AT4G31480.1	980	0	45.877	20	945	806	946	483	617	14	29	Hsc_gene_20853.t1
AT4G31490.3 | Symbols:no symbol available | no full name available | Chr4:15269460-15272693 FORWARD LENGTH=948	AT4G31490.3	980	0	45.877	20	945	805	946	483	616	14	29	Hsc_gene_20853.t1
AT4G31490.2 | Symbols:no symbol available | no full name available | Chr4:15269460-15272693 FORWARD LENGTH=948	AT4G31490.2	980	0	45.877	20	945	805	946	483	616	14	29	Hsc_gene_20853.t1
AT4G31490.1 | Symbols:no symbol available | no full name available | Chr4:15269460-15272693 FORWARD LENGTH=948	AT4G31490.1	980	0	45.877	20	945	805	946	483	616	14	29	Hsc_gene_20853.t1
AT2G17370.1 | Symbols:HMGR2,HMG2 | 3-hydroxy-3-methylglutaryl-CoA reductase 2,3-HYDROXY-3-METHYLGLUTARYL-COENZYME A REDUCTASE 2 | Chr2:7550007-7551981 FORWARD LENGTH=562	AT2G17370.1	831	5.33e-114	46.698	147	554	358	424	209	265	5	17	Hsc_gene_22644.t1
AT1G76490.1 | Symbols:MAD3,HMGR1,AtHMGR1,HMG1 | 3-HYDROXY-3-METHYLGLUTARYL COA REDUCTASE 1,hydroxy methylglutaryl CoA reductase 1,miRNA action deficient 3 | Chr1:28695801-28698206 FORWARD LENGTH=642	AT1G76490.1	831	3.19e-108	43.88	214	632	346	433	228	261	5	15	Hsc_gene_22644.t1
AT1G71770.2 | Symbols:PAB5 | poly(A)-binding protein 5 | Chr1:26990777-26993489 REVERSE LENGTH=682	AT1G71770.2	688	6.63e-151	43.293	55	660	454	656	315	377	15	57	Hsc_gene_23315.t1
AT1G71770.1 | Symbols:PAB5 | poly(A)-binding protein 5 | Chr1:26990777-26993489 REVERSE LENGTH=682	AT1G71770.1	688	6.63e-151	43.293	55	660	454	656	315	377	15	57	Hsc_gene_23315.t1
AT1G22760.1 | Symbols:PAB3 | poly(A) binding protein 3 | Chr1:8055599-8058799 FORWARD LENGTH=660	AT1G22760.1	688	3.07e-144	51.049	1	423	436	429	189	291	4	21	Hsc_gene_23315.t1
AT4G34110.1 | Symbols:ATPAB2,PAB2,PABP2 | poly(A) binding protein 2,ARABIDOPSIS POLY(A) BINDING 2,POLY(A) BINDING PROTEIN 2 | Chr4:16336732-16339892 FORWARD LENGTH=629	AT4G34110.1	688	9.04e-140	49.339	14	449	423	454	212	303	6	18	Hsc_gene_23315.t1
AT1G49760.2 | Symbols:PABP8,PAB8 | POLY(A) BINDING PROTEIN 8,poly(A) binding protein 8 | Chr1:18416740-18419753 FORWARD LENGTH=671	AT1G49760.2	688	5.11e-139	52.723	45	437	423	404	177	282	4	14	Hsc_gene_23315.t1
AT1G49760.1 | Symbols:PABP8,PAB8 | POLY(A) BINDING PROTEIN 8,poly(A) binding protein 8 | Chr1:18416740-18419753 FORWARD LENGTH=671	AT1G49760.1	688	5.11e-139	52.723	45	437	423	404	177	282	4	14	Hsc_gene_23315.t1
AT2G23350.1 | Symbols:PABP4,PAB4 | POLY(A) BINDING PROTEIN 4,poly(A) binding protein 4 | Chr2:9943209-9946041 FORWARD LENGTH=662	AT2G23350.1	688	2.22e-129	41.628	45	630	397	651	310	362	17	70	Hsc_gene_23315.t1
AT2G36660.1 | Symbols:PAB7 | poly(A) binding protein 7 | Chr2:15361476-15364398 REVERSE LENGTH=609	AT2G36660.1	688	5.79e-107	41.895	24	415	337	401	224	256	2	9	Hsc_gene_23315.t1
AT1G72730.1 | Symbols:no symbol available | no full name available | Chr1:27378040-27379593 REVERSE LENGTH=414	AT1G72730.1	418	0	66.146	31	414	541	384	130	317	0	0	Hsc_gene_24346.t1
AT3G13920.3 | Symbols:TIF4A1,EIF4A1,RH4 | eukaryotic translation initiation factor 4A1 | Chr3:4592635-4594094 REVERSE LENGTH=402	AT3G13920.3	418	0	66.404	22	402	538	381	128	316	0	0	Hsc_gene_24346.t1
AT3G13920.1 | Symbols:TIF4A1,EIF4A1,RH4 | eukaryotic translation initiation factor 4A1 | Chr3:4592635-4594128 REVERSE LENGTH=412	AT3G13920.1	418	0	66.404	32	412	537	381	128	316	0	0	Hsc_gene_24346.t1
AT1G54270.1 | Symbols:EIF4A-2 | eif4a-2 | Chr1:20260495-20262018 FORWARD LENGTH=412	AT1G54270.1	418	0	66.667	32	412	534	381	127	313	0	0	Hsc_gene_24346.t1
AT3G13920.4 | Symbols:TIF4A1,EIF4A1,RH4 | eukaryotic translation initiation factor 4A1 | Chr3:4592635-4594128 REVERSE LENGTH=407	AT3G13920.4	418	0	65.617	32	407	522	381	126	311	1	5	Hsc_gene_24346.t1
AT1G54270.2 | Symbols:EIF4A-2 | eif4a-2 | Chr1:20260495-20262018 FORWARD LENGTH=407	AT1G54270.2	418	0	65.879	32	407	519	381	125	308	1	5	Hsc_gene_24346.t1
AT3G13920.5 | Symbols:TIF4A1,EIF4A1,RH4 | eukaryotic translation initiation factor 4A1 | Chr3:4592586-4594257 REVERSE LENGTH=419	AT3G13920.5	418	0	68.802	36	394	517	359	112	299	0	0	Hsc_gene_24346.t1
AT3G13920.2 | Symbols:TIF4A1,EIF4A1,RH4 | eukaryotic translation initiation factor 4A1 | Chr3:4592586-4594128 REVERSE LENGTH=415	AT3G13920.2	418	0	68.802	32	390	517	359	112	299	0	0	Hsc_gene_24346.t1
AT3G19760.1 | Symbols:EIF4A-III,RH2 | eukaryotic initiation factor 4A-III | Chr3:6863790-6866242 FORWARD LENGTH=408	AT3G19760.1	418	0	63.395	32	408	515	377	138	309	0	0	Hsc_gene_24346.t1
AT1G51380.1 | Symbols:no symbol available | no full name available | Chr1:19047960-19049967 FORWARD LENGTH=392	AT1G51380.1	418	2.3e-163	57.951	21	391	465	371	156	289	0	0	Hsc_gene_24346.t1
AT1G51380.2 | Symbols:no symbol available | no full name available | Chr1:19047960-19049448 FORWARD LENGTH=279	AT1G51380.2	418	1.83e-111	57.422	21	276	328	256	109	205	0	0	Hsc_gene_24346.t1
AT1G48410.1 | Symbols:ICU9,AGO1,AtAGO1 | ARGONAUTE 1 | Chr1:17886285-17891892 REVERSE LENGTH=1048	AT1G48410.1	1049	0	41.113	128	1010	669	934	457	536	19	93	Hsc_gene_24349.t1
AT1G48410.3 | Symbols:ICU9,AGO1,AtAGO1 | ARGONAUTE 1 | Chr1:17886285-17891892 REVERSE LENGTH=1050	AT1G48410.3	1049	0	41.026	128	1012	665	936	457	537	20	95	Hsc_gene_24349.t1
AT1G48410.2 | Symbols:ICU9,AGO1,AtAGO1 | ARGONAUTE 1 | Chr1:17886285-17891892 REVERSE LENGTH=1050	AT1G48410.2	1049	0	41.026	128	1012	665	936	457	537	20	95	Hsc_gene_24349.t1
AT5G43810.4 | Symbols:PNH,AGO10,ZLL | PINHEAD,ZWILLE,ARGONAUTE 10 | Chr5:17611939-17616562 FORWARD LENGTH=988	AT5G43810.4	1049	0	40.449	131	969	638	890	442	515	18	88	Hsc_gene_24349.t1
AT5G43810.3 | Symbols:PNH,AGO10,ZLL | PINHEAD,ZWILLE,ARGONAUTE 10 | Chr5:17611939-17616562 FORWARD LENGTH=988	AT5G43810.3	1049	0	40.449	131	969	638	890	442	515	18	88	Hsc_gene_24349.t1
AT5G43810.2 | Symbols:PNH,AGO10,ZLL | PINHEAD,ZWILLE,ARGONAUTE 10 | Chr5:17611939-17616562 FORWARD LENGTH=988	AT5G43810.2	1049	0	40.449	131	969	638	890	442	515	18	88	Hsc_gene_24349.t1
AT5G43810.1 | Symbols:PNH,AGO10,ZLL | PINHEAD,ZWILLE,ARGONAUTE 10 | Chr5:17611939-17616562 FORWARD LENGTH=988	AT5G43810.1	1049	0	40.449	131	969	638	890	442	515	18	88	Hsc_gene_24349.t1
AT2G27880.1 | Symbols:AGO5,AtAGO5 | ARGONAUTE 5 | Chr2:11871488-11876712 FORWARD LENGTH=997	AT2G27880.1	1049	0	37.622	79	957	595	925	494	503	17	83	Hsc_gene_24349.t1
AT1G69440.1 | Symbols:AGO7,ZIP | ZIPPY,ARGONAUTE7 | Chr1:26101565-26105016 REVERSE LENGTH=990	AT1G69440.1	1049	3.4e-155	34.295	137	966	486	901	481	481	26	111	Hsc_gene_24349.t1
AT5G21150.1 | Symbols:AGO9 | ARGONAUTE 9 | Chr5:7193472-7198113 FORWARD LENGTH=896	AT5G21150.1	1049	1.22e-115	30.087	44	896	379	924	517	452	31	129	Hsc_gene_24349.t1
AT2G32940.1 | Symbols:AGO6 | ARGONAUTE 6 | Chr2:13972218-13976856 REVERSE LENGTH=878	AT2G32940.1	1049	2.03e-103	29.727	16	878	345	915	548	422	23	95	Hsc_gene_24349.t1
AT3G01090.3 | Symbols:KIN10,SNRK1.1,AKIN10 | SNF1 kinase homolog 10,SNF1-RELATED PROTEIN KINASE 1.1 | Chr3:31437-33977 REVERSE LENGTH=512	AT3G01090.3	673	1.59e-138	44.444	16	464	416	513	219	310	7	66	Hsc_gene_25431.t1
AT3G01090.1 | Symbols:KIN10,SNRK1.1,AKIN10 | SNF1 kinase homolog 10,SNF1-RELATED PROTEIN KINASE 1.1 | Chr3:31437-33977 REVERSE LENGTH=512	AT3G01090.1	673	1.59e-138	44.444	16	464	416	513	219	310	7	66	Hsc_gene_25431.t1
AT3G01090.2 | Symbols:KIN10,SNRK1.1,AKIN10 | SNF1 kinase homolog 10,SNF1-RELATED PROTEIN KINASE 1.1 | Chr3:31437-34143 REVERSE LENGTH=535	AT3G01090.2	673	6.66e-138	44.444	39	487	415	513	219	310	7	66	Hsc_gene_25431.t1
AT3G29160.2 | Symbols:SNRK1.2,ATKIN11,AKIN11,KIN11 | SNF1 kinase homolog 11,SNF1-RELATED PROTEIN KINASE 1.2 | Chr3:11128893-11131510 REVERSE LENGTH=512	AT3G29160.2	673	1.43e-135	43.34	17	491	408	533	215	306	10	87	Hsc_gene_25431.t1
AT3G29160.1 | Symbols:SNRK1.2,ATKIN11,AKIN11,KIN11 | SNF1 kinase homolog 11,SNF1-RELATED PROTEIN KINASE 1.2 | Chr3:11128893-11131510 REVERSE LENGTH=512	AT3G29160.1	673	1.43e-135	43.34	17	491	408	533	215	306	10	87	Hsc_gene_25431.t1
AT3G29160.3 | Symbols:SNRK1.2,ATKIN11,AKIN11,KIN11 | SNF1 kinase homolog 11,SNF1-RELATED PROTEIN KINASE 1.2 | Chr3:11129768-11131510 REVERSE LENGTH=359	AT3G29160.3	673	6.11e-132	58.567	17	335	393	321	129	243	3	4	Hsc_gene_25431.t1
AT5G39440.1 | Symbols:SnRK1.3 | SNF1-related protein kinase 1.3 | Chr5:15781907-15784699 FORWARD LENGTH=494	AT5G39440.1	673	3.23e-115	53.292	18	333	355	319	144	238	5	5	Hsc_gene_25431.t1

## Sheet: 2dpi Hs_1section_Arap11_blast
Supporting Information Dataset 1 - Protein sequence similarity of Heterodera schachtii genes expressed outside the nematode region to Arabidopsis thaliana proteins. Sequence similarity of genes expressed in a single section outside the nematode region at 1 dpi.
subjet_title	subject_acc_ver	qlen	evalue	pident	sstart	send	bitscore	length	mismatch	positive	gapopen	gaps	query_acc
AT5G56000.1 | Symbols:Hsp81.4,AtHsp90.4 | HEAT SHOCK PROTEIN 90.4,HEAT SHOCK PROTEIN 81.4 | Chr5:22677602-22680067 REVERSE LENGTH=699	AT5G56000.1	721	0	63.107	4	699	891	721	236	582	5	30	Hsc_gene_10019.t1
AT5G52640.1 | Symbols:HSP81-1,ATHSP90.1,HSP81.1,AtHsp90-1,HSP83,ATHS83,HSP90.1 | HEAT SHOCK PROTEIN 90-1,heat shock protein 90.1,HEAT SHOCK PROTEIN 83,HEAT SHOCK PROTEIN 81-1 | Chr5:21352557-21355147 FORWARD LENGTH=700	AT5G52640.1	721	0	68.514	258	700	612	451	133	375	4	9	Hsc_gene_10019.t1
AT5G56030.2 | Symbols:HSP81-2,HSP90.2,AtHsp90.2,ERD8,HSP81.2 | EARLY-RESPONSIVE TO DEHYDRATION 8,heat shock protein 81-2,heat shock protein 81.2,HEAT SHOCK PROTEIN 90.2,HEAT SHOCK PROTEIN 90.2 | Chr5:22686923-22689433 FORWARD LENGTH=728	AT5G56030.2	721	0	66.143	290	728	592	446	144	372	2	7	Hsc_gene_10019.t1
AT5G56030.1 | Symbols:HSP81-2,HSP90.2,AtHsp90.2,ERD8,HSP81.2 | EARLY-RESPONSIVE TO DEHYDRATION 8,heat shock protein 81-2,heat shock protein 81.2,HEAT SHOCK PROTEIN 90.2,HEAT SHOCK PROTEIN 90.2 | Chr5:22686923-22689433 FORWARD LENGTH=699	AT5G56030.1	721	0	66.143	261	699	592	446	144	372	2	7	Hsc_gene_10019.t1
AT5G56010.1 | Symbols:AtHsp90-3,AtHsp90.3,Hsp81.3,HSP81-3 | HEAT SHOCK PROTEIN 90-3,HEAT SHOCK PROTEIN 81.3,heat shock protein 81-3,HEAT SHOCK PROTEIN 90.3 | Chr5:22681410-22683911 FORWARD LENGTH=699	AT5G56010.1	721	0	66.143	261	699	592	446	144	372	2	7	Hsc_gene_10019.t1
AT2G04030.1 | Symbols:CR88,EMB1956,AtHsp90.5,AtHsp90C,Hsp88.1,HSP90.5 | HEAT SHOCK PROTEIN 90.5,EMBRYO DEFECTIVE 1956,HEAT SHOCK PROTEIN 88.1 | Chr2:1281983-1285909 FORWARD LENGTH=780	AT2G04030.1	721	0	45.245	73	737	589	694	337	468	11	43	Hsc_gene_10019.t1
AT2G04030.2 | Symbols:CR88,EMB1956,AtHsp90.5,AtHsp90C,Hsp88.1,HSP90.5 | HEAT SHOCK PROTEIN 90.5,EMBRYO DEFECTIVE 1956,HEAT SHOCK PROTEIN 88.1 | Chr2:1281983-1285909 FORWARD LENGTH=777	AT2G04030.2	721	0	45.231	73	734	585	692	337	465	11	42	Hsc_gene_10019.t1
AT3G07770.3 | Symbols:Hsp89.1,AtHsp90.6,AtHsp90-6 | HEAT SHOCK PROTEIN 90.6,HEAT SHOCK PROTEIN 89.1,HEAT SHOCK PROTEIN 90-6 | Chr3:2479611-2483970 FORWARD LENGTH=799	AT3G07770.3	721	0	43.961	94	779	578	712	354	470	12	45	Hsc_gene_10019.t1
AT3G07770.2 | Symbols:Hsp89.1,AtHsp90.6,AtHsp90-6 | HEAT SHOCK PROTEIN 90.6,HEAT SHOCK PROTEIN 89.1,HEAT SHOCK PROTEIN 90-6 | Chr3:2479611-2483970 FORWARD LENGTH=799	AT3G07770.2	721	0	43.961	94	779	578	712	354	470	12	45	Hsc_gene_10019.t1
AT3G07770.1 | Symbols:Hsp89.1,AtHsp90.6,AtHsp90-6 | HEAT SHOCK PROTEIN 90.6,HEAT SHOCK PROTEIN 89.1,HEAT SHOCK PROTEIN 90-6 | Chr3:2479611-2483970 FORWARD LENGTH=799	AT3G07770.1	721	0	43.961	94	779	578	712	354	470	12	45	Hsc_gene_10019.t1
AT4G24190.1 | Symbols:SHD,HSP90.7,AtHsp90-7,AtHsp90.7 | SHEPHERD,HEAT SHOCK PROTEIN 90.7,HEAT SHOCK PROTEIN 90-7 | Chr4:12551902-12555851 REVERSE LENGTH=823	AT4G24190.1	721	2.44e-123	44.47	337	775	388	443	214	295	6	32	Hsc_gene_10019.t1
AT4G24190.2 | Symbols:SHD,HSP90.7,AtHsp90-7,AtHsp90.7 | SHEPHERD,HEAT SHOCK PROTEIN 90.7,HEAT SHOCK PROTEIN 90-7 | Chr4:12551902-12555851 REVERSE LENGTH=823	AT4G24190.2	721	2.55e-123	44.47	337	775	388	443	214	295	6	32	Hsc_gene_10019.t1
AT5G03340.1 | Symbols:AtCDC48C | cell division cycle 48C | Chr5:810091-813133 REVERSE LENGTH=810	AT5G03340.1	809	0	72.321	1	778	1189	784	211	671	4	6	Hsc_gene_10166.t1
AT3G53230.1 | Symbols:AtCDC48B | cell division cycle 48B | Chr3:19723416-19726489 FORWARD LENGTH=815	AT3G53230.1	809	0	69.903	1	815	1170	824	224	680	8	24	Hsc_gene_10166.t1
AT3G09840.1 | Symbols:ATCDC48,CDC48,AtCDC48A,CDC48A | cell division cycle 48 | Chr3:3019494-3022832 FORWARD LENGTH=809	AT3G09840.1	809	0	71.214	1	787	1152	799	217	672	6	13	Hsc_gene_10166.t1
AT3G01610.2 | Symbols:emb1354,CDC48C | cell division cycle 48C,embryo defective 1354 | Chr3:231787-235279 FORWARD LENGTH=830	AT3G01610.2	809	8.53e-140	41.077	232	808	434	594	310	355	9	40	Hsc_gene_10166.t1
AT3G01610.1 | Symbols:emb1354,CDC48C | cell division cycle 48C,embryo defective 1354 | Chr3:231787-235057 FORWARD LENGTH=820	AT3G01610.1	809	8.7e-140	41.077	232	808	433	594	310	355	9	40	Hsc_gene_10166.t1
AT2G03670.1 | Symbols:CDC48B | cell division cycle 48B | Chr2:1117595-1120361 FORWARD LENGTH=603	AT2G03670.1	809	4.79e-134	39.85	23	538	411	532	296	331	5	24	Hsc_gene_10166.t1
AT2G03670.2 | Symbols:CDC48B | cell division cycle 48B | Chr2:1117595-1119684 FORWARD LENGTH=430	AT2G03670.2	809	7.51e-109	42.482	23	425	340	419	217	266	5	24	Hsc_gene_10166.t1
AT5G18620.2 | Symbols:CHR17 | chromatin remodeling factor17 | Chr5:6196190-6202058 REVERSE LENGTH=1072	AT5G18620.2	1006	0	51.111	187	1045	855	900	395	620	15	45	Hsc_gene_10256.t1
AT5G18620.1 | Symbols:CHR17 | chromatin remodeling factor17 | Chr5:6196190-6202058 REVERSE LENGTH=1069	AT5G18620.1	1006	0	51.111	187	1045	855	900	395	620	15	45	Hsc_gene_10256.t1
AT3G06400.3 | Symbols:CHR11 | chromatin-remodeling protein 11 | Chr3:1941066-1946700 FORWARD LENGTH=1057	AT3G06400.3	1006	0	50.33	182	1049	853	908	407	618	14	44	Hsc_gene_10256.t1
AT3G06400.2 | Symbols:CHR11 | chromatin-remodeling protein 11 | Chr3:1941066-1946700 FORWARD LENGTH=1056	AT3G06400.2	1006	0	50.441	182	1048	850	908	405	618	15	45	Hsc_gene_10256.t1
AT3G06400.1 | Symbols:CHR11 | chromatin-remodeling protein 11 | Chr3:1941066-1946700 FORWARD LENGTH=1055	AT3G06400.1	1006	0	50.22	182	1047	850	908	406	617	14	46	Hsc_gene_10256.t1
AT2G13370.3 | Symbols:CHR5 | chromatin remodeling 5 | Chr2:5544601-5555543 REVERSE LENGTH=1724	AT2G13370.3	1006	1.34e-145	44.923	601	1174	475	581	281	370	9	39	Hsc_gene_10256.t1
AT2G13370.2 | Symbols:CHR5 | chromatin remodeling 5 | Chr2:5544601-5555543 REVERSE LENGTH=1724	AT2G13370.2	1006	1.34e-145	44.923	601	1174	475	581	281	370	9	39	Hsc_gene_10256.t1
AT2G13370.1 | Symbols:CHR5 | chromatin remodeling 5 | Chr2:5544601-5555543 REVERSE LENGTH=1724	AT2G13370.1	1006	1.34e-145	44.923	601	1174	475	581	281	370	9	39	Hsc_gene_10256.t1
AT5G19310.2 | Symbols:CHR23,AtCHR23 | chromatin remodeling 23 | Chr5:6500385-6503432 FORWARD LENGTH=800	AT5G19310.2	1006	1.31e-137	43.13	114	628	433	524	278	333	8	20	Hsc_gene_10256.t1
AT5G19310.1 | Symbols:CHR23,AtCHR23 | chromatin remodeling 23 | Chr5:6498906-6503432 FORWARD LENGTH=1064	AT5G19310.1	1006	5.75e-135	43.13	378	892	433	524	278	333	8	20	Hsc_gene_10256.t1
AT3G06010.1 | Symbols:CHR12,ATCHR12 | chromatin remodeling 12 | Chr3:1802435-1807284 REVERSE LENGTH=1102	AT3G06010.1	1006	2.94e-134	44.444	395	891	432	504	260	323	9	20	Hsc_gene_10256.t1
AT2G25170.4 | Symbols:SSL2,CHR6,CHD3,GYM,EPP1,CKH2,PKL | CYTOKININ-HYPERSENSITIVE 2,PICKLE,ENHANCED PHOTOMORPHOGENIC 1,SUPPRESSOR OF SLR 2,GYMNOS | Chr2:10714411-10723763 FORWARD LENGTH=1384	AT2G25170.4	1006	2.96e-128	42.779	262	795	422	547	267	337	11	46	Hsc_gene_10256.t1
AT2G25170.1 | Symbols:SSL2,CHR6,CHD3,GYM,EPP1,CKH2,PKL | CYTOKININ-HYPERSENSITIVE 2,PICKLE,ENHANCED PHOTOMORPHOGENIC 1,SUPPRESSOR OF SLR 2,GYMNOS | Chr2:10714411-10723763 FORWARD LENGTH=1384	AT2G25170.1	1006	2.96e-128	42.779	262	795	422	547	267	337	11	46	Hsc_gene_10256.t1
AT2G25170.2 | Symbols:SSL2,CHR6,CHD3,GYM,EPP1,CKH2,PKL | CYTOKININ-HYPERSENSITIVE 2,PICKLE,ENHANCED PHOTOMORPHOGENIC 1,SUPPRESSOR OF SLR 2,GYMNOS | Chr2:10714013-10723763 FORWARD LENGTH=1401	AT2G25170.2	1006	3.73e-128	42.779	279	812	422	547	267	337	11	46	Hsc_gene_10256.t1
AT2G25170.3 | Symbols:SSL2,CHR6,CHD3,GYM,EPP1,CKH2,PKL | CYTOKININ-HYPERSENSITIVE 2,PICKLE,ENHANCED PHOTOMORPHOGENIC 1,SUPPRESSOR OF SLR 2,GYMNOS | Chr2:10714065-10723763 FORWARD LENGTH=1410	AT2G25170.3	1006	8.14e-128	42.779	288	821	422	547	267	337	11	46	Hsc_gene_10256.t1
AT5G66750.1 | Symbols:CHR1,DDM1,SOM4,CHA1,SOM1,CHR01,ATDDM1 | chromatin remodeling 1,CHROMATIN REMODELING 1,DECREASED DNA METHYLATION 1,SOMNIFEROUS 1 | Chr5:26649050-26652869 FORWARD LENGTH=764	AT5G66750.1	1006	2.25e-127	39.577	123	726	405	614	328	369	15	43	Hsc_gene_10256.t1
AT4G31900.2 | Symbols:CHR7,PKR2 | chromatin remodeling 7,PICKLE RELATED 2 | Chr4:15431528-15438443 FORWARD LENGTH=1161	AT4G31900.2	1006	2.59e-124	43.898	173	655	407	508	249	317	9	36	Hsc_gene_10256.t1
AT4G31900.3 | Symbols:CHR7,PKR2 | chromatin remodeling 7,PICKLE RELATED 2 | Chr4:15431528-15438443 FORWARD LENGTH=1194	AT4G31900.3	1006	4.11e-124	43.898	214	696	407	508	249	317	9	36	Hsc_gene_10256.t1
AT4G31900.1 | Symbols:CHR7,PKR2 | chromatin remodeling 7,PICKLE RELATED 2 | Chr4:15431528-15438443 FORWARD LENGTH=1202	AT4G31900.1	1006	5.2e-124	43.321	214	712	407	524	255	322	10	42	Hsc_gene_10256.t1
AT2G28290.2 | Symbols:CHR3,SYD | SPLAYED,CHROMATIN REMODELING COMPLEX SUBUNIT R 3 | Chr2:12056771-12072950 FORWARD LENGTH=3529	AT2G28290.2	1006	3.18e-122	44	746	1240	413	500	256	298	5	24	Hsc_gene_10256.t1
AT2G28290.5 | Symbols:CHR3,SYD | SPLAYED,CHROMATIN REMODELING COMPLEX SUBUNIT R 3 | Chr2:12056771-12072950 FORWARD LENGTH=3575	AT2G28290.5	1006	3.28e-122	44	747	1241	413	500	256	298	5	24	Hsc_gene_10256.t1
AT2G28290.1 | Symbols:CHR3,SYD | SPLAYED,CHROMATIN REMODELING COMPLEX SUBUNIT R 3 | Chr2:12056771-12072950 FORWARD LENGTH=3574	AT2G28290.1	1006	3.31e-122	44	746	1240	413	500	256	298	5	24	Hsc_gene_10256.t1
AT2G28290.4 | Symbols:CHR3,SYD | SPLAYED,CHROMATIN REMODELING COMPLEX SUBUNIT R 3 | Chr2:12056771-12072950 FORWARD LENGTH=3543	AT2G28290.4	1006	3.66e-122	44	746	1240	413	500	256	298	5	24	Hsc_gene_10256.t1
AT2G28290.3 | Symbols:CHR3,SYD | SPLAYED,CHROMATIN REMODELING COMPLEX SUBUNIT R 3 | Chr2:12056771-12072950 FORWARD LENGTH=3543	AT2G28290.3	1006	3.66e-122	44	746	1240	413	500	256	298	5	24	Hsc_gene_10256.t1
AT2G28290.6 | Symbols:CHR3,SYD | SPLAYED,CHROMATIN REMODELING COMPLEX SUBUNIT R 3 | Chr2:12056771-12072950 FORWARD LENGTH=3544	AT2G28290.6	1006	3.7e-122	44	747	1241	413	500	256	298	5	24	Hsc_gene_10256.t1
AT2G44980.1 | Symbols:ASG3,CHR10 | chromatin remodeling 10,ALTERED SEED GERMINATION 3 | Chr2:18552440-18556669 REVERSE LENGTH=851	AT2G44980.1	1006	6.92e-111	42.181	35	517	363	486	259	289	9	22	Hsc_gene_10256.t1
AT2G46020.4 | Symbols:CHA2,BRM,ATBRM,CHR2 | CHROMATIN REMODELING 2,ARABIDOPSIS THALIANA BRAHMA,BRAHMA | Chr2:18923304-18931769 FORWARD LENGTH=2193	AT2G46020.4	1006	4.49e-103	39.726	973	1473	356	511	268	302	6	40	Hsc_gene_10256.t1
AT2G46020.3 | Symbols:CHA2,BRM,ATBRM,CHR2 | CHROMATIN REMODELING 2,ARABIDOPSIS THALIANA BRAHMA,BRAHMA | Chr2:18923304-18931769 FORWARD LENGTH=2193	AT2G46020.3	1006	4.49e-103	39.726	973	1473	356	511	268	302	6	40	Hsc_gene_10256.t1
AT2G46020.2 | Symbols:CHA2,BRM,ATBRM,CHR2 | CHROMATIN REMODELING 2,ARABIDOPSIS THALIANA BRAHMA,BRAHMA | Chr2:18923304-18931769 FORWARD LENGTH=2193	AT2G46020.2	1006	4.49e-103	39.726	973	1473	356	511	268	302	6	40	Hsc_gene_10256.t1
AT2G46020.6 | Symbols:CHA2,BRM,ATBRM,CHR2 | CHROMATIN REMODELING 2,ARABIDOPSIS THALIANA BRAHMA,BRAHMA | Chr2:18923304-18931769 FORWARD LENGTH=2192	AT2G46020.6	1006	2.8e-101	39.922	973	1472	351	511	266	301	7	41	Hsc_gene_10256.t1
AT2G46020.5 | Symbols:CHA2,BRM,ATBRM,CHR2 | CHROMATIN REMODELING 2,ARABIDOPSIS THALIANA BRAHMA,BRAHMA | Chr2:18923304-18931769 FORWARD LENGTH=2192	AT2G46020.5	1006	2.8e-101	39.922	973	1472	351	511	266	301	7	41	Hsc_gene_10256.t1
AT2G46020.1 | Symbols:CHA2,BRM,ATBRM,CHR2 | CHROMATIN REMODELING 2,ARABIDOPSIS THALIANA BRAHMA,BRAHMA | Chr2:18923304-18931769 FORWARD LENGTH=2192	AT2G46020.1	1006	2.8e-101	39.922	973	1472	351	511	266	301	7	41	Hsc_gene_10256.t1
AT3G20630.1 | Symbols:TTN6,UBP14,ATUBP14,PER1,DA3 | ubiquitin-specific protease 14,TITAN6,phosphate deficiency root hair defective1 | Chr3:7203001-7208340 REVERSE LENGTH=797	AT3G20630.1	736	4.84e-132	33.907	2	795	410	814	430	417	23	108	Hsc_gene_10316.t1
AT1G65660.1 | Symbols:SMP1 | SWELLMAP 1 | Chr1:24418295-24421231 REVERSE LENGTH=535	AT1G65660.1	697	2.17e-117	44.24	9	434	362	434	212	269	8	30	Hsc_gene_10383.t1
AT4G37120.1 | Symbols:SMP2 | SWELLMAP 2 | Chr4:17486679-17489123 FORWARD LENGTH=536	AT4G37120.1	697	6.13e-109	42.369	9	434	340	439	213	266	9	40	Hsc_gene_10383.t1
AT2G44350.4 | Symbols:ATCS,CSY4 | CITRATE SYNTHASE 4 | Chr2:18316673-18320524 FORWARD LENGTH=473	AT2G44350.4	454	0	58.824	23	463	547	442	181	332	1	1	Hsc_gene_10440.t1
AT2G44350.3 | Symbols:ATCS,CSY4 | CITRATE SYNTHASE 4 | Chr2:18316673-18320524 FORWARD LENGTH=474	AT2G44350.3	454	0	58.824	24	464	547	442	181	332	1	1	Hsc_gene_10440.t1
AT2G44350.2 | Symbols:ATCS,CSY4 | CITRATE SYNTHASE 4 | Chr2:18316673-18320524 FORWARD LENGTH=474	AT2G44350.2	454	0	58.824	24	464	547	442	181	332	1	1	Hsc_gene_10440.t1
AT2G44350.1 | Symbols:ATCS,CSY4 | CITRATE SYNTHASE 4 | Chr2:18316673-18320524 FORWARD LENGTH=473	AT2G44350.1	454	0	58.824	23	463	547	442	181	332	1	1	Hsc_gene_10440.t1
AT3G60100.2 | Symbols:CSY5 | citrate synthase 5 | Chr3:22192888-22196246 FORWARD LENGTH=469	AT3G60100.2	454	0	59.028	31	461	536	432	175	328	2	2	Hsc_gene_10440.t1
AT3G60100.1 | Symbols:CSY5 | citrate synthase 5 | Chr3:22192888-22196246 FORWARD LENGTH=464	AT3G60100.1	454	0	59.259	31	456	531	432	169	326	3	7	Hsc_gene_10440.t1
AT3G60100.3 | Symbols:CSY5 | citrate synthase 5 | Chr3:22192888-22196157 FORWARD LENGTH=422	AT3G60100.3	454	1.18e-168	57.761	31	422	481	393	164	297	2	2	Hsc_gene_10440.t1
AT2G33210.1 | Symbols:HSP60-2 | heat shock protein 60-2 | Chr2:14075093-14078568 REVERSE LENGTH=585	AT2G33210.1	562	0	58.922	28	564	626	538	219	414	2	2	Hsc_gene_10442.t1
AT3G23990.1 | Symbols:HSP60,HSP60-3B | heat shock protein 60,HEAT SHOCK PROTEIN 60-3B | Chr3:8669013-8672278 FORWARD LENGTH=577	AT3G23990.1	562	0	59.023	29	559	619	532	216	412	2	2	Hsc_gene_10442.t1
AT2G33210.2 | Symbols:HSP60-2 | heat shock protein 60-2 | Chr2:14075093-14078568 REVERSE LENGTH=580	AT2G33210.2	562	0	58.178	28	559	610	538	218	409	3	7	Hsc_gene_10442.t1
AT3G13860.1 | Symbols:HSP60-3A | heat shock protein 60-3A | Chr3:4561704-4565133 REVERSE LENGTH=572	AT3G13860.1	562	0	55.393	26	571	574	547	240	398	3	4	Hsc_gene_10442.t1
AT3G13470.1 | Symbols:Cpn60beta2 | chaperonin-60beta2 | Chr3:4389685-4392624 FORWARD LENGTH=596	AT3G13470.1	562	5.63e-166	46.858	42	595	485	557	289	375	5	7	Hsc_gene_10442.t1
AT5G56500.2 | Symbols:Cpn60beta3 | chaperonin-60beta3 | Chr5:22874058-22876966 FORWARD LENGTH=597	AT5G56500.2	562	3.59e-164	46.869	44	597	480	559	288	372	5	9	Hsc_gene_10442.t1
AT5G56500.1 | Symbols:Cpn60beta3 | chaperonin-60beta3 | Chr5:22874058-22876966 FORWARD LENGTH=597	AT5G56500.1	562	3.59e-164	46.869	44	597	480	559	288	372	5	9	Hsc_gene_10442.t1
AT1G55490.5 | Symbols:Cpn60beta1,LEN1,CPN60B | chaperonin-60beta1,LESION INITIATION 1,chaperonin 60 beta | Chr1:20715717-20718673 REVERSE LENGTH=600	AT1G55490.5	562	8.63e-164	46.679	46	599	479	557	290	372	5	7	Hsc_gene_10442.t1
AT1G55490.4 | Symbols:Cpn60beta1,LEN1,CPN60B | chaperonin-60beta1,LESION INITIATION 1,chaperonin 60 beta | Chr1:20715717-20718673 REVERSE LENGTH=600	AT1G55490.4	562	8.63e-164	46.679	46	599	479	557	290	372	5	7	Hsc_gene_10442.t1
AT1G55490.3 | Symbols:Cpn60beta1,LEN1,CPN60B | chaperonin-60beta1,LESION INITIATION 1,chaperonin 60 beta | Chr1:20715717-20718673 REVERSE LENGTH=600	AT1G55490.3	562	8.63e-164	46.679	46	599	479	557	290	372	5	7	Hsc_gene_10442.t1
AT1G55490.2 | Symbols:Cpn60beta1,LEN1,CPN60B | chaperonin-60beta1,LESION INITIATION 1,chaperonin 60 beta | Chr1:20715717-20718673 REVERSE LENGTH=600	AT1G55490.2	562	8.63e-164	46.679	46	599	479	557	290	372	5	7	Hsc_gene_10442.t1
AT1G55490.1 | Symbols:Cpn60beta1,LEN1,CPN60B | chaperonin-60beta1,LESION INITIATION 1,chaperonin 60 beta | Chr1:20715717-20718673 REVERSE LENGTH=600	AT1G55490.1	562	8.63e-164	46.679	46	599	479	557	290	372	5	7	Hsc_gene_10442.t1
AT2G28000.1 | Symbols:CH-CPN60A,SLP,Cpn60alpha1,CPN60A | SCHLEPPERLESS,CHLOROPLAST CHAPERONIN 60ALPHA,chaperonin-60alpha1,chaperonin-60alpha | Chr2:11926603-11929184 FORWARD LENGTH=586	AT2G28000.1	562	1.5e-154	44.693	39	569	455	537	289	364	5	8	Hsc_gene_10442.t1
AT1G26230.1 | Symbols:Cpn60beta4 | chaperonin-60beta4 | Chr1:9072388-9075272 REVERSE LENGTH=611	AT1G26230.1	562	4.15e-151	42.518	34	579	447	548	303	361	5	12	Hsc_gene_10442.t1
AT1G26230.4 | Symbols:Cpn60beta4 | chaperonin-60beta4 | Chr1:9072388-9075047 REVERSE LENGTH=559	AT1G26230.4	562	3.12e-148	43.048	5	527	438	525	289	349	4	10	Hsc_gene_10442.t1
AT1G26230.3 | Symbols:Cpn60beta4 | chaperonin-60beta4 | Chr1:9072388-9075023 REVERSE LENGTH=551	AT1G26230.3	562	2.12e-146	42.994	1	519	433	521	287	346	4	10	Hsc_gene_10442.t1
AT1G26230.2 | Symbols:Cpn60beta4 | chaperonin-60beta4 | Chr1:9072715-9075272 REVERSE LENGTH=551	AT1G26230.2	562	8.71e-128	41.736	34	515	385	484	276	318	4	6	Hsc_gene_10442.t1
AT5G18820.1 | Symbols:EMB3007,Cpn60alpha2 | embryo defective 3007,chaperonin-60alpha2 | Chr5:6271549-6274153 FORWARD LENGTH=575	AT5G18820.1	562	1.81e-117	38.838	27	572	360	551	328	341	6	9	Hsc_gene_10442.t1
AT1G26230.5 | Symbols:Cpn60beta4 | chaperonin-60beta4 | Chr1:9073110-9075272 REVERSE LENGTH=470	AT1G26230.5	562	2.31e-108	41.119	34	442	333	411	238	273	3	4	Hsc_gene_10442.t1
AT3G09630.1 | Symbols:SAC56 | Suppressor of Acaulis 56 | Chr3:2953813-2955444 FORWARD LENGTH=406	AT3G09630.1	369	1.75e-142	57.88	5	351	410	349	141	256	3	6	Hsc_gene_10546.t1
AT3G09630.2 | Symbols:SAC56 | Suppressor of Acaulis 56 | Chr3:2953813-2955444 FORWARD LENGTH=405	AT3G09630.2	369	1.95e-142	57.88	5	351	410	349	141	256	3	6	Hsc_gene_10546.t1
AT5G02870.1 | Symbols:RPL4 | ribosomal large subunit 4 | Chr5:657830-659526 FORWARD LENGTH=407	AT5G02870.1	369	5.38e-141	57.471	6	351	407	348	142	253	3	6	Hsc_gene_10546.t1
AT5G02870.2 | Symbols:RPL4 | ribosomal large subunit 4 | Chr5:657830-659526 FORWARD LENGTH=406	AT5G02870.2	369	5.55e-141	57.471	6	351	406	348	142	253	3	6	Hsc_gene_10546.t1
AT5G60390.3 | Symbols:EF1alpha | | Chr5:24289226-24290675 FORWARD LENGTH=449	AT5G60390.3	465	0	74.348	1	448	709	460	105	390	2	13	Hsc_gene_10624.t1
AT5G60390.2 | Symbols:EF1alpha | | Chr5:24289226-24290675 FORWARD LENGTH=449	AT5G60390.2	465	0	74.348	1	448	709	460	105	390	2	13	Hsc_gene_10624.t1
AT5G60390.1 | Symbols:EF1alpha | | Chr5:24289226-24290675 FORWARD LENGTH=449	AT5G60390.1	465	0	74.348	1	448	709	460	105	390	2	13	Hsc_gene_10624.t1
AT1G07940.4 | Symbols:no symbol available | no full name available | Chr1:2463350-2464792 REVERSE LENGTH=449	AT1G07940.4	465	0	74.348	1	448	709	460	105	390	2	13	Hsc_gene_10624.t1
AT1G07940.3 | Symbols:no symbol available | no full name available | Chr1:2463350-2464792 REVERSE LENGTH=449	AT1G07940.3	465	0	74.348	1	448	709	460	105	390	2	13	Hsc_gene_10624.t1
AT1G07940.2 | Symbols:no symbol available | no full name available | Chr1:2463350-2464792 REVERSE LENGTH=449	AT1G07940.2	465	0	74.348	1	448	709	460	105	390	2	13	Hsc_gene_10624.t1
AT1G07940.1 | Symbols:no symbol available | no full name available | Chr1:2463350-2464792 REVERSE LENGTH=449	AT1G07940.1	465	0	74.348	1	448	709	460	105	390	2	13	Hsc_gene_10624.t1
AT1G07930.1 | Symbols:no symbol available | no full name available | Chr1:2459014-2460458 FORWARD LENGTH=449	AT1G07930.1	465	0	74.348	1	448	709	460	105	390	2	13	Hsc_gene_10624.t1
AT1G07920.1 | Symbols:no symbol available | no full name available | Chr1:2455559-2457001 FORWARD LENGTH=449	AT1G07920.1	465	0	74.348	1	448	709	460	105	390	2	13	Hsc_gene_10624.t1
AT1G07930.2 | Symbols:no symbol available | no full name available | Chr1:2459014-2460458 FORWARD LENGTH=372	AT1G07930.2	465	2.31e-146	76.03	1	255	423	267	52	225	1	12	Hsc_gene_10624.t1
AT5G60390.3 | Symbols:EF1alpha | | Chr5:24289226-24290675 FORWARD LENGTH=449	AT5G60390.3	465	0	74.348	1	448	709	460	105	390	2	13	Hsc_gene_10691.t1
AT5G60390.2 | Symbols:EF1alpha | | Chr5:24289226-24290675 FORWARD LENGTH=449	AT5G60390.2	465	0	74.348	1	448	709	460	105	390	2	13	Hsc_gene_10691.t1
AT5G60390.1 | Symbols:EF1alpha | | Chr5:24289226-24290675 FORWARD LENGTH=449	AT5G60390.1	465	0	74.348	1	448	709	460	105	390	2	13	Hsc_gene_10691.t1
AT1G07940.4 | Symbols:no symbol available | no full name available | Chr1:2463350-2464792 REVERSE LENGTH=449	AT1G07940.4	465	0	74.348	1	448	709	460	105	390	2	13	Hsc_gene_10691.t1
AT1G07940.3 | Symbols:no symbol available | no full name available | Chr1:2463350-2464792 REVERSE LENGTH=449	AT1G07940.3	465	0	74.348	1	448	709	460	105	390	2	13	Hsc_gene_10691.t1
AT1G07940.2 | Symbols:no symbol available | no full name available | Chr1:2463350-2464792 REVERSE LENGTH=449	AT1G07940.2	465	0	74.348	1	448	709	460	105	390	2	13	Hsc_gene_10691.t1
AT1G07940.1 | Symbols:no symbol available | no full name available | Chr1:2463350-2464792 REVERSE LENGTH=449	AT1G07940.1	465	0	74.348	1	448	709	460	105	390	2	13	Hsc_gene_10691.t1
AT1G07930.1 | Symbols:no symbol available | no full name available | Chr1:2459014-2460458 FORWARD LENGTH=449	AT1G07930.1	465	0	74.348	1	448	709	460	105	390	2	13	Hsc_gene_10691.t1
AT1G07920.1 | Symbols:no symbol available | no full name available | Chr1:2455559-2457001 FORWARD LENGTH=449	AT1G07920.1	465	0	74.348	1	448	709	460	105	390	2	13	Hsc_gene_10691.t1
AT1G07930.2 | Symbols:no symbol available | no full name available | Chr1:2459014-2460458 FORWARD LENGTH=372	AT1G07930.2	465	2.31e-146	76.03	1	255	423	267	52	225	1	12	Hsc_gene_10691.t1
AT3G23890.1 | Symbols:ATTOPII,TOPII | topoisomerase II | Chr3:8624931-8631106 FORWARD LENGTH=1473	AT3G23890.1	1346	0	51.97	30	1178	1147	1193	510	819	22	63	Hsc_gene_10755.t1
AT3G23890.2 | Symbols:ATTOPII,TOPII | topoisomerase II | Chr3:8624931-8631106 FORWARD LENGTH=1438	AT3G23890.2	1346	0	47.906	30	1297	1126	1361	592	875	28	117	Hsc_gene_10755.t1
AT3G26560.1 | Symbols:no symbol available | no full name available | Chr3:9750122-9753719 REVERSE LENGTH=1168	AT3G26560.1	1177	0	59.674	210	1165	1187	982	346	746	12	50	Hsc_gene_10809.t1
AT1G32490.2 | Symbols:EMB2733,ESP3 | EMBRYO DEFECTIVE 2733,ENHANCED SILENCING PHENOTYPE 3 | Chr1:11742356-11749286 REVERSE LENGTH=1034	AT1G32490.2	1177	0	57.619	387	1016	803	630	265	489	2	2	Hsc_gene_10809.t1
AT1G32490.1 | Symbols:EMB2733,ESP3 | EMBRYO DEFECTIVE 2733,ENHANCED SILENCING PHENOTYPE 3 | Chr1:11742356-11749286 REVERSE LENGTH=1044	AT1G32490.1	1177	0	57.619	397	1026	803	630	265	489	2	2	Hsc_gene_10809.t1
AT2G35340.1 | Symbols:MEE29 | maternal effect embryo arrest 29 | Chr2:14872728-14879615 FORWARD LENGTH=1044	AT2G35340.1	1177	0	56.672	390	1026	791	637	274	485	2	2	Hsc_gene_10809.t1
AT2G35340.2 | Symbols:MEE29 | maternal effect embryo arrest 29 | Chr2:14873465-14879615 FORWARD LENGTH=906	AT2G35340.2	1177	0	56.672	252	888	788	637	274	485	2	2	Hsc_gene_10809.t1
AT5G13010.1 | Symbols:CUV,PRP16,EMB3011,PINP1 | homolog in yeast PRP16,CLUMSY VEIN,embryo defective 3011,PSR1-Interacting Protein 1 | Chr5:4122747-4128660 FORWARD LENGTH=1255	AT5G13010.1	1177	0	48.675	381	1190	781	830	391	554	11	35	Hsc_gene_10809.t1
AT4G16680.2 | Symbols:no symbol available | no full name available | Chr4:9388071-9390461 REVERSE LENGTH=796	AT4G16680.2	1177	0	54.381	113	770	755	662	293	482	4	9	Hsc_gene_10809.t1
AT2G47250.1 | Symbols:no symbol available | no full name available | Chr2:19399923-19402981 REVERSE LENGTH=729	AT2G47250.1	1177	0	51.216	47	701	701	658	301	473	8	20	Hsc_gene_10809.t1
AT3G62310.1 | Symbols:no symbol available | no full name available | Chr3:23057516-23060561 REVERSE LENGTH=726	AT3G62310.1	1177	0	50.601	54	715	698	666	308	475	6	21	Hsc_gene_10809.t1
AT4G18465.1 | Symbols:no symbol available | no full name available | Chr4:10197056-10201611 FORWARD LENGTH=695	AT4G18465.1	1177	0	47.699	40	691	621	652	319	441	6	22	Hsc_gene_10809.t1
AT1G26370.1 | Symbols:RID1 | ROOT INITIATION DEFECTIVE 1 | Chr1:9122030-9125368 REVERSE LENGTH=717	AT1G26370.1	1177	0	44.526	34	717	607	685	322	446	5	58	Hsc_gene_10809.t1
AT1G27900.1 | Symbols:no symbol available | no full name available | Chr1:9715615-9720346 REVERSE LENGTH=700	AT1G27900.1	1177	0	45.899	3	636	576	634	319	423	10	24	Hsc_gene_10809.t1
AT3G62310.3 | Symbols:no symbol available | no full name available | Chr3:23058450-23060561 REVERSE LENGTH=545	AT3G62310.3	1177	0	55.319	54	523	549	470	197	357	2	13	Hsc_gene_10809.t1
AT3G62310.2 | Symbols:no symbol available | no full name available | Chr3:23058619-23060561 REVERSE LENGTH=573	AT3G62310.2	1177	0	55.224	54	522	545	469	197	356	2	13	Hsc_gene_10809.t1
AT4G16680.1 | Symbols:no symbol available | no full name available | Chr4:9388613-9390774 REVERSE LENGTH=656	AT4G16680.1	1177	1.77e-178	59.174	193	624	540	436	174	331	1	4	Hsc_gene_10809.t1
AT1G27900.3 | Symbols:no symbol available | no full name available | Chr1:9716533-9720346 REVERSE LENGTH=540	AT1G27900.3	1177	1.74e-175	48.315	3	536	528	534	267	370	5	9	Hsc_gene_10809.t1
AT1G27900.2 | Symbols:no symbol available | no full name available | Chr1:9716340-9720346 REVERSE LENGTH=558	AT1G27900.2	1177	7.46e-175	48.315	3	536	526	534	267	370	5	9	Hsc_gene_10809.t1
AT4G14880.5 | Symbols:OASA1,OLD3,CYTACS1,ATCYS-3A | ONSET OF LEAF DEATH 3,O-acetylserine (thiol) lyase (OAS-TL) isoform A1 | Chr4:8518209-8520050 REVERSE LENGTH=322	AT4G14880.5	344	7.94e-130	59.006	1	320	374	322	130	245	1	2	Hsc_gene_12235.t1
AT4G14880.4 | Symbols:OASA1,OLD3,CYTACS1,ATCYS-3A | ONSET OF LEAF DEATH 3,O-acetylserine (thiol) lyase (OAS-TL) isoform A1 | Chr4:8518209-8520050 REVERSE LENGTH=322	AT4G14880.4	344	7.94e-130	59.006	1	320	374	322	130	245	1	2	Hsc_gene_12235.t1
AT4G14880.3 | Symbols:OASA1,OLD3,CYTACS1,ATCYS-3A | ONSET OF LEAF DEATH 3,O-acetylserine (thiol) lyase (OAS-TL) isoform A1 | Chr4:8518209-8520050 REVERSE LENGTH=322	AT4G14880.3	344	7.94e-130	59.006	1	320	374	322	130	245	1	2	Hsc_gene_12235.t1
AT4G14880.2 | Symbols:OASA1,OLD3,CYTACS1,ATCYS-3A | ONSET OF LEAF DEATH 3,O-acetylserine (thiol) lyase (OAS-TL) isoform A1 | Chr4:8518209-8520050 REVERSE LENGTH=322	AT4G14880.2	344	7.94e-130	59.006	1	320	374	322	130	245	1	2	Hsc_gene_12235.t1
AT4G14880.1 | Symbols:OASA1,OLD3,CYTACS1,ATCYS-3A | ONSET OF LEAF DEATH 3,O-acetylserine (thiol) lyase (OAS-TL) isoform A1 | Chr4:8518209-8520050 REVERSE LENGTH=322	AT4G14880.1	344	7.94e-130	59.006	1	320	374	322	130	245	1	2	Hsc_gene_12235.t1
AT3G59760.3 | Symbols:OASC,ATCS-C | ARABIDOPSIS THALIANA CYSTEINSYNTHASE-C,O-acetylserine (thiol) lyase isoform C | Chr3:22072668-22075345 REVERSE LENGTH=430	AT3G59760.3	344	4.15e-123	60.51	113	426	361	314	124	234	0	0	Hsc_gene_12235.t1
AT3G59760.1 | Symbols:OASC,ATCS-C | ARABIDOPSIS THALIANA CYSTEINSYNTHASE-C,O-acetylserine (thiol) lyase isoform C | Chr3:22072119-22075345 REVERSE LENGTH=433	AT3G59760.1	344	5.1e-123	60.51	113	426	361	314	124	234	0	0	Hsc_gene_12235.t1
AT5G28020.6 | Symbols:CYSD2,ATCYSD2 | CYSTEINE SYNTHASE D2,cysteine synthase D2 | Chr5:10026395-10028166 REVERSE LENGTH=323	AT5G28020.6	344	1.77e-120	58.75	1	320	350	320	132	233	0	0	Hsc_gene_12235.t1
AT5G28020.4 | Symbols:CYSD2,ATCYSD2 | CYSTEINE SYNTHASE D2,cysteine synthase D2 | Chr5:10026395-10028166 REVERSE LENGTH=323	AT5G28020.4	344	1.77e-120	58.75	1	320	350	320	132	233	0	0	Hsc_gene_12235.t1
AT5G28020.3 | Symbols:CYSD2,ATCYSD2 | CYSTEINE SYNTHASE D2,cysteine synthase D2 | Chr5:10026395-10028166 REVERSE LENGTH=323	AT5G28020.3	344	1.77e-120	58.75	1	320	350	320	132	233	0	0	Hsc_gene_12235.t1
AT5G28020.2 | Symbols:CYSD2,ATCYSD2 | CYSTEINE SYNTHASE D2,cysteine synthase D2 | Chr5:10026395-10028166 REVERSE LENGTH=323	AT5G28020.2	344	1.77e-120	58.75	1	320	350	320	132	233	0	0	Hsc_gene_12235.t1
AT5G28020.1 | Symbols:CYSD2,ATCYSD2 | CYSTEINE SYNTHASE D2,cysteine synthase D2 | Chr5:10026395-10028166 REVERSE LENGTH=323	AT5G28020.1	344	1.77e-120	58.75	1	320	350	320	132	233	0	0	Hsc_gene_12235.t1
AT2G43750.2 | Symbols:OASB,CPACS1,ACS1,ATCS-B | O-acetylserine (thiol) lyase B,ARABIDOPSIS THALIANA CYSTEIN SYNTHASE-B,CHLOROPLAST O-ACETYLSERINE SULFHYDRYLASE 1,ARABIDOPSIS CYSTEINE SYNTHASE 1 | Chr2:18129604-18132322 REVERSE LENGTH=392	AT2G43750.2	344	5.49e-119	57.643	75	388	349	314	133	229	0	0	Hsc_gene_12235.t1
AT2G43750.1 | Symbols:OASB,CPACS1,ACS1,ATCS-B | O-acetylserine (thiol) lyase B,ARABIDOPSIS THALIANA CYSTEIN SYNTHASE-B,CHLOROPLAST O-ACETYLSERINE SULFHYDRYLASE 1,ARABIDOPSIS CYSTEINE SYNTHASE 1 | Chr2:18129604-18132322 REVERSE LENGTH=392	AT2G43750.1	344	5.49e-119	57.643	75	388	349	314	133	229	0	0	Hsc_gene_12235.t1
AT3G04940.2 | Symbols:ATCYSD1,CYSD1 | CYSTEINE SYNTHASE D1,cysteine synthase D1 | Chr3:1365681-1367508 FORWARD LENGTH=324	AT3G04940.2	344	2.58e-115	55.031	4	321	337	318	143	230	0	0	Hsc_gene_12235.t1
AT3G04940.1 | Symbols:ATCYSD1,CYSD1 | CYSTEINE SYNTHASE D1,cysteine synthase D1 | Chr3:1365681-1367508 FORWARD LENGTH=324	AT3G04940.1	344	2.58e-115	55.031	4	321	337	318	143	230	0	0	Hsc_gene_12235.t1
AT3G61440.1 | Symbols:ATCYSC1,ARATH;BSAS3;1,CYSC1 | CYSTEINE SYNTHASE C1,BETA-SUBSTITUTED ALA SYNTHASE 3;1,cysteine synthase C1 | Chr3:22735885-22737792 FORWARD LENGTH=368	AT3G61440.1	344	1.3e-114	55.806	56	365	337	310	137	223	0	0	Hsc_gene_12235.t1
AT5G28030.5 | Symbols:DES1 | L-cysteine desulfhydrase 1 | Chr5:10030493-10032285 REVERSE LENGTH=323	AT5G28030.5	344	1.43e-113	56.875	1	320	333	320	138	232	0	0	Hsc_gene_12235.t1
AT5G28030.4 | Symbols:DES1 | L-cysteine desulfhydrase 1 | Chr5:10030493-10032285 REVERSE LENGTH=323	AT5G28030.4	344	1.43e-113	56.875	1	320	333	320	138	232	0	0	Hsc_gene_12235.t1
AT5G28030.2 | Symbols:DES1 | L-cysteine desulfhydrase 1 | Chr5:10030493-10032285 REVERSE LENGTH=323	AT5G28030.2	344	1.43e-113	56.875	1	320	333	320	138	232	0	0	Hsc_gene_12235.t1
AT5G28030.1 | Symbols:DES1 | L-cysteine desulfhydrase 1 | Chr5:10030493-10032285 REVERSE LENGTH=323	AT5G28030.1	344	1.43e-113	56.875	1	320	333	320	138	232	0	0	Hsc_gene_12235.t1
AT3G59760.2 | Symbols:OASC,ATCS-C | ARABIDOPSIS THALIANA CYSTEINSYNTHASE-C,O-acetylserine (thiol) lyase isoform C | Chr3:22072661-22075345 REVERSE LENGTH=432	AT3G59760.2	344	1.11e-112	60.678	113	407	334	295	116	220	0	0	Hsc_gene_12235.t1
AT3G22460.1 | Symbols:OASA2 | O-acetylserine (thiol) lyase (OAS-TL) isoform A2 | Chr3:7964204-7965751 FORWARD LENGTH=250	AT3G22460.1	344	1.33e-103	56.716	1	248	305	268	96	192	1	20	Hsc_gene_12235.t1
AT3G03630.1 | Symbols:CS26 | cysteine synthase 26 | Chr3:878388-880400 REVERSE LENGTH=404	AT3G03630.1	344	4.26e-102	53.165	99	404	306	316	138	221	1	10	Hsc_gene_12235.t1
AT5G58290.1 | Symbols:RPT3 | regulatory particle triple-A ATPase 3 | Chr5:23569155-23571116 FORWARD LENGTH=408	AT5G58290.1	315	6.99e-151	73.427	12	297	429	286	75	245	1	1	Hsc_gene_12573.t1
AT3G25800.3 | Symbols:PP2AA2,PDF1,PR 65 | protein phosphatase 2A subunit A2 | Chr3:9422822-9425783 REVERSE LENGTH=587	AT3G25800.3	597	0	52.778	5	575	610	576	267	413	2	5	Hsc_gene_12649.t1
AT3G25800.1 | Symbols:PP2AA2,PDF1,PR 65 | protein phosphatase 2A subunit A2 | Chr3:9422822-9425783 REVERSE LENGTH=587	AT3G25800.1	597	0	52.778	5	575	610	576	267	413	2	5	Hsc_gene_12649.t1
AT1G25490.1 | Symbols:EER1,ATB BETA BETA,RCN1,REGA | ROOTS CURL IN NPA,ENHANCED ETHYLENE RESPONSE 1 | Chr1:8951700-8954899 FORWARD LENGTH=588	AT1G25490.1	597	0	52.951	5	575	605	576	266	406	2	5	Hsc_gene_12649.t1
AT1G13320.3 | Symbols:PP2AA3 | protein phosphatase 2A subunit A3 | Chr1:4563692-4567348 REVERSE LENGTH=587	AT1G13320.3	597	0	52.604	5	575	600	576	268	409	2	5	Hsc_gene_12649.t1
AT1G13320.1 | Symbols:PP2AA3 | protein phosphatase 2A subunit A3 | Chr1:4563692-4567348 REVERSE LENGTH=587	AT1G13320.1	597	0	52.604	5	575	600	576	268	409	2	5	Hsc_gene_12649.t1
AT3G25800.2 | Symbols:PP2AA2,PDF1,PR 65 | protein phosphatase 2A subunit A2 | Chr3:9423036-9425783 REVERSE LENGTH=544	AT3G25800.2	597	0	53.659	5	532	564	533	239	382	3	8	Hsc_gene_12649.t1
AT1G13320.2 | Symbols:PP2AA3 | protein phosphatase 2A subunit A3 | Chr1:4563970-4567348 REVERSE LENGTH=537	AT1G13320.2	597	0	53.172	5	535	553	536	243	380	3	8	Hsc_gene_12649.t1
AT1G13320.4 | Symbols:PP2AA3 | protein phosphatase 2A subunit A3 | Chr1:4563692-4566451 REVERSE LENGTH=412	AT1G13320.4	597	7.89e-135	50	2	400	400	404	197	279	2	5	Hsc_gene_12649.t1
AT2G20140.1 | Symbols:RPT2b | regulatory particle AAA-ATPase 2b | Chr2:8692736-8694837 FORWARD LENGTH=443	AT2G20140.1	442	0	73.198	1	443	670	444	116	388	3	3	Hsc_gene_12672.t1
AT4G29040.1 | Symbols:RPT2a | regulatory particle AAA-ATPase 2A | Chr4:14312369-14314386 FORWARD LENGTH=443	AT4G29040.1	442	0	72.748	1	443	665	444	118	388	3	3	Hsc_gene_12672.t1
AT5G58290.1 | Symbols:RPT3 | regulatory particle triple-A ATPase 3 | Chr5:23569155-23571116 FORWARD LENGTH=408	AT5G58290.1	442	1.02e-129	48.158	33	404	381	380	187	275	4	10	Hsc_gene_12672.t1
AT5G19990.2 | Symbols:RPT6A,ATSUG1 | regulatory particle triple-A ATPase 6A | Chr5:6752744-6754918 FORWARD LENGTH=361	AT5G19990.2	442	5.28e-116	53.067	27	350	344	326	149	236	3	4	Hsc_gene_12672.t1
AT5G20000.1 | Symbols:no symbol available | no full name available | Chr5:6756915-6759550 FORWARD LENGTH=419	AT5G20000.1	442	9.81e-116	50.7	53	407	345	357	168	249	4	8	Hsc_gene_12672.t1
AT5G19990.3 | Symbols:RPT6A,ATSUG1 | regulatory particle triple-A ATPase 6A | Chr5:6752144-6754918 FORWARD LENGTH=419	AT5G19990.3	442	1.71e-115	53.231	85	407	345	325	148	236	3	4	Hsc_gene_12672.t1
AT5G19990.1 | Symbols:RPT6A,ATSUG1 | regulatory particle triple-A ATPase 6A | Chr5:6752144-6754918 FORWARD LENGTH=419	AT5G19990.1	442	1.71e-115	53.231	85	407	345	325	148	236	3	4	Hsc_gene_12672.t1
AT3G05530.1 | Symbols:RPT5A,ATS6A.2 | regulatory particle triple-A ATPase 5A | Chr3:1603540-1605993 FORWARD LENGTH=424	AT3G05530.1	442	4.75e-109	50.645	108	417	328	310	152	224	1	1	Hsc_gene_12672.t1
AT1G09100.1 | Symbols:RPT5B | 26S proteasome AAA-ATPase subunit RPT5B | Chr1:2936675-2939258 REVERSE LENGTH=423	AT1G09100.1	442	1.9e-108	50.645	107	416	327	310	152	223	1	1	Hsc_gene_12672.t1
AT1G53750.1 | Symbols:RPT1A | regulatory particle triple-A 1A | Chr1:20065921-20068324 REVERSE LENGTH=426	AT1G53750.1	442	2.45e-105	47.493	85	423	319	339	171	229	3	7	Hsc_gene_12672.t1
AT5G43010.1 | Symbols:RPT4A | regulatory particle triple-A ATPase 4A | Chr5:17248563-17251014 REVERSE LENGTH=399	AT5G43010.1	442	1.62e-101	48.089	63	376	308	314	162	215	1	1	Hsc_gene_12672.t1
AT1G45000.1 | Symbols:no symbol available | no full name available | Chr1:17009220-17011607 FORWARD LENGTH=399	AT1G45000.1	442	2.07e-101	42.559	2	376	308	383	211	241	4	9	Hsc_gene_12672.t1
AT5G19820.1 | Symbols:emb2734 | embryo defective 2734 | Chr5:6695731-6701247 REVERSE LENGTH=1116	AT5G19820.1	1096	2.37e-171	32.44	20	1042	534	1045	658	556	17	48	Hsc_gene_12756.t1
AT4G29510.1 | Symbols:ATPRMT11,PRMT11,PRMT1B,ATPRMT1B | ARABIDOPSIS THALIANA PROTEIN ARGININE METHYLTRANSFERASE 1B,ARABIDOPSIS THALIANA ARGININE METHYLTRANSFERASE 11,PROTEIN ARGININE METHYLTRANSFERASE 1B,arginine methyltransferase 11 | Chr4:14491739-14493752 FORWARD LENGTH=390	AT4G29510.1	368	6.23e-131	53.488	52	389	380	344	154	244	3	6	Hsc_gene_12763.t1
AT2G19670.1 | Symbols:ATPRMT1A,PRMT1A | ARABIDOPSIS THALIANA PROTEIN ARGININE METHYLTRANSFERASE 1A,protein arginine methyltransferase 1A | Chr2:8499278-8501114 REVERSE LENGTH=366	AT2G19670.1	368	6.14e-130	50	3	365	377	366	180	253	2	3	Hsc_gene_12763.t1
AT1G77180.2 | Symbols:SKIP | SNW/Ski-interacting protein | Chr1:28999791-29001632 REVERSE LENGTH=613	AT1G77180.2	559	2.24e-133	42.077	21	559	402	549	260	327	11	58	Hsc_gene_12791.t1
AT1G77180.1 | Symbols:SKIP | SNW/Ski-interacting protein | Chr1:28999791-29001632 REVERSE LENGTH=613	AT1G77180.1	559	2.24e-133	42.077	21	559	402	549	260	327	11	58	Hsc_gene_12791.t1
AT1G77180.3 | Symbols:SKIP | SNW/Ski-interacting protein | Chr1:28999791-29001632 REVERSE LENGTH=511	AT1G77180.3	559	3.15e-102	41.705	21	446	318	434	200	259	8	53	Hsc_gene_12791.t1
AT2G37270.2 | Symbols:RPS5B,ATRPS5B | ribosomal protein 5B | Chr2:15647883-15649042 REVERSE LENGTH=207	AT2G37270.2	225	3.1e-111	76.842	18	207	317	190	43	172	1	1	Hsc_gene_12818.t1
AT2G37270.1 | Symbols:RPS5B,ATRPS5B | ribosomal protein 5B | Chr2:15647883-15649042 REVERSE LENGTH=207	AT2G37270.1	225	3.1e-111	76.842	18	207	317	190	43	172	1	1	Hsc_gene_12818.t1
AT3G11940.2 | Symbols:ATRPS5A,RPS5A,AML1 | ARABIDOPSIS MINUTE-LIKE 1,ribosomal protein 5A | Chr3:3778175-3779354 REVERSE LENGTH=207	AT3G11940.2	225	3.42e-110	75.789	18	207	315	190	45	172	1	1	Hsc_gene_12818.t1
AT3G11940.1 | Symbols:ATRPS5A,RPS5A,AML1 | ARABIDOPSIS MINUTE-LIKE 1,ribosomal protein 5A | Chr3:3778175-3779354 REVERSE LENGTH=207	AT3G11940.1	225	3.42e-110	75.789	18	207	315	190	45	172	1	1	Hsc_gene_12818.t1
AT1G75660.1 | Symbols:AtXRN3,XRN3 | 5-3 EXORIBONUCLEASE 3,5-3 exoribonuclease 3 | Chr1:28408289-28414825 FORWARD LENGTH=1020	AT1G75660.1	1091	0	47.179	1	735	664	780	359	498	14	53	Hsc_gene_13108.t1
AT5G42540.2 | Symbols:XRN2,AtXRN2 | EXORIBONUCLEASE 2,exoribonuclease 2 | Chr5:17007513-17014534 FORWARD LENGTH=1023	AT5G42540.2	1091	0	43.99	1	728	625	782	375	476	12	63	Hsc_gene_13108.t1
AT5G42540.1 | Symbols:XRN2,AtXRN2 | EXORIBONUCLEASE 2,exoribonuclease 2 | Chr5:17007513-17014534 FORWARD LENGTH=1012	AT5G42540.1	1091	0	43.99	1	728	625	782	375	476	12	63	Hsc_gene_13108.t1
AT1G54490.1 | Symbols:XRN4,ATXRN4,AIN1,EIN5 | ACC INSENSITIVE 1,ETHYLENE INSENSITIVE 5,EXORIBONUCLEASE 4,exoribonuclease 4 | Chr1:20350300-20356650 FORWARD LENGTH=947	AT1G54490.1	1091	7.13e-139	52.86	1	430	443	437	194	307	6	12	Hsc_gene_13108.t1
AT1G54490.2 | Symbols:XRN4,ATXRN4,AIN1,EIN5 | ACC INSENSITIVE 1,ETHYLENE INSENSITIVE 5,EXORIBONUCLEASE 4,exoribonuclease 4 | Chr1:20350697-20356650 FORWARD LENGTH=889	AT1G54490.2	1091	3.8e-109	51.63	12	372	362	368	167	258	5	11	Hsc_gene_13108.t1
AT3G62120.3 | Symbols:ProRS-Cyt,AtProRS-Cyt | prolyl-tRNA synthetase cytosolic | Chr3:23001227-23003849 REVERSE LENGTH=517	AT3G62120.3	537	0	53.283	6	517	565	533	228	365	7	21	Hsc_gene_13133.t1
AT3G62120.2 | Symbols:ProRS-Cyt,AtProRS-Cyt | prolyl-tRNA synthetase cytosolic | Chr3:23001227-23003849 REVERSE LENGTH=530	AT3G62120.2	537	0	54.743	43	530	560	506	211	353	6	18	Hsc_gene_13133.t1
AT3G62120.1 | Symbols:ProRS-Cyt,AtProRS-Cyt | prolyl-tRNA synthetase cytosolic | Chr3:23001227-23003849 REVERSE LENGTH=530	AT3G62120.1	537	0	54.743	43	530	560	506	211	353	6	18	Hsc_gene_13133.t1
AT5G52520.1 | Symbols:ProRS-Org,OVA6,PRORS1,AtProRS-Org | PROLYL-TRNA SYNTHETASE 1,OVULE ABORTION 6,prolyl-tRNA synthetase organellar | Chr5:21311112-21313875 FORWARD LENGTH=543	AT5G52520.1	537	1.47e-120	38.922	69	543	365	501	274	286	8	32	Hsc_gene_13133.t1
AT5G60040.1 | Symbols:NRPC1 | nuclear RNA polymerase C1 | Chr5:24173590-24183269 FORWARD LENGTH=1376	AT5G60040.1	1594	0	45.455	22	933	782	946	462	577	13	54	Hsc_gene_13435.t1
AT5G60040.2 | Symbols:NRPC1 | nuclear RNA polymerase C1 | Chr5:24173590-24183269 FORWARD LENGTH=1391	AT5G60040.2	1594	0	44.652	22	950	766	963	462	577	15	71	Hsc_gene_13435.t1
AT4G35800.2 | Symbols:NRPB1,RNA_POL_II_LS,RPB1,RNA_POL_II_LSRNA_POL_II_LS | RNA POLYMERASE II LARGE SUBUNIT,RNA polymerase II large subunit | Chr4:16961115-16967892 REVERSE LENGTH=1839	AT4G35800.2	1594	1.18e-173	37.92	14	900	570	923	523	519	17	50	Hsc_gene_13435.t1
AT4G35800.1 | Symbols:NRPB1,RNA_POL_II_LS,RPB1,RNA_POL_II_LSRNA_POL_II_LS | RNA POLYMERASE II LARGE SUBUNIT,RNA polymerase II large subunit | Chr4:16961115-16967892 REVERSE LENGTH=1839	AT4G35800.1	1594	1.18e-173	37.92	14	900	570	923	523	519	17	50	Hsc_gene_13435.t1
AT1G50940.1 | Symbols:ETFALPHA | electron transfer flavoprotein alpha | Chr1:18878038-18879939 REVERSE LENGTH=363	AT1G50940.1	352	6.87e-103	49.85	33	363	307	333	155	227	6	12	Hsc_gene_13536.t1
AT5G63680.3 | Symbols:no symbol available | no full name available | Chr5:25490507-25492530 FORWARD LENGTH=510	AT5G63680.3	511	6.17e-136	45.021	21	493	403	482	238	308	8	27	Hsc_gene_13637.t1
AT5G63680.2 | Symbols:no symbol available | no full name available | Chr5:25490507-25492530 FORWARD LENGTH=510	AT5G63680.2	511	6.17e-136	45.021	21	493	403	482	238	308	8	27	Hsc_gene_13637.t1
AT5G63680.1 | Symbols:no symbol available | no full name available | Chr5:25490507-25492530 FORWARD LENGTH=510	AT5G63680.1	511	6.17e-136	45.021	21	493	403	482	238	308	8	27	Hsc_gene_13637.t1
AT5G08570.3 | Symbols:no symbol available | no full name available | Chr5:2778433-2780300 FORWARD LENGTH=510	AT5G08570.3	511	1.91e-134	44.628	19	493	399	484	241	303	8	27	Hsc_gene_13637.t1
AT5G08570.2 | Symbols:no symbol available | no full name available | Chr5:2778433-2780300 FORWARD LENGTH=510	AT5G08570.2	511	1.91e-134	44.628	19	493	399	484	241	303	8	27	Hsc_gene_13637.t1
AT5G08570.1 | Symbols:no symbol available | no full name available | Chr5:2778433-2780300 FORWARD LENGTH=510	AT5G08570.1	511	1.91e-134	44.628	19	493	399	484	241	303	8	27	Hsc_gene_13637.t1
AT5G56350.1 | Symbols:no symbol available | no full name available | Chr5:22820254-22822529 REVERSE LENGTH=498	AT5G56350.1	511	1.16e-130	43.75	9	481	389	480	247	298	8	23	Hsc_gene_13637.t1
AT4G26390.1 | Symbols:no symbol available | no full name available | Chr4:13342207-13344418 FORWARD LENGTH=497	AT4G26390.1	511	3.24e-126	42.708	8	480	377	480	252	293	7	23	Hsc_gene_13637.t1
AT3G04050.1 | Symbols:no symbol available | no full name available | Chr3:1049795-1051522 FORWARD LENGTH=510	AT3G04050.1	511	4.18e-123	42.355	17	493	370	484	252	293	8	27	Hsc_gene_13637.t1
AT3G25960.1 | Symbols:no symbol available | no full name available | Chr3:9498439-9499932 FORWARD LENGTH=497	AT3G25960.1	511	8.59e-121	43.277	17	480	363	476	246	289	7	24	Hsc_gene_13637.t1
AT3G55650.1 | Symbols:no symbol available | no full name available | Chr3:20647085-20648617 FORWARD LENGTH=510	AT3G55650.1	511	2.03e-119	42.65	17	493	360	483	252	283	6	25	Hsc_gene_13637.t1
AT3G55810.1 | Symbols:no symbol available | no full name available | Chr3:20711705-20713236 REVERSE LENGTH=492	AT3G55810.1	511	1.13e-102	39.794	17	475	317	485	245	273	8	47	Hsc_gene_13637.t1
AT1G55150.1 | Symbols:AtRH20,RH20 | RNA helicase 20 | Chr1:20574634-20577141 FORWARD LENGTH=501	AT1G55150.1	575	9.54e-142	48.322	57	492	420	447	218	299	6	13	Hsc_gene_14880.t1
AT1G55150.2 | Symbols:AtRH20,RH20 | RNA helicase 20 | Chr1:20574749-20577141 FORWARD LENGTH=526	AT1G55150.2	575	3.44e-141	48.322	82	517	419	447	218	299	6	13	Hsc_gene_14880.t1
AT5G63120.2 | Symbols:no symbol available | no full name available | Chr5:25318967-25322071 REVERSE LENGTH=591	AT5G63120.2	575	1.58e-138	47.575	119	544	415	433	219	288	3	8	Hsc_gene_14880.t1
AT3G01540.1 | Symbols:DRH1,ATDRH1 | ARABIDOPSIS THALIANA DEAD BOX RNA HELICASE 1,DEAD box RNA helicase 1 | Chr3:213077-216142 REVERSE LENGTH=618	AT3G01540.1	575	1.13e-134	49.048	144	549	406	420	198	285	7	16	Hsc_gene_14880.t1
AT3G01540.4 | Symbols:DRH1,ATDRH1 | ARABIDOPSIS THALIANA DEAD BOX RNA HELICASE 1,DEAD box RNA helicase 1 | Chr3:213077-216142 REVERSE LENGTH=619	AT3G01540.4	575	1.15e-134	49.048	144	549	406	420	198	285	7	16	Hsc_gene_14880.t1
AT3G01540.3 | Symbols:DRH1,ATDRH1 | ARABIDOPSIS THALIANA DEAD BOX RNA HELICASE 1,DEAD box RNA helicase 1 | Chr3:213077-216142 REVERSE LENGTH=619	AT3G01540.3	575	1.15e-134	49.048	144	549	406	420	198	285	7	16	Hsc_gene_14880.t1
AT3G01540.2 | Symbols:DRH1,ATDRH1 | ARABIDOPSIS THALIANA DEAD BOX RNA HELICASE 1,DEAD box RNA helicase 1 | Chr3:213077-216142 REVERSE LENGTH=619	AT3G01540.2	575	1.15e-134	49.048	144	549	406	420	198	285	7	16	Hsc_gene_14880.t1
AT5G14610.2 | Symbols:no symbol available | no full name available | Chr5:4711271-4714713 FORWARD LENGTH=645	AT5G14610.2	575	4.74e-134	47.847	141	549	405	418	207	281	6	11	Hsc_gene_14880.t1
AT5G14610.5 | Symbols:no symbol available | no full name available | Chr5:4711247-4714713 FORWARD LENGTH=652	AT5G14610.5	575	5.69e-134	47.847	149	557	405	418	207	281	6	11	Hsc_gene_14880.t1
AT5G14610.6 | Symbols:no symbol available | no full name available | Chr5:4711271-4714713 FORWARD LENGTH=644	AT5G14610.6	575	5.71e-134	47.847	141	549	405	418	207	281	6	11	Hsc_gene_14880.t1
AT3G06480.1 | Symbols:no symbol available | no full name available | Chr3:1985697-1989666 REVERSE LENGTH=1088	AT3G06480.1	575	5.17e-131	47.875	412	846	409	447	203	289	9	30	Hsc_gene_14880.t1
AT5G14610.7 | Symbols:no symbol available | no full name available | Chr5:4712594-4714713 FORWARD LENGTH=513	AT5G14610.7	575	1.82e-129	49.745	36	418	389	392	187	265	5	10	Hsc_gene_14880.t1
AT5G14610.3 | Symbols:no symbol available | no full name available | Chr5:4712594-4714713 FORWARD LENGTH=513	AT5G14610.3	575	1.82e-129	49.745	36	418	389	392	187	265	5	10	Hsc_gene_14880.t1
AT5G14610.1 | Symbols:no symbol available | no full name available | Chr5:4711271-4714713 FORWARD LENGTH=712	AT5G14610.1	575	3.77e-128	50.656	246	617	392	381	178	262	5	10	Hsc_gene_14880.t1
AT1G31970.1 | Symbols:STRS1,RH5 | STRESS RESPONSE SUPPRESSOR 1 | Chr1:11479921-11482707 FORWARD LENGTH=537	AT1G31970.1	575	2.04e-116	48.177	115	496	356	384	196	249	3	3	Hsc_gene_14880.t1
AT2G47330.1 | Symbols:no symbol available | no full name available | Chr2:19429083-19431617 REVERSE LENGTH=760	AT2G47330.1	575	1.99e-109	40.812	153	613	345	468	268	275	6	9	Hsc_gene_14880.t1
AT5G63120.1 | Symbols:no symbol available | no full name available | Chr5:25319798-25322071 REVERSE LENGTH=484	AT5G63120.1	575	3.3e-107	46.779	125	474	330	357	182	238	3	8	Hsc_gene_14880.t1
AT5G63120.5 | Symbols:no symbol available | no full name available | Chr5:25319911-25322071 REVERSE LENGTH=482	AT5G63120.5	575	6.8e-107	46.281	119	474	330	363	187	239	3	8	Hsc_gene_14880.t1
AT5G63120.4 | Symbols:no symbol available | no full name available | Chr5:25319911-25322071 REVERSE LENGTH=482	AT5G63120.4	575	6.8e-107	46.281	119	474	330	363	187	239	3	8	Hsc_gene_14880.t1
AT5G63120.3 | Symbols:no symbol available | no full name available | Chr5:25319911-25322071 REVERSE LENGTH=482	AT5G63120.3	575	6.8e-107	46.281	119	474	330	363	187	239	3	8	Hsc_gene_14880.t1
AT2G42520.3 | Symbols:no symbol available | no full name available | Chr2:17705382-17708744 FORWARD LENGTH=633	AT2G42520.3	575	1.23e-101	42.959	144	561	321	419	229	252	5	10	Hsc_gene_14880.t1
AT2G42520.2 | Symbols:no symbol available | no full name available | Chr2:17705382-17708744 FORWARD LENGTH=633	AT2G42520.2	575	1.23e-101	42.959	144	561	321	419	229	252	5	10	Hsc_gene_14880.t1
AT2G42520.1 | Symbols:no symbol available | no full name available | Chr2:17705382-17708744 FORWARD LENGTH=633	AT2G42520.1	575	1.23e-101	42.959	144	561	321	419	229	252	5	10	Hsc_gene_14880.t1
AT5G36880.2 | Symbols:ACS | acetyl-CoA synthetase | Chr5:14534961-14540296 REVERSE LENGTH=743	AT5G36880.2	777	0	49.796	39	737	724	735	329	477	9	40	Hsc_gene_14947.t1
AT5G36880.6 | Symbols:ACS | acetyl-CoA synthetase | Chr5:14534961-14539084 REVERSE LENGTH=693	AT5G36880.6	777	0	50.698	6	687	723	716	315	469	8	38	Hsc_gene_14947.t1
AT5G36880.5 | Symbols:ACS | acetyl-CoA synthetase | Chr5:14534961-14539084 REVERSE LENGTH=693	AT5G36880.5	777	0	50.698	6	687	723	716	315	469	8	38	Hsc_gene_14947.t1
AT5G36880.3 | Symbols:ACS | acetyl-CoA synthetase | Chr5:14534961-14539084 REVERSE LENGTH=693	AT5G36880.3	777	0	50.698	6	687	723	716	315	469	8	38	Hsc_gene_14947.t1
AT5G36880.1 | Symbols:ACS | acetyl-CoA synthetase | Chr5:14534961-14539084 REVERSE LENGTH=693	AT5G36880.1	777	0	50.698	6	687	723	716	315	469	8	38	Hsc_gene_14947.t1
AT5G36880.4 | Symbols:ACS | acetyl-CoA synthetase | Chr5:14535506-14539084 REVERSE LENGTH=610	AT5G36880.4	777	0	50.079	6	600	635	633	269	409	8	47	Hsc_gene_14947.t1
AT2G20340.1 | Symbols:AtAAS,AAS | aromatic aldehyde synthase | Chr2:8779804-8782490 FORWARD LENGTH=490	AT2G20340.1	821	1.06e-131	45.433	12	428	402	427	215	272	4	18	Hsc_gene_14963.t1
AT2G20340.2 | Symbols:AtAAS,AAS | aromatic aldehyde synthase | Chr2:8779804-8782490 FORWARD LENGTH=463	AT2G20340.2	821	1.61e-113	42.723	12	401	353	426	201	258	7	43	Hsc_gene_14963.t1
AT4G28680.4 | Symbols:TYRDC1,AtTYDC,TYDC,TYRDC | L-TYROSINE DECARBOXYLASE 1,L-tyrosine decarboxylase | Chr4:14155184-14158546 FORWARD LENGTH=538	AT4G28680.4	821	9.62e-112	41.395	51	472	352	430	230	260	6	22	Hsc_gene_14963.t1
AT4G28680.3 | Symbols:TYRDC1,AtTYDC,TYDC,TYRDC | L-TYROSINE DECARBOXYLASE 1,L-tyrosine decarboxylase | Chr4:14155248-14158546 FORWARD LENGTH=547	AT4G28680.3	821	1.57e-111	41.395	60	481	351	430	230	260	6	22	Hsc_gene_14963.t1
AT4G28680.1 | Symbols:TYRDC1,AtTYDC,TYDC,TYRDC | L-TYROSINE DECARBOXYLASE 1,L-tyrosine decarboxylase | Chr4:14155248-14158546 FORWARD LENGTH=545	AT4G28680.1	821	4.5e-111	41.395	60	479	350	430	228	258	6	24	Hsc_gene_14963.t1
AT4G28680.2 | Symbols:TYRDC1,AtTYDC,TYDC,TYRDC | L-TYROSINE DECARBOXYLASE 1,L-tyrosine decarboxylase | Chr4:14155248-14158546 FORWARD LENGTH=547	AT4G28680.2	821	8.91e-111	41.204	60	481	349	432	228	258	6	26	Hsc_gene_14963.t1
AT3G17820.1 | Symbols:GLN1.3,ATGSKB6,GLN1;3 | glutamine synthetase 1.3,ARABIDOPSIS THALIANA GLUTAMINE SYNTHASE CLONE KB6,GLUTAMINE SYNTHETASE 1;3 | Chr3:6097503-6099408 FORWARD LENGTH=354	AT3G17820.1	394	2.71e-142	59.064	18	353	409	342	131	241	4	9	Hsc_gene_15010.t1
AT1G48470.1 | Symbols:GLN1;5 | glutamine synthetase 1;5 | Chr1:17913784-17915926 FORWARD LENGTH=353	AT1G48470.1	394	1.12e-139	57.895	18	353	402	342	135	237	4	9	Hsc_gene_15010.t1
AT5G16570.1 | Symbols:GLN1;4 | glutamine synthetase 1;4 | Chr5:5421898-5424523 REVERSE LENGTH=356	AT5G16570.1	394	4.26e-139	56.232	15	353	401	345	142	241	4	9	Hsc_gene_15010.t1
AT5G35630.3 | Symbols:GLN2,GS2,ATGSL1 | GLUTAMINE SYNTHETASE 2,glutamine synthetase 2,GLUTAMINE SYNTHETASE LIKE 1 | Chr5:13831220-13833239 FORWARD LENGTH=430	AT5G35630.3	394	1.15e-138	55.202	72	411	402	346	146	244	4	9	Hsc_gene_15010.t1
AT5G35630.2 | Symbols:GLN2,GS2,ATGSL1 | GLUTAMINE SYNTHETASE 2,glutamine synthetase 2,GLUTAMINE SYNTHETASE LIKE 1 | Chr5:13831220-13833239 FORWARD LENGTH=430	AT5G35630.2	394	1.15e-138	55.202	72	411	402	346	146	244	4	9	Hsc_gene_15010.t1
AT5G35630.1 | Symbols:GLN2,GS2,ATGSL1 | GLUTAMINE SYNTHETASE 2,glutamine synthetase 2,GLUTAMINE SYNTHETASE LIKE 1 | Chr5:13831220-13833239 FORWARD LENGTH=430	AT5G35630.1	394	1.15e-138	55.202	72	411	402	346	146	244	4	9	Hsc_gene_15010.t1
AT5G37600.1 | Symbols:ATGSR1,ATGLN1;1,GLN1;1,GSR 1 | ARABIDOPSIS THALIANA GLUTAMINE SYNTHASE CLONE R1,ARABIDOPSIS GLUTAMINE SYNTHASE 1;1,GLUTAMINE SYNTHASE 1;1,glutamine synthase clone R1 | Chr5:14933574-14935656 REVERSE LENGTH=356	AT5G37600.1	394	1.38e-137	56.358	15	353	397	346	140	244	5	11	Hsc_gene_15010.t1
AT1G66200.1 | Symbols:ATGSR2,GSR2,GLN1;2 | glutamine synthetase 1;2,glutamine synthase clone F11 | Chr1:24655520-24657520 REVERSE LENGTH=356	AT1G66200.1	394	6.09e-136	56.268	18	353	393	343	139	239	5	11	Hsc_gene_15010.t1
AT1G66200.3 | Symbols:ATGSR2,GSR2,GLN1;2 | glutamine synthetase 1;2,glutamine synthase clone F11 | Chr1:24655520-24657520 REVERSE LENGTH=365	AT1G66200.3	394	1.06e-132	54.83	18	362	385	352	139	239	6	20	Hsc_gene_15010.t1
AT1G48900.1 | Symbols:no symbol available | no full name available | Chr1:18084972-18087743 REVERSE LENGTH=495	AT1G48900.1	1028	3.35e-151	51.708	1	436	459	439	197	317	4	15	Hsc_gene_15250.t1
AT1G48900.2 | Symbols:no symbol available | no full name available | Chr1:18085031-18087743 REVERSE LENGTH=431	AT1G48900.2	1028	4.18e-150	52.719	1	420	453	423	185	308	4	15	Hsc_gene_15250.t1
AT1G15310.1 | Symbols:SRP54-1,ATHSRP54A | SIGNAL RECOGNITION PARTICLE 54 KDA SUBUNIT,signal recognition particle 54 kDa subunit | Chr1:5269173-5271947 REVERSE LENGTH=479	AT1G15310.1	1028	9.44e-142	50.808	1	429	433	433	197	309	6	16	Hsc_gene_15250.t1
AT5G49500.1 | Symbols:no symbol available | no full name available | Chr5:20077556-20080206 REVERSE LENGTH=497	AT5G49500.1	1028	2.86e-140	48.09	1	442	430	445	214	310	4	17	Hsc_gene_15250.t1
AT5G49500.2 | Symbols:no symbol available | no full name available | Chr5:20077556-20079655 REVERSE LENGTH=375	AT5G49500.2	1028	3.67e-106	51.42	8	321	336	317	147	229	3	7	Hsc_gene_15250.t1
AT2G32000.1 | Symbols:no symbol available | no full name available | Chr2:13615999-13621563 REVERSE LENGTH=865	AT2G32000.1	679	1.98e-149	38.779	7	631	456	655	368	381	9	33	Hsc_gene_15822.t1
AT2G32000.2 | Symbols:no symbol available | no full name available | Chr2:13615999-13621397 REVERSE LENGTH=838	AT2G32000.2	679	6.72e-133	38.27	30	604	412	601	339	349	9	32	Hsc_gene_15822.t1
AT2G40010.1 | Symbols:no symbol available | no full name available | Chr2:16708578-16710448 REVERSE LENGTH=317	AT2G40010.1	318	1.85e-100	51.613	11	316	298	310	144	217	3	6	Hsc_gene_1778.t1
AT5G25880.1 | Symbols:ATNADP-ME3,NADP-ME3 | NADP-malic enzyme 3,Arabidopsis thaliana NADP-malic enzyme 3 | Chr5:9024549-9028260 FORWARD LENGTH=588	AT5G25880.1	585	7.88e-158	43.613	41	584	464	548	301	351	5	8	Hsc_gene_18506.t1
AT1G79750.1 | Symbols:NADP-ME4,ATNADP-ME4 | Arabidopsis thaliana NADP-malic enzyme 4,NADP-malic enzyme 4 | Chr1:30007655-30011179 REVERSE LENGTH=646	AT1G79750.1	585	1.89e-157	43.431	99	642	466	548	302	352	5	8	Hsc_gene_18506.t1
AT5G11670.1 | Symbols:NADP-ME2,ATNADP-ME2 | NADP-malic enzyme 2,Arabidopsis thaliana NADP-malic enzyme 2 | Chr5:3754456-3758040 FORWARD LENGTH=588	AT5G11670.1	585	5.19e-157	44.343	41	584	462	548	297	353	5	8	Hsc_gene_18506.t1
AT2G19900.1 | Symbols:ATNADP-ME1,NADP-ME1 | NADP-malic enzyme 1,Arabidopsis thaliana NADP-malic enzyme 1 | Chr2:8592106-8595403 REVERSE LENGTH=581	AT2G19900.1	585	5.2e-155	44.161	34	577	457	548	298	354	5	8	Hsc_gene_18506.t1
AT5G25880.2 | Symbols:ATNADP-ME3,NADP-ME3 | NADP-malic enzyme 3,Arabidopsis thaliana NADP-malic enzyme 3 | Chr5:9024549-9028036 FORWARD LENGTH=560	AT5G25880.2	585	3.09e-153	43.893	41	560	452	524	286	341	5	8	Hsc_gene_18506.t1
AT2G19900.2 | Symbols:ATNADP-ME1,NADP-ME1 | NADP-malic enzyme 1,Arabidopsis thaliana NADP-malic enzyme 1 | Chr2:8592106-8594923 REVERSE LENGTH=482	AT2G19900.2	585	8.56e-142	45.643	1	478	420	482	254	318	5	8	Hsc_gene_18506.t1
AT4G00570.1 | Symbols:NAD-ME2 | NAD-dependent malic enzyme 2 | Chr4:242817-246522 REVERSE LENGTH=607	AT4G00570.1	585	1.03e-124	37.696	22	590	380	573	331	328	9	26	Hsc_gene_18506.t1
AT5G25880.3 | Symbols:ATNADP-ME3,NADP-ME3 | NADP-malic enzyme 3,Arabidopsis thaliana NADP-malic enzyme 3 | Chr5:9024549-9027498 FORWARD LENGTH=530	AT5G25880.3	585	2.34e-122	44.028	41	464	372	427	232	280	4	7	Hsc_gene_18506.t1
AT2G13560.1 | Symbols:NAD-ME1 | NAD-dependent malic enzyme 1 | Chr2:5650089-5655103 FORWARD LENGTH=623	AT2G13560.1	585	6.56e-121	36.489	45	621	371	581	327	333	9	42	Hsc_gene_18506.t1
AT1G44170.2 | Symbols:ALDH4,ALDH3H1 | aldehyde dehydrogenase 4,aldehyde dehydrogenase 3H1 | Chr1:16796564-16800031 REVERSE LENGTH=484	AT1G44170.2	434	8.8e-137	47.26	9	445	401	438	223	288	5	8	Hsc_gene_18660.t1
AT1G44170.1 | Symbols:ALDH4,ALDH3H1 | aldehyde dehydrogenase 4,aldehyde dehydrogenase 3H1 | Chr1:16796564-16800031 REVERSE LENGTH=484	AT1G44170.1	434	8.8e-137	47.26	9	445	401	438	223	288	5	8	Hsc_gene_18660.t1
AT1G44170.3 | Symbols:ALDH4,ALDH3H1 | aldehyde dehydrogenase 4,aldehyde dehydrogenase 3H1 | Chr1:16796564-16798574 REVERSE LENGTH=421	AT1G44170.3	434	8.77e-127	50	14	382	374	370	177	254	5	8	Hsc_gene_18660.t1
AT4G34240.1 | Symbols:ALDH3I1,ALDH3 | aldehyde dehydrogenase 3I1,aldehyde dehydrogenase 3 | Chr4:16389801-16392633 FORWARD LENGTH=550	AT4G34240.1	434	1.88e-125	44.218	70	508	375	441	236	290	6	10	Hsc_gene_18660.t1
AT4G34240.4 | Symbols:ALDH3I1,ALDH3 | aldehyde dehydrogenase 3I1,aldehyde dehydrogenase 3 | Chr4:16390099-16392633 FORWARD LENGTH=535	AT4G34240.4	434	1.98e-125	44.091	55	493	374	440	238	287	5	8	Hsc_gene_18660.t1
AT4G36250.1 | Symbols:ALDH3F1 | aldehyde dehydrogenase 3F1 | Chr4:17151029-17153381 FORWARD LENGTH=484	AT4G36250.1	434	2.82e-119	41.364	6	444	357	440	247	272	6	11	Hsc_gene_18660.t1
AT4G34240.3 | Symbols:ALDH3I1,ALDH3 | aldehyde dehydrogenase 3I1,aldehyde dehydrogenase 3 | Chr4:16390802-16392633 FORWARD LENGTH=408	AT4G34240.3	434	1.11e-115	48.219	3	366	345	365	181	248	5	8	Hsc_gene_18660.t1
AT3G23800.1 | Symbols:SBP3 | selenium-binding protein 3 | Chr3:8581701-8583704 FORWARD LENGTH=480	AT3G23800.1	511	6.25e-136	46.911	16	443	402	437	220	282	7	12	Hsc_gene_18677.t1
AT4G14030.2 | Symbols:SBP1,AtSBP1 | selenium-binding protein 1 | Chr4:8098121-8100165 REVERSE LENGTH=490	AT4G14030.2	511	4.76e-132	45.714	26	437	392	420	217	279	6	11	Hsc_gene_18677.t1
AT4G14030.1 | Symbols:SBP1,AtSBP1 | selenium-binding protein 1 | Chr4:8098121-8100165 REVERSE LENGTH=490	AT4G14030.1	511	4.76e-132	45.714	26	437	392	420	217	279	6	11	Hsc_gene_18677.t1
AT4G14040.1 | Symbols:EDA38,SBP2 | selenium-binding protein 2,EMBRYO SAC DEVELOPMENT ARREST 38 | Chr4:8100691-8102828 REVERSE LENGTH=487	AT4G14040.1	511	1.79e-131	44.851	23	450	391	437	229	285	7	12	Hsc_gene_18677.t1
AT3G23800.2 | Symbols:SBP3 | selenium-binding protein 3 | Chr3:8581917-8583704 FORWARD LENGTH=448	AT3G23800.2	511	8.53e-129	47.643	17	411	382	403	201	263	5	10	Hsc_gene_18677.t1
AT1G29880.1 | Symbols:no symbol available | no full name available | Chr1:10459662-10462781 REVERSE LENGTH=729	AT1G29880.1	660	0	49.01	122	720	611	606	295	408	5	14	Hsc_gene_18717.t1
AT1G29870.1 | Symbols:no symbol available | no full name available | Chr1:10456902-10458782 REVERSE LENGTH=463	AT1G29870.1	660	8.71e-127	49.62	68	461	383	395	196	255	3	3	Hsc_gene_18717.t1
AT4G20890.1 | Symbols:TUB9 | tubulin beta-9 chain | Chr4:11182218-11183840 FORWARD LENGTH=444	AT4G20890.1	449	0	82.326	1	430	745	430	76	397	0	0	Hsc_gene_18906.t1
AT5G23860.2 | Symbols:TUB8 | tubulin beta 8 | Chr5:8042962-8044528 FORWARD LENGTH=449	AT5G23860.2	449	0	81.585	1	429	744	429	79	396	0	0	Hsc_gene_18906.t1
AT5G23860.1 | Symbols:TUB8 | tubulin beta 8 | Chr5:8042962-8044528 FORWARD LENGTH=449	AT5G23860.1	449	0	81.585	1	429	744	429	79	396	0	0	Hsc_gene_18906.t1
AT5G12250.1 | Symbols:TUB6 | beta-6 tubulin | Chr5:3961317-3962971 REVERSE LENGTH=449	AT5G12250.1	449	0	81.585	1	429	744	429	79	395	0	0	Hsc_gene_18906.t1
AT2G29550.1 | Symbols:TUB7,TBB7 | tubulin beta-7 chain,tubulin beta 7 | Chr2:12644258-12645932 REVERSE LENGTH=449	AT2G29550.1	449	0	81.206	1	431	743	431	81	397	0	0	Hsc_gene_18906.t1
AT5G62700.1 | Symbols:TUB3 | tubulin beta chain 3 | Chr5:25184501-25186426 FORWARD LENGTH=450	AT5G62700.1	449	0	81.352	1	429	743	429	80	396	0	0	Hsc_gene_18906.t1
AT5G62690.1 | Symbols:TUB2 | tubulin beta chain 2 | Chr5:25181560-25183501 FORWARD LENGTH=450	AT5G62690.1	449	0	81.352	1	429	743	429	80	396	0	0	Hsc_gene_18906.t1
AT1G75780.1 | Symbols:TUB1 | tubulin beta-1 chain | Chr1:28451378-28453602 REVERSE LENGTH=447	AT1G75780.1	449	0	81.86	1	430	742	430	77	397	1	1	Hsc_gene_18906.t1
AT1G20010.1 | Symbols:TUB5 | tubulin beta-5 chain | Chr1:6938033-6940481 REVERSE LENGTH=449	AT1G20010.1	449	0	81.628	1	430	739	430	78	397	1	1	Hsc_gene_18906.t1
AT5G44340.1 | Symbols:TUB4 | tubulin beta chain 4 | Chr5:17859442-17860994 REVERSE LENGTH=444	AT5G44340.1	449	0	81.352	1	429	739	429	80	397	0	0	Hsc_gene_18906.t1
AT5G19780.1 | Symbols:TUA5 | tubulin alpha-5 | Chr5:6687212-6688926 FORWARD LENGTH=450	AT5G19780.1	449	2.51e-128	42.627	1	434	379	434	239	281	2	10	Hsc_gene_18906.t1
AT5G19770.1 | Symbols:TUA3 | tubulin alpha-3 | Chr5:6682761-6684474 REVERSE LENGTH=450	AT5G19770.1	449	2.51e-128	42.627	1	434	379	434	239	281	2	10	Hsc_gene_18906.t1
AT1G64740.1 | Symbols:TUA1 | alpha-1 tubulin | Chr1:24050114-24052296 FORWARD LENGTH=450	AT1G64740.1	449	6.31e-128	41.935	1	434	378	434	242	282	2	10	Hsc_gene_18906.t1
AT4G14960.2 | Symbols:TUA6 | Tubulin alpha-6 | Chr4:8548769-8550319 REVERSE LENGTH=450	AT4G14960.2	449	5.24e-127	42.857	1	434	375	434	238	280	2	10	Hsc_gene_18906.t1
AT1G50010.1 | Symbols:TUA2 | tubulin alpha-2 chain | Chr1:18517737-18519729 FORWARD LENGTH=450	AT1G50010.1	449	3.82e-126	42.627	1	434	374	434	239	279	2	10	Hsc_gene_18906.t1
AT1G04820.1 | Symbols:TUA4,TOR2 | TORTIFOLIA 2,tubulin alpha-4 chain | Chr1:1356421-1358266 REVERSE LENGTH=450	AT1G04820.1	449	3.82e-126	42.627	1	434	374	434	239	279	2	10	Hsc_gene_18906.t1
AT4G14960.1 | Symbols:TUA6 | Tubulin alpha-6 | Chr4:8548753-8550319 REVERSE LENGTH=427	AT4G14960.1	449	1.25e-107	41.523	1	400	325	407	221	254	4	17	Hsc_gene_18906.t1
AT3G12110.1 | Symbols:ACT11 | actin-11 | Chr3:3858116-3859609 FORWARD LENGTH=377	AT3G12110.1	376	0	89.812	5	377	721	373	38	359	0	0	Hsc_gene_18990.t1
AT3G53750.2 | Symbols:ACT3 | actin 3 | Chr3:19915924-19917371 FORWARD LENGTH=377	AT3G53750.2	376	0	89.008	5	377	716	373	41	358	0	0	Hsc_gene_18990.t1
AT3G53750.1 | Symbols:ACT3 | actin 3 | Chr3:19915924-19917371 FORWARD LENGTH=377	AT3G53750.1	376	0	89.008	5	377	716	373	41	358	0	0	Hsc_gene_18990.t1
AT2G37620.4 | Symbols:ACT1,AAc1 | ARABIDOPSIS ACTIN 1,actin 1 | Chr2:15779761-15781241 FORWARD LENGTH=377	AT2G37620.4	376	0	89.008	5	377	716	373	41	358	0	0	Hsc_gene_18990.t1
AT2G37620.3 | Symbols:ACT1,AAc1 | ARABIDOPSIS ACTIN 1,actin 1 | Chr2:15779761-15781241 FORWARD LENGTH=377	AT2G37620.3	376	0	89.008	5	377	716	373	41	358	0	0	Hsc_gene_18990.t1
AT2G37620.2 | Symbols:ACT1,AAc1 | ARABIDOPSIS ACTIN 1,actin 1 | Chr2:15779761-15781241 FORWARD LENGTH=377	AT2G37620.2	376	0	89.008	5	377	716	373	41	358	0	0	Hsc_gene_18990.t1
AT2G37620.1 | Symbols:ACT1,AAc1 | ARABIDOPSIS ACTIN 1,actin 1 | Chr2:15779761-15781241 FORWARD LENGTH=377	AT2G37620.1	376	0	89.008	5	377	716	373	41	358	0	0	Hsc_gene_18990.t1
AT5G09810.1 | Symbols:AtACT7,ACT7 | actin 7 | Chr5:3052809-3054220 FORWARD LENGTH=377	AT5G09810.1	376	0	90.08	5	377	716	373	37	355	0	0	Hsc_gene_18990.t1
AT5G59370.2 | Symbols:ACT4 | actin 4 | Chr5:23950109-23951586 FORWARD LENGTH=377	AT5G59370.2	376	0	88.472	5	377	709	373	43	355	0	0	Hsc_gene_18990.t1
AT5G59370.1 | Symbols:ACT4 | actin 4 | Chr5:23950109-23951586 FORWARD LENGTH=377	AT5G59370.1	376	0	88.472	5	377	709	373	43	355	0	0	Hsc_gene_18990.t1
AT3G46520.2 | Symbols:ACT12 | actin-12 | Chr3:17128567-17129981 FORWARD LENGTH=377	AT3G46520.2	376	0	88.204	5	377	707	373	44	355	0	0	Hsc_gene_18990.t1
AT3G46520.1 | Symbols:ACT12 | actin-12 | Chr3:17128567-17129981 FORWARD LENGTH=377	AT3G46520.1	376	0	88.204	5	377	707	373	44	355	0	0	Hsc_gene_18990.t1
AT3G18780.3 | Symbols:LSR2,ACT2,ENL2,DER1,FIZ2 | FRIZZY AND KINKED SHOOTS 2,LIGHT STRESS-REGULATED 2,DEFORMED ROOT HAIRS 1,actin 2,ENHANCER OF LRX1 2 | Chr3:6475535-6476832 FORWARD LENGTH=377	AT3G18780.3	376	0	86.595	5	377	705	373	50	356	0	0	Hsc_gene_18990.t1
AT3G18780.2 | Symbols:LSR2,ACT2,ENL2,DER1,FIZ2 | FRIZZY AND KINKED SHOOTS 2,LIGHT STRESS-REGULATED 2,DEFORMED ROOT HAIRS 1,actin 2,ENHANCER OF LRX1 2 | Chr3:6475535-6476832 FORWARD LENGTH=377	AT3G18780.2	376	0	86.595	5	377	705	373	50	356	0	0	Hsc_gene_18990.t1
AT1G49240.1 | Symbols:ACT8,FIZ1 | FRIZZY AND KINKED SHOOTS,actin 8 | Chr1:18216539-18217947 FORWARD LENGTH=377	AT1G49240.1	376	0	86.595	5	377	705	373	50	356	0	0	Hsc_gene_18990.t1
AT3G18780.1 | Symbols:LSR2,ACT2,ENL2,DER1,FIZ2 | FRIZZY AND KINKED SHOOTS 2,LIGHT STRESS-REGULATED 2,DEFORMED ROOT HAIRS 1,actin 2,ENHANCER OF LRX1 2 | Chr3:6475535-6476728 FORWARD LENGTH=371	AT3G18780.1	376	0	85.714	5	361	665	357	51	339	0	0	Hsc_gene_18990.t1
AT2G42100.1 | Symbols:no symbol available | no full name available | Chr2:17560211-17561945 FORWARD LENGTH=378	AT2G42100.1	376	0	79.088	6	378	659	373	78	345	0	0	Hsc_gene_18990.t1
AT2G42090.1 | Symbols:ACT9 | actin 9 | Chr2:17556744-17558369 FORWARD LENGTH=366	AT2G42090.1	376	0	68.12	4	365	549	367	112	304	1	5	Hsc_gene_18990.t1
AT2G42170.3 | Symbols:no symbol available | no full name available | Chr2:17578683-17580222 FORWARD LENGTH=329	AT2G42170.3	376	0	74.398	1	329	542	332	82	295	1	3	Hsc_gene_18990.t1
AT2G42170.1 | Symbols:no symbol available | no full name available | Chr2:17578683-17580222 FORWARD LENGTH=329	AT2G42170.1	376	0	74.398	1	329	542	332	82	295	1	3	Hsc_gene_18990.t1
AT2G42170.4 | Symbols:no symbol available | no full name available | Chr2:17578683-17580097 FORWARD LENGTH=319	AT2G42170.4	376	0	74.359	1	309	506	312	77	276	1	3	Hsc_gene_18990.t1
AT2G42170.2 | Symbols:no symbol available | no full name available | Chr2:17578683-17580097 FORWARD LENGTH=319	AT2G42170.2	376	0	74.359	1	309	506	312	77	276	1	3	Hsc_gene_18990.t1
AT2G42170.5 | Symbols:no symbol available | no full name available | Chr2:17579432-17580222 FORWARD LENGTH=231	AT2G42170.5	376	2.07e-125	73.451	9	231	360	226	57	198	1	3	Hsc_gene_18990.t1
AT3G27000.1 | Symbols:ATARP2,WRM,ARP2 | ACTIN RELATED PROTEIN 2,actin related protein 2,WURM | Chr3:9952787-9955784 REVERSE LENGTH=389	AT3G27000.1	376	9.33e-124	45.263	6	385	362	380	194	252	4	14	Hsc_gene_18990.t1
AT1G22760.1 | Symbols:PAB3 | poly(A) binding protein 3 | Chr1:8055599-8058799 FORWARD LENGTH=660	AT1G22760.1	683	5.34e-140	50.583	1	423	425	429	190	288	5	22	Hsc_gene_19385.t1
AT4G34110.1 | Symbols:ATPAB2,PAB2,PABP2 | poly(A) binding protein 2,ARABIDOPSIS POLY(A) BINDING 2,POLY(A) BINDING PROTEIN 2 | Chr4:16336732-16339892 FORWARD LENGTH=629	AT4G34110.1	683	1.19e-139	47.718	14	475	423	482	232	310	7	20	Hsc_gene_19385.t1
AT1G49760.2 | Symbols:PABP8,PAB8 | POLY(A) BINDING PROTEIN 8,poly(A) binding protein 8 | Chr1:18416740-18419753 FORWARD LENGTH=671	AT1G49760.2	683	3.35e-137	52.228	45	437	418	404	179	279	4	14	Hsc_gene_19385.t1
AT1G49760.1 | Symbols:PABP8,PAB8 | POLY(A) BINDING PROTEIN 8,poly(A) binding protein 8 | Chr1:18416740-18419753 FORWARD LENGTH=671	AT1G49760.1	683	3.35e-137	52.228	45	437	418	404	179	279	4	14	Hsc_gene_19385.t1
AT2G23350.1 | Symbols:PABP4,PAB4 | POLY(A) BINDING PROTEIN 4,poly(A) binding protein 4 | Chr2:9943209-9946041 FORWARD LENGTH=662	AT2G23350.1	683	1.74e-130	41.512	45	630	400	648	311	369	19	68	Hsc_gene_19385.t1
AT2G36660.1 | Symbols:PAB7 | poly(A) binding protein 7 | Chr2:15361476-15364398 REVERSE LENGTH=609	AT2G36660.1	683	1.38e-105	41.147	24	415	334	401	227	254	2	9	Hsc_gene_19385.t1
AT3G05970.1 | Symbols:ATLACS6,LACS6 | long-chain acyl-CoA synthetase 6 | Chr3:1786510-1791746 REVERSE LENGTH=701	AT3G05970.1	717	6.88e-162	43.86	80	690	484	627	330	379	12	22	Hsc_gene_19386.t1
AT5G27600.1 | Symbols:ATLACS7,LACS7 | long-chain acyl-CoA synthetase 7 | Chr5:9742616-9746795 FORWARD LENGTH=700	AT5G27600.1	717	1.25e-161	42.138	71	690	483	636	345	386	15	23	Hsc_gene_19386.t1
AT1G49430.1 | Symbols:LACS2,LRD2 | long-chain acyl-CoA synthetase 2,LATERAL ROOT DEVELOPMENT 2 | Chr1:18291188-18295641 FORWARD LENGTH=665	AT1G49430.1	717	5.46e-131	36.626	18	659	403	658	386	364	17	31	Hsc_gene_19386.t1
AT1G64400.1 | Symbols:LACS3 | long-chain acyl-CoA synthetase 3 | Chr1:23915802-23919681 REVERSE LENGTH=665	AT1G64400.1	717	1.63e-128	37.718	43	657	396	631	364	360	15	29	Hsc_gene_19386.t1
AT4G23850.1 | Symbols:LACS4 | long-chain acyl-CoA synthetase 4 | Chr4:12403720-12408263 REVERSE LENGTH=666	AT4G23850.1	717	5.91e-125	36.26	60	659	387	615	365	357	15	27	Hsc_gene_19386.t1
AT4G11030.1 | Symbols:no symbol available | no full name available | Chr4:6738120-6742229 FORWARD LENGTH=666	AT4G11030.1	717	3.15e-120	35.831	60	656	375	614	363	349	15	31	Hsc_gene_19386.t1
AT2G47240.4 | Symbols:LACS1,CER8 | LONG-CHAIN ACYL-COA SYNTHASE 1,ECERIFERUM 8 | Chr2:19394168-19397616 FORWARD LENGTH=601	AT2G47240.4	717	3.25e-116	36.561	14	596	362	599	352	336	14	28	Hsc_gene_19386.t1
AT2G47240.3 | Symbols:LACS1,CER8 | LONG-CHAIN ACYL-COA SYNTHASE 1,ECERIFERUM 8 | Chr2:19393835-19397616 FORWARD LENGTH=660	AT2G47240.3	717	1.67e-115	36.561	73	655	362	599	352	336	14	28	Hsc_gene_19386.t1
AT2G47240.2 | Symbols:LACS1,CER8 | LONG-CHAIN ACYL-COA SYNTHASE 1,ECERIFERUM 8 | Chr2:19393835-19397616 FORWARD LENGTH=660	AT2G47240.2	717	1.67e-115	36.561	73	655	362	599	352	336	14	28	Hsc_gene_19386.t1
AT2G47240.1 | Symbols:LACS1,CER8 | LONG-CHAIN ACYL-COA SYNTHASE 1,ECERIFERUM 8 | Chr2:19393835-19397616 FORWARD LENGTH=660	AT2G47240.1	717	1.67e-115	36.561	73	655	362	599	352	336	14	28	Hsc_gene_19386.t1
AT1G78300.1 | Symbols:GRF2,14-3-3OMEGA,GF14 OMEGA | general regulatory factor 2,14-3-3 PROTEIN G-BOX FACTOR14 OMEGA | Chr1:29461883-29463052 FORWARD LENGTH=259	AT1G78300.1	251	1.28e-109	65.975	1	241	317	241	78	187	2	4	Hsc_gene_19470.t1
AT5G38480.1 | Symbols:GRF3,RCI1 | general regulatory factor 3 | Chr5:15410277-15411285 FORWARD LENGTH=255	AT5G38480.1	251	4.44e-109	66.529	3	244	315	242	74	188	3	7	Hsc_gene_19470.t1
AT5G38480.3 | Symbols:GRF3,RCI1 | general regulatory factor 3 | Chr5:15410277-15411285 FORWARD LENGTH=254	AT5G38480.3	251	9.75e-109	66.39	3	243	314	241	75	187	3	6	Hsc_gene_19470.t1
AT5G38480.2 | Symbols:GRF3,RCI1 | general regulatory factor 3 | Chr5:15410277-15411285 FORWARD LENGTH=254	AT5G38480.2	251	9.75e-109	66.39	3	243	314	241	75	187	3	6	Hsc_gene_19470.t1
AT3G02520.2 | Symbols:GRF7,GF14 NU | general regulatory factor 7 | Chr3:526800-527915 REVERSE LENGTH=265	AT3G02520.2	251	2.25e-108	63.636	1	251	313	253	86	194	3	6	Hsc_gene_19470.t1
AT3G02520.1 | Symbols:GRF7,GF14 NU | general regulatory factor 7 | Chr3:526800-527915 REVERSE LENGTH=265	AT3G02520.1	251	2.25e-108	63.636	1	251	313	253	86	194	3	6	Hsc_gene_19470.t1
AT1G34760.2 | Symbols:RHS5,GRF11,GF14 OMICRON | ROOT HAIR SPECIFIC 5,general regulatory factor 11 | Chr1:12743981-12745603 REVERSE LENGTH=252	AT1G34760.2	251	2.78e-108	63.265	1	245	313	245	87	191	2	3	Hsc_gene_19470.t1
AT1G34760.1 | Symbols:RHS5,GRF11,GF14 OMICRON | ROOT HAIR SPECIFIC 5,general regulatory factor 11 | Chr1:12744062-12745603 REVERSE LENGTH=255	AT1G34760.1	251	2.95e-108	63.265	1	245	313	245	87	191	2	3	Hsc_gene_19470.t1
AT1G35160.1 | Symbols:GRF4,14-3-3PHI,GF14 PHI | GENERAL REGULATORY FACTOR 4,14-3-3 PROTEIN G-BOX FACTOR14 PHI,GF14 protein phi chain | Chr1:12867264-12868514 FORWARD LENGTH=267	AT1G35160.1	251	3.72e-108	63.855	8	256	313	249	86	189	2	4	Hsc_gene_19470.t1
AT1G35160.2 | Symbols:GRF4,14-3-3PHI,GF14 PHI | GENERAL REGULATORY FACTOR 4,14-3-3 PROTEIN G-BOX FACTOR14 PHI,GF14 protein phi chain | Chr1:12867264-12868514 FORWARD LENGTH=295	AT1G35160.2	251	1.62e-107	66.102	8	243	312	236	76	185	2	4	Hsc_gene_19470.t1
AT1G26480.1 | Symbols:GF14 IOTA,GRF12 | general regulatory factor 12 | Chr1:9156573-9157845 REVERSE LENGTH=268	AT1G26480.1	251	2.05e-107	63.223	10	247	311	242	83	186	2	6	Hsc_gene_19470.t1
AT4G09000.1 | Symbols:GRF1,GF14 CHI | GENERAL REGULATORY FACTOR1-G-BOX FACTOR 14-3-3 HOMOLOG ISOFORM CHI,general regulatory factor 1 | Chr4:5775387-5777157 FORWARD LENGTH=267	AT4G09000.1	251	3.28e-107	64.167	7	246	311	240	82	187	2	4	Hsc_gene_19470.t1
AT2G42590.1 | Symbols:GF14 MU,GRF9,GRF14 | general regulatory factor 9 | Chr2:17732118-17733775 REVERSE LENGTH=263	AT2G42590.1	251	2.14e-106	60.241	7	252	308	249	94	194	2	5	Hsc_gene_19470.t1
AT2G42590.3 | Symbols:GF14 MU,GRF9,GRF14 | general regulatory factor 9 | Chr2:17732164-17733775 REVERSE LENGTH=276	AT2G42590.3	251	2.95e-106	60.241	7	252	308	249	94	194	2	5	Hsc_gene_19470.t1
AT4G09000.2 | Symbols:GRF1,GF14 CHI | GENERAL REGULATORY FACTOR1-G-BOX FACTOR 14-3-3 HOMOLOG ISOFORM CHI,general regulatory factor 1 | Chr4:5775387-5777157 FORWARD LENGTH=318	AT4G09000.2	251	5.84e-106	64.831	7	242	309	236	79	186	2	4	Hsc_gene_19470.t1
AT1G22300.2 | Symbols:14-3-3EPSILON,GRF10,GF14 EPSILON | general regulatory factor 10,14-3-3 PROTEIN G-BOX FACTOR14 EPSILON | Chr1:7879244-7881103 REVERSE LENGTH=254	AT1G22300.2	251	6.05e-106	61.29	1	248	307	248	92	197	2	4	Hsc_gene_19470.t1
AT1G22300.1 | Symbols:14-3-3EPSILON,GRF10,GF14 EPSILON | general regulatory factor 10,14-3-3 PROTEIN G-BOX FACTOR14 EPSILON | Chr1:7879146-7881103 REVERSE LENGTH=254	AT1G22300.1	251	6.9e-106	61.29	1	248	307	248	92	197	2	4	Hsc_gene_19470.t1
AT5G10450.2 | Symbols:14-3-3lambda,GRF6,AFT1 | 14-3-3 PROTEIN G-BOX FACTOR14 LAMBDA,G-box regulating factor 6 | Chr5:3284452-3286261 REVERSE LENGTH=246	AT5G10450.2	251	1.79e-105	63.333	7	245	305	240	81	184	3	7	Hsc_gene_19470.t1
AT1G22300.3 | Symbols:14-3-3EPSILON,GRF10,GF14 EPSILON | general regulatory factor 10,14-3-3 PROTEIN G-BOX FACTOR14 EPSILON | Chr1:7879601-7881103 REVERSE LENGTH=251	AT1G22300.3	251	2.31e-105	61.885	1	241	305	244	88	195	2	5	Hsc_gene_19470.t1
AT2G42590.2 | Symbols:GF14 MU,GRF9,GRF14 | general regulatory factor 9 | Chr2:17732118-17733775 REVERSE LENGTH=262	AT2G42590.2	251	4.67e-105	59.843	7	259	305	254	94	195	4	8	Hsc_gene_19470.t1
AT5G10450.1 | Symbols:14-3-3lambda,GRF6,AFT1 | 14-3-3 PROTEIN G-BOX FACTOR14 LAMBDA,G-box regulating factor 6 | Chr5:3284452-3286261 REVERSE LENGTH=248	AT5G10450.1	251	1.43e-104	63.83	7	240	303	235	78	182	3	7	Hsc_gene_19470.t1
AT5G10450.3 | Symbols:14-3-3lambda,GRF6,AFT1 | 14-3-3 PROTEIN G-BOX FACTOR14 LAMBDA,G-box regulating factor 6 | Chr5:3284615-3286261 REVERSE LENGTH=258	AT5G10450.3	251	1.99e-104	63.83	7	240	303	235	78	182	3	7	Hsc_gene_19470.t1
AT5G10450.4 | Symbols:14-3-3lambda,GRF6,AFT1 | 14-3-3 PROTEIN G-BOX FACTOR14 LAMBDA,G-box regulating factor 6 | Chr5:3284476-3286261 REVERSE LENGTH=273	AT5G10450.4	251	3.16e-104	63.83	7	240	303	235	78	182	3	7	Hsc_gene_19470.t1
AT5G16050.2 | Symbols:GRF5,GF14 UPSILON | general regulatory factor 5 | Chr5:5244008-5245402 REVERSE LENGTH=268	AT5G16050.2	251	1.36e-100	62.81	6	247	294	242	83	182	3	7	Hsc_gene_19470.t1
AT5G16050.1 | Symbols:GRF5,GF14 UPSILON | general regulatory factor 5 | Chr5:5244008-5245402 REVERSE LENGTH=268	AT5G16050.1	251	1.36e-100	62.81	6	247	294	242	83	182	3	7	Hsc_gene_19470.t1
AT2G25170.2 | Symbols:SSL2,CHR6,CHD3,GYM,EPP1,CKH2,PKL | CYTOKININ-HYPERSENSITIVE 2,PICKLE,ENHANCED PHOTOMORPHOGENIC 1,SUPPRESSOR OF SLR 2,GYMNOS | Chr2:10714013-10723763 FORWARD LENGTH=1401	AT2G25170.2	1974	0	39.031	69	1088	714	1135	565	622	27	127	Hsc_gene_19707.t1
AT2G25170.4 | Symbols:SSL2,CHR6,CHD3,GYM,EPP1,CKH2,PKL | CYTOKININ-HYPERSENSITIVE 2,PICKLE,ENHANCED PHOTOMORPHOGENIC 1,SUPPRESSOR OF SLR 2,GYMNOS | Chr2:10714411-10723763 FORWARD LENGTH=1384	AT2G25170.4	1974	0	39.031	52	1071	714	1135	565	622	27	127	Hsc_gene_19707.t1
AT2G25170.1 | Symbols:SSL2,CHR6,CHD3,GYM,EPP1,CKH2,PKL | CYTOKININ-HYPERSENSITIVE 2,PICKLE,ENHANCED PHOTOMORPHOGENIC 1,SUPPRESSOR OF SLR 2,GYMNOS | Chr2:10714411-10723763 FORWARD LENGTH=1384	AT2G25170.1	1974	0	39.031	52	1071	714	1135	565	622	27	127	Hsc_gene_19707.t1
AT2G25170.3 | Symbols:SSL2,CHR6,CHD3,GYM,EPP1,CKH2,PKL | CYTOKININ-HYPERSENSITIVE 2,PICKLE,ENHANCED PHOTOMORPHOGENIC 1,SUPPRESSOR OF SLR 2,GYMNOS | Chr2:10714065-10723763 FORWARD LENGTH=1410	AT2G25170.3	1974	0	39.031	78	1097	713	1135	565	622	27	127	Hsc_gene_19707.t1
AT4G31900.3 | Symbols:CHR7,PKR2 | chromatin remodeling 7,PICKLE RELATED 2 | Chr4:15431528-15438443 FORWARD LENGTH=1194	AT4G31900.3	1974	0	37.876	77	977	604	998	511	559	26	109	Hsc_gene_19707.t1
AT4G31900.1 | Symbols:CHR7,PKR2 | chromatin remodeling 7,PICKLE RELATED 2 | Chr4:15431528-15438443 FORWARD LENGTH=1202	AT4G31900.1	1974	0	37.575	77	985	597	1006	511	559	27	117	Hsc_gene_19707.t1
AT4G31900.2 | Symbols:CHR7,PKR2 | chromatin remodeling 7,PICKLE RELATED 2 | Chr4:15431528-15438443 FORWARD LENGTH=1161	AT4G31900.2	1974	0	39.009	95	944	583	928	468	534	25	98	Hsc_gene_19707.t1
AT2G13370.3 | Symbols:CHR5 | chromatin remodeling 5 | Chr2:5544601-5555543 REVERSE LENGTH=1724	AT2G13370.3	1974	1.58e-169	42.112	461	1180	564	786	371	470	17	84	Hsc_gene_19707.t1
AT2G13370.2 | Symbols:CHR5 | chromatin remodeling 5 | Chr2:5544601-5555543 REVERSE LENGTH=1724	AT2G13370.2	1974	1.58e-169	42.112	461	1180	564	786	371	470	17	84	Hsc_gene_19707.t1
AT2G13370.1 | Symbols:CHR5 | chromatin remodeling 5 | Chr2:5544601-5555543 REVERSE LENGTH=1724	AT2G13370.1	1974	1.58e-169	42.112	461	1180	564	786	371	470	17	84	Hsc_gene_19707.t1
AT5G44800.1 | Symbols:CHR4,PKR1 | chromatin remodeling 4,PICKLE RELATED 1 | Chr5:18083659-18092162 REVERSE LENGTH=2223	AT5G44800.1	1974	4.4e-155	38.462	552	1339	530	871	402	460	18	134	Hsc_gene_19707.t1
AT3G06400.2 | Symbols:CHR11 | chromatin-remodeling protein 11 | Chr3:1941066-1946700 FORWARD LENGTH=1056	AT3G06400.2	1974	8.21e-134	44.828	187	699	447	551	262	346	8	42	Hsc_gene_19707.t1
AT3G06400.1 | Symbols:CHR11 | chromatin-remodeling protein 11 | Chr3:1941066-1946700 FORWARD LENGTH=1055	AT3G06400.1	1974	8.59e-134	44.828	187	699	447	551	262	346	8	42	Hsc_gene_19707.t1
AT3G06400.3 | Symbols:CHR11 | chromatin-remodeling protein 11 | Chr3:1941066-1946700 FORWARD LENGTH=1057	AT3G06400.3	1974	1.06e-133	44.828	187	699	447	551	262	346	8	42	Hsc_gene_19707.t1
AT5G18620.2 | Symbols:CHR17 | chromatin remodeling factor17 | Chr5:6196190-6202058 REVERSE LENGTH=1072	AT5G18620.2	1974	2.27e-133	44.465	192	704	446	551	264	345	8	42	Hsc_gene_19707.t1
AT5G18620.1 | Symbols:CHR17 | chromatin remodeling factor17 | Chr5:6196190-6202058 REVERSE LENGTH=1069	AT5G18620.1	1974	2.29e-133	44.465	192	704	446	551	264	345	8	42	Hsc_gene_19707.t1
AT5G19310.2 | Symbols:CHR23,AtCHR23 | chromatin remodeling 23 | Chr5:6500385-6503432 FORWARD LENGTH=800	AT5G19310.2	1974	6.98e-120	40.468	102	627	400	556	282	329	10	49	Hsc_gene_19707.t1
AT5G19310.1 | Symbols:CHR23,AtCHR23 | chromatin remodeling 23 | Chr5:6498906-6503432 FORWARD LENGTH=1064	AT5G19310.1	1974	8.17e-118	40.468	366	891	402	556	282	327	10	49	Hsc_gene_19707.t1
AT3G06010.1 | Symbols:CHR12,ATCHR12 | chromatin remodeling 12 | Chr3:1802435-1807284 REVERSE LENGTH=1102	AT3G06010.1	1974	6.11e-116	40.108	383	909	397	556	285	324	10	48	Hsc_gene_19707.t1
AT2G28290.6 | Symbols:CHR3,SYD | SPLAYED,CHROMATIN REMODELING COMPLEX SUBUNIT R 3 | Chr2:12056771-12072950 FORWARD LENGTH=3544	AT2G28290.6	1974	5.6e-105	38.676	739	1268	377	574	283	319	12	69	Hsc_gene_19707.t1
AT2G28290.4 | Symbols:CHR3,SYD | SPLAYED,CHROMATIN REMODELING COMPLEX SUBUNIT R 3 | Chr2:12056771-12072950 FORWARD LENGTH=3543	AT2G28290.4	1974	5.7e-105	38.676	738	1267	377	574	283	319	12	69	Hsc_gene_19707.t1
AT2G28290.3 | Symbols:CHR3,SYD | SPLAYED,CHROMATIN REMODELING COMPLEX SUBUNIT R 3 | Chr2:12056771-12072950 FORWARD LENGTH=3543	AT2G28290.3	1974	5.7e-105	38.676	738	1267	377	574	283	319	12	69	Hsc_gene_19707.t1
AT2G28290.1 | Symbols:CHR3,SYD | SPLAYED,CHROMATIN REMODELING COMPLEX SUBUNIT R 3 | Chr2:12056771-12072950 FORWARD LENGTH=3574	AT2G28290.1	1974	5.84e-105	38.676	738	1267	377	574	283	319	12	69	Hsc_gene_19707.t1
AT2G28290.5 | Symbols:CHR3,SYD | SPLAYED,CHROMATIN REMODELING COMPLEX SUBUNIT R 3 | Chr2:12056771-12072950 FORWARD LENGTH=3575	AT2G28290.5	1974	6e-105	38.676	739	1268	377	574	283	319	12	69	Hsc_gene_19707.t1
AT2G28290.2 | Symbols:CHR3,SYD | SPLAYED,CHROMATIN REMODELING COMPLEX SUBUNIT R 3 | Chr2:12056771-12072950 FORWARD LENGTH=3529	AT2G28290.2	1974	6.87e-105	38.676	738	1267	377	574	283	319	12	69	Hsc_gene_19707.t1
AT1G16350.1 | Symbols:no symbol available | no full name available | Chr1:5590951-5592872 FORWARD LENGTH=502	AT1G16350.1	537	1.93e-120	42.549	5	499	364	510	270	314	11	23	Hsc_gene_20047.t1
AT1G79470.1 | Symbols:no symbol available | no full name available | Chr1:29894772-29896661 REVERSE LENGTH=503	AT1G79470.1	537	3.85e-120	42.748	5	500	363	524	250	305	15	50	Hsc_gene_20047.t1
AT5G26680.2 | Symbols:SAV6,FEN1 | Flap Endonuclease I,SHADE AVOIDANCE 6 | Chr5:9311882-9315458 REVERSE LENGTH=383	AT5G26680.2	385	1.86e-135	48.32	1	383	392	387	194	271	4	6	Hsc_gene_20058.t1
AT5G26680.5 | Symbols:SAV6,FEN1 | Flap Endonuclease I,SHADE AVOIDANCE 6 | Chr5:9312128-9315458 REVERSE LENGTH=417	AT5G26680.5	385	6.87e-133	47.507	1	379	387	381	196	270	3	4	Hsc_gene_20058.t1
AT5G26680.4 | Symbols:SAV6,FEN1 | Flap Endonuclease I,SHADE AVOIDANCE 6 | Chr5:9312128-9315458 REVERSE LENGTH=417	AT5G26680.4	385	6.87e-133	47.507	1	379	387	381	196	270	3	4	Hsc_gene_20058.t1
AT5G26680.3 | Symbols:SAV6,FEN1 | Flap Endonuclease I,SHADE AVOIDANCE 6 | Chr5:9312128-9315458 REVERSE LENGTH=417	AT5G26680.3	385	6.87e-133	47.507	1	379	387	381	196	270	3	4	Hsc_gene_20058.t1
AT5G26680.1 | Symbols:SAV6,FEN1 | Flap Endonuclease I,SHADE AVOIDANCE 6 | Chr5:9311882-9315458 REVERSE LENGTH=453	AT5G26680.1	385	1.71e-131	49.719	1	354	385	356	175	260	3	4	Hsc_gene_20058.t1
AT2G07698.1 | Symbols:no symbol available | no full name available | Chr2:3361474-3364028 FORWARD LENGTH=777	AT2G07698.1	534	0	70.062	277	754	690	481	140	404	2	4	Hsc_gene_20170.t1
ATMG01190.1 | Symbols: ATP1 | ATP SYNTHASE SUBUNIT 1 | LENGTH = 507	ATMG01190.1	534	0	69.691	3	484	689	485	143	405	2	4	Hsc_gene_20170.t1
ATCG00120.1 | Symbols:ATPA | ATP synthase subunit alpha | ChrC:9938-11461 REVERSE LENGTH=507	ATCG00120.1	534	0	58.943	8	491	585	492	194	365	1	8	Hsc_gene_20170.t1
AT5G47010.1 | Symbols:UPF1,LBA1,ATUPF1 | LOW-LEVEL BETA-AMYLASE 1 | Chr5:19072009-19078856 FORWARD LENGTH=1254	AT5G47010.1	1040	0	58.6	133	941	986	814	327	607	6	10	Hsc_gene_20186.t1
AT1G65440.4 | Symbols:GTB1 | global transcription factor group B1 | Chr1:24306945-24314327 REVERSE LENGTH=1647	AT1G65440.4	1474	2.81e-116	26.182	122	1407	403	1417	849	634	38	197	Hsc_gene_20264.t1
AT1G65440.1 | Symbols:GTB1 | global transcription factor group B1 | Chr1:24306945-24314327 REVERSE LENGTH=1647	AT1G65440.1	1474	2.81e-116	26.182	122	1407	403	1417	849	634	38	197	Hsc_gene_20264.t1
AT1G65440.2 | Symbols:GTB1 | global transcription factor group B1 | Chr1:24306908-24314327 REVERSE LENGTH=1642	AT1G65440.2	1474	4.21e-116	26.182	122	1407	402	1417	849	634	38	197	Hsc_gene_20264.t1
AT1G17470.2 | Symbols:ATDRG,DRG1,ATDRG1,Drg1-2 | developmentally regulated G-protein 1 | Chr1:6003442-6006155 FORWARD LENGTH=399	AT1G17470.2	370	8.09e-165	61.559	1	367	467	372	135	284	4	8	Hsc_gene_2027.t1
AT1G17470.1 | Symbols:ATDRG,DRG1,ATDRG1,Drg1-2 | developmentally regulated G-protein 1 | Chr1:6003442-6006155 FORWARD LENGTH=399	AT1G17470.1	370	8.09e-165	61.559	1	367	467	372	135	284	4	8	Hsc_gene_2027.t1
AT1G72660.3 | Symbols:Drg1-3 | | Chr1:27354161-27356543 FORWARD LENGTH=399	AT1G72660.3	370	4.03e-164	61.022	1	367	465	372	137	284	4	8	Hsc_gene_2027.t1
AT1G72660.2 | Symbols:Drg1-3 | | Chr1:27354161-27356543 FORWARD LENGTH=399	AT1G72660.2	370	4.03e-164	61.022	1	367	465	372	137	284	4	8	Hsc_gene_2027.t1
AT1G72660.1 | Symbols:Drg1-3 | | Chr1:27354161-27356543 FORWARD LENGTH=399	AT1G72660.1	370	4.03e-164	61.022	1	367	465	372	137	284	4	8	Hsc_gene_2027.t1
AT4G39520.1 | Symbols:Drg1-1 | | Chr4:18371329-18374000 REVERSE LENGTH=369	AT4G39520.1	370	3.73e-144	58.808	4	368	413	369	146	270	4	6	Hsc_gene_2027.t1
AT1G72660.4 | Symbols:Drg1-3 | | Chr1:27354694-27356543 FORWARD LENGTH=319	AT1G72660.4	370	3.98e-122	58.276	2	287	355	290	114	218	3	7	Hsc_gene_2027.t1
AT1G79350.1 | Symbols:EMB1135 | embryo defective 1135 | Chr1:29844829-29853215 REVERSE LENGTH=1295	AT1G79350.1	1377	4.82e-135	43.249	198	677	448	511	257	316	3	33	Hsc_gene_2037.t1
AT4G31480.9 | Symbols:no symbol available | no full name available | Chr4:15264145-15267384 FORWARD LENGTH=948	AT4G31480.9	980	0	45.877	20	945	806	946	483	617	14	29	Hsc_gene_20853.t1
AT4G31480.8 | Symbols:no symbol available | no full name available | Chr4:15264145-15267384 FORWARD LENGTH=948	AT4G31480.8	980	0	45.877	20	945	806	946	483	617	14	29	Hsc_gene_20853.t1
AT4G31480.7 | Symbols:no symbol available | no full name available | Chr4:15264145-15267384 FORWARD LENGTH=948	AT4G31480.7	980	0	45.877	20	945	806	946	483	617	14	29	Hsc_gene_20853.t1
AT4G31480.6 | Symbols:no symbol available | no full name available | Chr4:15264076-15267384 FORWARD LENGTH=971	AT4G31480.6	980	0	45.877	43	968	806	946	483	617	14	29	Hsc_gene_20853.t1
AT4G31480.5 | Symbols:no symbol available | no full name available | Chr4:15264145-15267384 FORWARD LENGTH=948	AT4G31480.5	980	0	45.877	20	945	806	946	483	617	14	29	Hsc_gene_20853.t1
AT4G31480.4 | Symbols:no symbol available | no full name available | Chr4:15264145-15267384 FORWARD LENGTH=948	AT4G31480.4	980	0	45.877	20	945	806	946	483	617	14	29	Hsc_gene_20853.t1
AT4G31480.3 | Symbols:no symbol available | no full name available | Chr4:15264076-15267384 FORWARD LENGTH=971	AT4G31480.3	980	0	45.877	43	968	806	946	483	617	14	29	Hsc_gene_20853.t1
AT4G31480.2 | Symbols:no symbol available | no full name available | Chr4:15264145-15267384 FORWARD LENGTH=948	AT4G31480.2	980	0	45.877	20	945	806	946	483	617	14	29	Hsc_gene_20853.t1
AT4G31480.1 | Symbols:no symbol available | no full name available | Chr4:15264145-15267384 FORWARD LENGTH=948	AT4G31480.1	980	0	45.877	20	945	806	946	483	617	14	29	Hsc_gene_20853.t1
AT4G31490.3 | Symbols:no symbol available | no full name available | Chr4:15269460-15272693 FORWARD LENGTH=948	AT4G31490.3	980	0	45.877	20	945	805	946	483	616	14	29	Hsc_gene_20853.t1
AT4G31490.2 | Symbols:no symbol available | no full name available | Chr4:15269460-15272693 FORWARD LENGTH=948	AT4G31490.2	980	0	45.877	20	945	805	946	483	616	14	29	Hsc_gene_20853.t1
AT4G31490.1 | Symbols:no symbol available | no full name available | Chr4:15269460-15272693 FORWARD LENGTH=948	AT4G31490.1	980	0	45.877	20	945	805	946	483	616	14	29	Hsc_gene_20853.t1
AT4G15900.1 | Symbols:PRL1 | pleiotropic regulatory locus 1 | Chr4:9023775-9027443 FORWARD LENGTH=486	AT4G15900.1	484	2.65e-148	48.565	29	479	432	453	210	296	4	23	Hsc_gene_20877.t1
AT3G16650.1 | Symbols:PRL2 | Pleiotropic regulatory locus 2 | Chr3:5671133-5675106 FORWARD LENGTH=479	AT3G16650.1	484	1.03e-146	48.922	13	472	428	464	216	303	7	21	Hsc_gene_20877.t1
AT5G55400.3 | Symbols:AtFIM4 | | Chr5:22455535-22458950 REVERSE LENGTH=714	AT5G55400.3	622	8.97e-134	40	119	618	408	505	292	330	7	11	Hsc_gene_20933.t1
AT5G55400.2 | Symbols:AtFIM4 | | Chr5:22455535-22458950 REVERSE LENGTH=714	AT5G55400.2	622	8.97e-134	40	119	618	408	505	292	330	7	11	Hsc_gene_20933.t1
AT5G55400.1 | Symbols:AtFIM4 | | Chr5:22455535-22458950 REVERSE LENGTH=714	AT5G55400.1	622	8.97e-134	40	119	618	408	505	292	330	7	11	Hsc_gene_20933.t1
AT2G04750.1 | Symbols:AtFIM3 | | Chr2:1659762-1662748 REVERSE LENGTH=652	AT2G04750.1	622	1.05e-133	41.051	112	613	406	514	275	335	11	28	Hsc_gene_20933.t1
AT5G48460.1 | Symbols:AtFIM2 | | Chr5:19636225-19639365 REVERSE LENGTH=654	AT5G48460.1	622	2.1e-130	37.013	18	619	397	616	363	358	11	25	Hsc_gene_20933.t1
AT4G26700.4 | Symbols:ATFIM1,FIM1 | fimbrin 1,ARABIDOPSIS THALIANA FIMBRIN 1 | Chr4:13463760-13467426 FORWARD LENGTH=687	AT4G26700.4	622	4.34e-130	35.738	36	617	398	596	361	356	9	22	Hsc_gene_20933.t1
AT4G26700.2 | Symbols:ATFIM1,FIM1 | fimbrin 1,ARABIDOPSIS THALIANA FIMBRIN 1 | Chr4:13463760-13467426 FORWARD LENGTH=687	AT4G26700.2	622	4.34e-130	35.738	36	617	398	596	361	356	9	22	Hsc_gene_20933.t1
AT4G26700.1 | Symbols:ATFIM1,FIM1 | fimbrin 1,ARABIDOPSIS THALIANA FIMBRIN 1 | Chr4:13463760-13467426 FORWARD LENGTH=687	AT4G26700.1	622	4.34e-130	35.738	36	617	398	596	361	356	9	22	Hsc_gene_20933.t1
AT5G35700.1 | Symbols:FIM2,FIM5 | fimbrin-like protein 2,FIMBRIN5 | Chr5:13872833-13876432 REVERSE LENGTH=687	AT5G35700.1	622	9.3e-129	37.782	93	617	394	532	318	325	7	13	Hsc_gene_20933.t1
AT4G26700.7 | Symbols:ATFIM1,FIM1 | fimbrin 1,ARABIDOPSIS THALIANA FIMBRIN 1 | Chr4:13464464-13467426 FORWARD LENGTH=538	AT4G26700.7	622	1.95e-117	38.242	19	468	360	455	272	299	6	9	Hsc_gene_20933.t1
AT4G26700.6 | Symbols:ATFIM1,FIM1 | fimbrin 1,ARABIDOPSIS THALIANA FIMBRIN 1 | Chr4:13463760-13466927 FORWARD LENGTH=579	AT4G26700.6	622	3.83e-117	35.596	36	567	361	545	331	327	8	20	Hsc_gene_20933.t1
AT4G26700.5 | Symbols:ATFIM1,FIM1 | fimbrin 1,ARABIDOPSIS THALIANA FIMBRIN 1 | Chr4:13463760-13466927 FORWARD LENGTH=579	AT4G26700.5	622	3.83e-117	35.596	36	567	361	545	331	327	8	20	Hsc_gene_20933.t1
AT4G26700.3 | Symbols:ATFIM1,FIM1 | fimbrin 1,ARABIDOPSIS THALIANA FIMBRIN 1 | Chr4:13463760-13466927 FORWARD LENGTH=579	AT4G26700.3	622	3.83e-117	35.596	36	567	361	545	331	327	8	20	Hsc_gene_20933.t1
AT3G57490.1 | Symbols:no symbol available | no full name available | Chr3:21279824-21280887 REVERSE LENGTH=276	AT3G57490.1	260	1.17e-114	72.17	42	253	330	212	58	182	1	1	Hsc_gene_21172.t1
AT1G59359.1 | Symbols:no symbol available | no full name available | Chr1:21842537-21843733 REVERSE LENGTH=284	AT1G59359.1	260	3.13e-114	73.684	50	258	330	209	54	179	1	1	Hsc_gene_21172.t1
AT1G58983.1 | Symbols:no symbol available | no full name available | Chr1:21806279-21807475 REVERSE LENGTH=284	AT1G58983.1	260	3.13e-114	73.684	50	258	330	209	54	179	1	1	Hsc_gene_21172.t1
AT1G58684.1 | Symbols:no symbol available | no full name available | Chr1:21770021-21771217 REVERSE LENGTH=284	AT1G58684.1	260	3.13e-114	73.684	50	258	330	209	54	179	1	1	Hsc_gene_21172.t1
AT1G58380.1 | Symbols:XW6 | | Chr1:21689115-21690085 FORWARD LENGTH=284	AT1G58380.1	260	4.25e-114	73.684	50	258	329	209	54	179	1	1	Hsc_gene_21172.t1
AT2G41840.1 | Symbols:no symbol available | no full name available | Chr2:17460016-17461398 REVERSE LENGTH=285	AT2G41840.1	260	1.93e-112	73.206	51	259	325	209	55	179	1	1	Hsc_gene_21172.t1
AT5G26710.1 | Symbols:no symbol available | no full name available | Chr5:9305673-9308247 FORWARD LENGTH=719	AT5G26710.1	914	5.6e-165	46.038	197	719	499	530	272	352	5	14	Hsc_gene_21200.t1
AT5G26710.1 | Symbols:no symbol available | no full name available | Chr5:9305673-9308247 FORWARD LENGTH=719	AT5G26710.1	585	1.56e-168	46.038	197	719	496	530	272	352	5	14	Hsc_gene_21202.t1
AT1G66580.1 | Symbols:SAG24,RPL10C | senescence associated gene 24,ribosomal protein L10 C | Chr1:24839208-24840439 FORWARD LENGTH=221	AT1G66580.1	214	1.15e-111	71.635	1	208	318	208	59	171	0	0	Hsc_gene_21276.t1
AT1G26910.1 | Symbols:RPL10B | ribosomal protein L10 B | Chr1:9321709-9322813 FORWARD LENGTH=221	AT1G26910.1	214	1.47e-111	72.115	1	208	318	208	58	173	0	0	Hsc_gene_21276.t1
AT1G14320.1 | Symbols:RPL10A,SAC52,RPL10 | SUPPRESSOR OF ACAULIS 52,ribosomal protein L10,ribosomal protein L10 A | Chr1:4888270-4889408 FORWARD LENGTH=220	AT1G14320.1	214	7.44e-111	72.115	1	208	317	208	58	173	0	0	Hsc_gene_21276.t1
AT2G01130.2 | Symbols:no symbol available | no full name available | Chr2:88847-94293 REVERSE LENGTH=1048	AT2G01130.2	1349	1.54e-148	35.316	147	918	478	807	474	456	18	48	Hsc_gene_21526.t1
AT2G01130.1 | Symbols:no symbol available | no full name available | Chr2:88847-94635 REVERSE LENGTH=1113	AT2G01130.1	1349	1.13e-147	35.316	212	983	478	807	474	456	18	48	Hsc_gene_21526.t1
AT2G35920.2 | Symbols:no symbol available | no full name available | Chr2:15075958-15080506 FORWARD LENGTH=937	AT2G35920.2	1349	1.69e-142	34.134	151	915	459	791	487	441	13	34	Hsc_gene_21526.t1
AT2G35920.1 | Symbols:no symbol available | no full name available | Chr2:15075674-15080506 FORWARD LENGTH=995	AT2G35920.1	1349	2.02e-142	34.134	209	973	460	791	487	441	13	34	Hsc_gene_21526.t1
AT2G35920.3 | Symbols:no symbol available | no full name available | Chr2:15075578-15080506 FORWARD LENGTH=1027	AT2G35920.3	1349	7.96e-142	34.134	241	1005	459	791	487	441	13	34	Hsc_gene_21526.t1
AT1G48650.1 | Symbols:no symbol available | no full name available | Chr1:17989670-17995169 REVERSE LENGTH=1197	AT1G48650.1	1349	9.36e-130	33.454	291	1082	431	831	493	451	18	60	Hsc_gene_21526.t1
AT1G48650.2 | Symbols:no symbol available | no full name available | Chr1:17989517-17995169 REVERSE LENGTH=1206	AT1G48650.2	1349	3.11e-129	33.454	291	1082	430	831	493	451	18	60	Hsc_gene_21526.t1
AT1G58060.1 | Symbols:no symbol available | no full name available | Chr1:21489480-21501775 REVERSE LENGTH=1459	AT1G58060.1	1349	1.25e-120	31.497	607	1433	410	835	501	438	19	71	Hsc_gene_21526.t1
AT5G04895.1 | Symbols:ABO6 | ABA overly sensitive 6 | Chr5:1428796-1434516 FORWARD LENGTH=1161	AT5G04895.1	1349	5.84e-119	32.622	257	1008	400	797	464	428	18	73	Hsc_gene_21526.t1
AT1G56070.3 | Symbols:LOS1 | LOW EXPRESSION OF OSMOTICALLY RESPONSIVE GENES 1 | Chr1:20968245-20971077 REVERSE LENGTH=843	AT1G56070.3	852	0	62.31	1	843	1103	857	304	659	6	19	Hsc_gene_22336.t1
AT1G56070.2 | Symbols:LOS1 | LOW EXPRESSION OF OSMOTICALLY RESPONSIVE GENES 1 | Chr1:20968245-20971077 REVERSE LENGTH=843	AT1G56070.2	852	0	62.31	1	843	1103	857	304	659	6	19	Hsc_gene_22336.t1
AT1G56070.1 | Symbols:LOS1 | LOW EXPRESSION OF OSMOTICALLY RESPONSIVE GENES 1 | Chr1:20968245-20971077 REVERSE LENGTH=843	AT1G56070.1	852	0	62.31	1	843	1103	857	304	659	6	19	Hsc_gene_22336.t1
AT3G12915.1 | Symbols:no symbol available | no full name available | Chr3:4112999-4115708 FORWARD LENGTH=820	AT3G12915.1	852	0	61.631	1	820	1058	834	303	636	5	17	Hsc_gene_22336.t1
AT3G12915.2 | Symbols:no symbol available | no full name available | Chr3:4112834-4115708 FORWARD LENGTH=788	AT3G12915.2	852	0	58.382	1	788	1008	853	289	617	6	66	Hsc_gene_22336.t1
AT1G06220.3 | Symbols:MEE5,CLO,GFA1 | MATERNAL EFFECT EMBRYO ARREST 5,CLOTHO,GAMETOPHYTE FACTOR 1 | Chr1:1900524-1904583 FORWARD LENGTH=987	AT1G06220.3	852	0	38.87	131	969	617	867	475	500	14	55	Hsc_gene_22336.t1
AT1G06220.2 | Symbols:MEE5,CLO,GFA1 | MATERNAL EFFECT EMBRYO ARREST 5,CLOTHO,GAMETOPHYTE FACTOR 1 | Chr1:1900524-1904583 FORWARD LENGTH=987	AT1G06220.2	852	0	38.87	131	969	617	867	475	500	14	55	Hsc_gene_22336.t1
AT1G06220.1 | Symbols:MEE5,CLO,GFA1 | MATERNAL EFFECT EMBRYO ARREST 5,CLOTHO,GAMETOPHYTE FACTOR 1 | Chr1:1900524-1904583 FORWARD LENGTH=987	AT1G06220.1	852	0	38.87	131	969	617	867	475	500	14	55	Hsc_gene_22336.t1
AT5G25230.2 | Symbols:no symbol available | no full name available | Chr5:8739709-8743594 FORWARD LENGTH=973	AT5G25230.2	852	0	39.01	117	955	615	869	471	497	14	59	Hsc_gene_22336.t1
AT5G25230.1 | Symbols:no symbol available | no full name available | Chr5:8739709-8743594 FORWARD LENGTH=973	AT5G25230.1	852	0	39.01	117	955	615	869	471	497	14	59	Hsc_gene_22336.t1
AT2G17370.1 | Symbols:HMGR2,HMG2 | 3-hydroxy-3-methylglutaryl-CoA reductase 2,3-HYDROXY-3-METHYLGLUTARYL-COENZYME A REDUCTASE 2 | Chr2:7550007-7551981 FORWARD LENGTH=562	AT2G17370.1	831	5.33e-114	46.698	147	554	358	424	209	265	5	17	Hsc_gene_22644.t1
AT1G76490.1 | Symbols:MAD3,HMGR1,AtHMGR1,HMG1 | 3-HYDROXY-3-METHYLGLUTARYL COA REDUCTASE 1,hydroxy methylglutaryl CoA reductase 1,miRNA action deficient 3 | Chr1:28695801-28698206 FORWARD LENGTH=642	AT1G76490.1	831	3.19e-108	43.88	214	632	346	433	228	261	5	15	Hsc_gene_22644.t1
AT1G71770.2 | Symbols:PAB5 | poly(A)-binding protein 5 | Chr1:26990777-26993489 REVERSE LENGTH=682	AT1G71770.2	688	6.63e-151	43.293	55	660	454	656	315	377	15	57	Hsc_gene_23315.t1
AT1G71770.1 | Symbols:PAB5 | poly(A)-binding protein 5 | Chr1:26990777-26993489 REVERSE LENGTH=682	AT1G71770.1	688	6.63e-151	43.293	55	660	454	656	315	377	15	57	Hsc_gene_23315.t1
AT1G22760.1 | Symbols:PAB3 | poly(A) binding protein 3 | Chr1:8055599-8058799 FORWARD LENGTH=660	AT1G22760.1	688	3.07e-144	51.049	1	423	436	429	189	291	4	21	Hsc_gene_23315.t1
AT4G34110.1 | Symbols:ATPAB2,PAB2,PABP2 | poly(A) binding protein 2,ARABIDOPSIS POLY(A) BINDING 2,POLY(A) BINDING PROTEIN 2 | Chr4:16336732-16339892 FORWARD LENGTH=629	AT4G34110.1	688	9.04e-140	49.339	14	449	423	454	212	303	6	18	Hsc_gene_23315.t1
AT1G49760.2 | Symbols:PABP8,PAB8 | POLY(A) BINDING PROTEIN 8,poly(A) binding protein 8 | Chr1:18416740-18419753 FORWARD LENGTH=671	AT1G49760.2	688	5.11e-139	52.723	45	437	423	404	177	282	4	14	Hsc_gene_23315.t1
AT1G49760.1 | Symbols:PABP8,PAB8 | POLY(A) BINDING PROTEIN 8,poly(A) binding protein 8 | Chr1:18416740-18419753 FORWARD LENGTH=671	AT1G49760.1	688	5.11e-139	52.723	45	437	423	404	177	282	4	14	Hsc_gene_23315.t1
AT2G23350.1 | Symbols:PABP4,PAB4 | POLY(A) BINDING PROTEIN 4,poly(A) binding protein 4 | Chr2:9943209-9946041 FORWARD LENGTH=662	AT2G23350.1	688	2.22e-129	41.628	45	630	397	651	310	362	17	70	Hsc_gene_23315.t1
AT2G36660.1 | Symbols:PAB7 | poly(A) binding protein 7 | Chr2:15361476-15364398 REVERSE LENGTH=609	AT2G36660.1	688	5.79e-107	41.895	24	415	337	401	224	256	2	9	Hsc_gene_23315.t1
AT5G09590.1 | Symbols:MTHSC70-2,HSC70-5 | mitochondrial HSO70 2,HEAT SHOCK COGNATE | Chr5:2975721-2978508 FORWARD LENGTH=682	AT5G09590.1	675	0	64.172	20	636	825	628	214	491	3	11	Hsc_gene_2370.t1
AT4G37910.2 | Symbols:mtHsc70-1 | mitochondrial heat shock protein 70-1 | Chr4:17825368-17828099 REVERSE LENGTH=682	AT4G37910.2	675	0	67.35	39	621	790	585	189	475	2	2	Hsc_gene_2370.t1
AT4G37910.1 | Symbols:mtHsc70-1 | mitochondrial heat shock protein 70-1 | Chr4:17825368-17828099 REVERSE LENGTH=682	AT4G37910.1	675	0	67.35	39	621	790	585	189	475	2	2	Hsc_gene_2370.t1
AT4G24280.1 | Symbols:cpHsc70-1 | chloroplast heat shock protein 70-1 | Chr4:12590094-12593437 FORWARD LENGTH=718	AT4G24280.1	675	0	53.386	47	676	673	635	289	458	3	7	Hsc_gene_2370.t1
AT5G49910.1 | Symbols:HSC70-7,cpHsc70-2 | chloroplast heat shock protein 70-2,HEAT SHOCK PROTEIN 70-7 | Chr5:20303470-20306295 FORWARD LENGTH=718	AT5G49910.1	675	0	54.983	80	676	670	602	264	448	3	7	Hsc_gene_2370.t1
AT5G28540.1 | Symbols:BIP1 | | Chr5:10540665-10543274 REVERSE LENGTH=669	AT5G28540.1	675	0	52.525	22	603	591	594	253	423	11	29	Hsc_gene_2370.t1
AT5G02490.1 | Symbols:AtHsp70-2,Hsp70-2 | | Chr5:550296-552565 REVERSE LENGTH=653	AT5G02490.1	675	0	52.059	7	606	591	607	266	425	10	25	Hsc_gene_2370.t1
AT5G02500.1 | Symbols:AtHsp70-1,HSP70-1,HSC70-1,HSC70,AT-HSC70-1 | ARABIDOPSIS THALIANA HEAT SHOCK COGNATE PROTEIN 70-1,heat shock cognate protein 70-1,HEAT SHOCK COGNATE PROTEIN 70,HEAT SHOCK PROTEIN 70-1 | Chr5:554055-556334 REVERSE LENGTH=651	AT5G02500.1	675	0	51.151	7	606	591	608	270	431	11	27	Hsc_gene_2370.t1
AT5G42020.3 | Symbols:BIP2,BIP | luminal binding protein | Chr5:16807697-16810344 REVERSE LENGTH=673	AT5G42020.3	675	0	51.736	16	608	590	605	263	427	11	29	Hsc_gene_2370.t1
AT5G42020.1 | Symbols:BIP2,BIP | luminal binding protein | Chr5:16807697-16810480 REVERSE LENGTH=668	AT5G42020.1	675	0	53.184	35	603	590	581	243	419	11	29	Hsc_gene_2370.t1
AT1G56410.1 | Symbols:HSP70T-1,ERD2 | HEAT SHOCK PROTEIN 70T-1,EARLY-RESPONSIVE TO DEHYDRATION 2 | Chr1:21117147-21119241 FORWARD LENGTH=617	AT1G56410.1	675	0	50.248	7	604	588	605	278	423	9	23	Hsc_gene_2370.t1
AT3G12580.1 | Symbols:HSP70,ATHSP70 | ARABIDOPSIS HEAT SHOCK PROTEIN 70,heat shock protein 70 | Chr3:3991487-3993689 REVERSE LENGTH=650	AT3G12580.1	675	0	50.082	7	606	582	607	278	424	9	25	Hsc_gene_2370.t1
AT3G09440.4 | Symbols:no symbol available | no full name available | Chr3:2903434-2905632 REVERSE LENGTH=649	AT3G09440.4	675	0	50.082	7	606	581	607	278	423	9	25	Hsc_gene_2370.t1
AT3G09440.3 | Symbols:no symbol available | no full name available | Chr3:2903434-2905632 REVERSE LENGTH=649	AT3G09440.3	675	0	50.082	7	606	581	607	278	423	9	25	Hsc_gene_2370.t1
AT3G09440.2 | Symbols:no symbol available | no full name available | Chr3:2903434-2905632 REVERSE LENGTH=649	AT3G09440.2	675	0	50.082	7	606	581	607	278	423	9	25	Hsc_gene_2370.t1
AT3G09440.1 | Symbols:no symbol available | no full name available | Chr3:2903434-2905632 REVERSE LENGTH=649	AT3G09440.1	675	0	50.082	7	606	581	607	278	423	9	25	Hsc_gene_2370.t1
AT1G16030.1 | Symbols:Hsp70b | heat shock protein 70B | Chr1:5502386-5504326 REVERSE LENGTH=646	AT1G16030.1	675	0	50.744	9	603	577	605	270	420	10	28	Hsc_gene_2370.t1
AT1G09080.2 | Symbols:BIP3 | binding protein 3 | Chr1:2929268-2931804 REVERSE LENGTH=665	AT1G09080.2	675	0	54.562	40	590	566	559	233	397	9	21	Hsc_gene_2370.t1
AT1G09080.1 | Symbols:BIP3 | binding protein 3 | Chr1:2929268-2931804 REVERSE LENGTH=675	AT1G09080.1	675	0	54.562	50	600	566	559	233	397	9	21	Hsc_gene_2370.t1
AT5G42020.2 | Symbols:BIP2,BIP | luminal binding protein | Chr5:16807697-16810480 REVERSE LENGTH=613	AT5G42020.2	675	0	51.712	35	581	531	555	243	385	11	25	Hsc_gene_2370.t1
AT5G02500.2 | Symbols:AtHsp70-1,HSP70-1,HSC70-1,HSC70,AT-HSC70-1 | ARABIDOPSIS THALIANA HEAT SHOCK COGNATE PROTEIN 70-1,heat shock cognate protein 70-1,HEAT SHOCK COGNATE PROTEIN 70,HEAT SHOCK PROTEIN 70-1 | Chr5:554055-556334 REVERSE LENGTH=521	AT5G02500.2	675	1.54e-133	52.174	7	389	403	391	167	284	8	20	Hsc_gene_2370.t1
AT3G20050.1 | Symbols:ATTCP-1,TCP-1 | T-complex protein 1 alpha subunit | Chr3:6998544-7002266 REVERSE LENGTH=545	AT3G20050.1	525	0	62.669	26	542	671	517	193	414	0	0	Hsc_gene_24198.t1
AT5G37510.1 | Symbols:EMB1467,CI76 | embryo defective 1467 | Chr5:14897490-14900352 FORWARD LENGTH=745	AT5G37510.1	746	0	50.144	68	738	674	696	322	466	8	25	Hsc_gene_24384.t1
AT5G37510.2 | Symbols:EMB1467,CI76 | embryo defective 1467 | Chr5:14897490-14900447 FORWARD LENGTH=748	AT5G37510.2	746	0	50.144	68	738	673	696	322	466	8	25	Hsc_gene_24384.t1
AT4G15415.5 | Symbols:ATB GAMMA | | Chr4:8817707-8819349 FORWARD LENGTH=522 AT4G15415.5 494 8.17e-148 48.198 57 493 433 444 220 294 4 10 Hsc_gene_2499.t1 AT4G15415.4 | Symbols:ATB GAMMA | | Chr4:8817707-8819349 FORWARD LENGTH=522	AT4G15415.4	494	8.17e-148	48.198	57	493	433	444	220	294	4	10	Hsc_gene_2499.t1
AT4G15415.2 | Symbols:ATB GAMMA | | Chr4:8817707-8819349 FORWARD LENGTH=522 AT4G15415.2 494 8.17e-148 48.198 57 493 433 444 220 294 4 10 Hsc_gene_2499.t1 AT4G15415.1 | Symbols:ATB GAMMA | | Chr4:8817707-8819349 FORWARD LENGTH=522	AT4G15415.1	494	8.17e-148	48.198	57	493	433	444	220	294	4	10	Hsc_gene_2499.t1
AT3G09880.1 | Symbols:ATB BETA | | Chr3:3029902-3031931 FORWARD LENGTH=499 AT3G09880.1 494 2.63e-141 51.613 84 485 416 403 191 283 2 4 Hsc_gene_2499.t1 AT3G21650.2 | Symbols:no symbol available | no full name available | Chr3:7621680-7623412 REVERSE LENGTH=546 AT3G21650.2 494 1.11e-140 50.627 117 514 416 399 193 276 2 4 Hsc_gene_2499.t1 AT3G21650.1 | Symbols:no symbol available | no full name ava…	AT5G03470.1	494	5.85e-138	46.977	62	488	407	430	221	287	4	7	Hsc_gene_2499.t1
AT5G25510.1 | Symbols:no symbol available | no full name available | Chr5:8882728-8884325 REVERSE LENGTH=500	AT5G25510.1	494	4.57e-136	48.737	84	478	402	396	202	272	1	1	Hsc_gene_2499.t1
AT3G26030.1 | Symbols:ATB DELTA | serine/threonine protein phosphatase 2A 55 kDa regulatory subunit B prime delta | Chr3:9517741-9519260 FORWARD LENGTH=477 AT3G26030.1 494 2.59e-135 47.922 72 477 399 409 204 273 3 9 Hsc_gene_2499.t1 AT3G54930.2 | Symbols:no symbol available | no full name available | Chr3:20351084-20352659 REVERSE LENGTH=497 AT3G54930.2 494 4.44e-128 46.766 92 492 382 402 208 270…	AT4G15415.3	494	9.49e-117	50.862	58	398	350	348	161	236	4	10	Hsc_gene_2499.t1
AT1G61580.1 | Symbols:RPL3B,ARP2 | ARABIDOPSIS RIBOSOMAL PROTEIN 2,R-protein L3 B | Chr1:22720833-22722402 REVERSE LENGTH=390	AT1G61580.1	385	0	67.021	14	386	514	376	120	312	2	4	Hsc_gene_25167.t1
AT1G43170.9 | Symbols:emb2207,RP1,ARP1,RPL3A | embryo defective 2207,ribosomal protein 1 | Chr1:16266992-16268631 FORWARD LENGTH=389	AT1G43170.9	385	0	65.699	14	389	510	379	126	308	2	4	Hsc_gene_25167.t1
AT1G43170.8 | Symbols:emb2207,RP1,ARP1,RPL3A | embryo defective 2207,ribosomal protein 1 | Chr1:16266992-16268631 FORWARD LENGTH=389	AT1G43170.8	385	0	65.699	14	389	510	379	126	308	2	4	Hsc_gene_25167.t1
AT1G43170.7 | Symbols:emb2207,RP1,ARP1,RPL3A | embryo defective 2207,ribosomal protein 1 | Chr1:16266992-16268631 FORWARD LENGTH=389	AT1G43170.7	385	0	65.699	14	389	510	379	126	308	2	4	Hsc_gene_25167.t1
AT1G43170.6 | Symbols:emb2207,RP1,ARP1,RPL3A | embryo defective 2207,ribosomal protein 1 | Chr1:16266992-16268631 FORWARD LENGTH=389	AT1G43170.6	385	0	65.699	14	389	510	379	126	308	2	4	Hsc_gene_25167.t1
AT1G43170.5 | Symbols:emb2207,RP1,ARP1,RPL3A | embryo defective 2207,ribosomal protein 1 | Chr1:16266992-16268631 FORWARD LENGTH=389	AT1G43170.5	385	0	65.699	14	389	510	379	126	308	2	4	Hsc_gene_25167.t1
AT1G43170.3 | Symbols:emb2207,RP1,ARP1,RPL3A | embryo defective 2207,ribosomal protein 1 | Chr1:16266992-16268631 FORWARD LENGTH=389	AT1G43170.3	385	0	65.699	14	389	510	379	126	308	2	4	Hsc_gene_25167.t1
AT1G43170.2 | Symbols:emb2207,RP1,ARP1,RPL3A | embryo defective 2207,ribosomal protein 1 | Chr1:16266992-16268631 FORWARD LENGTH=389	AT1G43170.2	385	0	65.699	14	389	510	379	126	308	2	4	Hsc_gene_25167.t1
AT1G43170.1 | Symbols:emb2207,RP1,ARP1,RPL3A | embryo defective 2207,ribosomal protein 1 | Chr1:16266992-16268631 FORWARD LENGTH=389	AT1G43170.1	385	0	65.699	14	389	510	379	126	308	2	4	Hsc_gene_25167.t1
AT1G43170.4 | Symbols:emb2207,RP1,ARP1,RPL3A | embryo defective 2207,ribosomal protein 1 | Chr1:16267519-16268631 FORWARD LENGTH=306	AT1G43170.4	385	1.93e-144	64.214	11	306	412	299	103	241	2	4	Hsc_gene_25167.t1
AT3G12110.1 | Symbols:ACT11 | actin-11 | Chr3:3858116-3859609 FORWARD LENGTH=377	AT3G12110.1	376	0	89.276	5	377	717	373	40	357	0	0	Hsc_gene_25230.t1
AT3G53750.2 | Symbols:ACT3 | actin 3 | Chr3:19915924-19917371 FORWARD LENGTH=377	AT3G53750.2	376	0	88.74	5	377	713	373	42	356	0	0	Hsc_gene_25230.t1
AT3G53750.1 | Symbols:ACT3 | actin 3 | Chr3:19915924-19917371 FORWARD LENGTH=377	AT3G53750.1	376	0	88.74	5	377	713	373	42	356	0	0	Hsc_gene_25230.t1
AT2G37620.4 | Symbols:ACT1,AAc1 | ARABIDOPSIS ACTIN 1,actin 1 | Chr2:15779761-15781241 FORWARD LENGTH=377	AT2G37620.4	376	0	88.74	5	377	713	373	42	356	0	0	Hsc_gene_25230.t1
AT2G37620.3 | Symbols:ACT1,AAc1 | ARABIDOPSIS ACTIN 1,actin 1 | Chr2:15779761-15781241 FORWARD LENGTH=377	AT2G37620.3	376	0	88.74	5	377	713	373	42	356	0	0	Hsc_gene_25230.t1
AT2G37620.2 | Symbols:ACT1,AAc1 | ARABIDOPSIS ACTIN 1,actin 1 | Chr2:15779761-15781241 FORWARD LENGTH=377	AT2G37620.2	376	0	88.74	5	377	713	373	42	356	0	0	Hsc_gene_25230.t1
AT2G37620.1 | Symbols:ACT1,AAc1 | ARABIDOPSIS ACTIN 1,actin 1 | Chr2:15779761-15781241 FORWARD LENGTH=377	AT2G37620.1	376	0	88.74	5	377	713	373	42	356	0	0	Hsc_gene_25230.t1
AT5G09810.1 | Symbols:AtACT7,ACT7 | actin 7 | Chr5:3052809-3054220 FORWARD LENGTH=377	AT5G09810.1	376	0	89.008	5	377	709	373	41	353	0	0	Hsc_gene_25230.t1
AT5G59370.2 | Symbols:ACT4 | actin 4 | Chr5:23950109-23951586 FORWARD LENGTH=377	AT5G59370.2	376	0	88.204	5	377	705	373	44	353	0	0	Hsc_gene_25230.t1
AT5G59370.1 | Symbols:ACT4 | actin 4 | Chr5:23950109-23951586 FORWARD LENGTH=377	AT5G59370.1	376	0	88.204	5	377	705	373	44	353	0	0	Hsc_gene_25230.t1
AT3G46520.2 | Symbols:ACT12 | actin-12 | Chr3:17128567-17129981 FORWARD LENGTH=377	AT3G46520.2	376	0	87.936	5	377	704	373	45	353	0	0	Hsc_gene_25230.t1
AT3G46520.1 | Symbols:ACT12 | actin-12 | Chr3:17128567-17129981 FORWARD LENGTH=377	AT3G46520.1	376	0	87.936	5	377	704	373	45	353	0	0	Hsc_gene_25230.t1
AT3G18780.3 | Symbols:LSR2,ACT2,ENL2,DER1,FIZ2 | FRIZZY AND KINKED SHOOTS 2,LIGHT STRESS-REGULATED 2,DEFORMED ROOT HAIRS 1,actin 2,ENHANCER OF LRX1 2 | Chr3:6475535-6476832 FORWARD LENGTH=377	AT3G18780.3	376	0	86.059	5	377	701	373	52	354	0	0	Hsc_gene_25230.t1
AT3G18780.2 | Symbols:LSR2,ACT2,ENL2,DER1,FIZ2 | FRIZZY AND KINKED SHOOTS 2,LIGHT STRESS-REGULATED 2,DEFORMED ROOT HAIRS 1,actin 2,ENHANCER OF LRX1 2 | Chr3:6475535-6476832 FORWARD LENGTH=377	AT3G18780.2	376	0	86.059	5	377	701	373	52	354	0	0	Hsc_gene_25230.t1
AT1G49240.1 | Symbols:ACT8,FIZ1 | FRIZZY AND KINKED SHOOTS,actin 8 | Chr1:18216539-18217947 FORWARD LENGTH=377	AT1G49240.1	376	0	86.059	5	377	701	373	52	354	0	0	Hsc_gene_25230.t1
AT3G18780.1 | Symbols:LSR2,ACT2,ENL2,DER1,FIZ2 | FRIZZY AND KINKED SHOOTS 2,LIGHT STRESS-REGULATED 2,DEFORMED ROOT HAIRS 1,actin 2,ENHANCER OF LRX1 2 | Chr3:6475535-6476728 FORWARD LENGTH=371	AT3G18780.1	376	0	85.154	5	361	662	357	53	338	0	0	Hsc_gene_25230.t1
AT2G42100.1 | Symbols:no symbol available | no full name available | Chr2:17560211-17561945 FORWARD LENGTH=378	AT2G42100.1	376	0	78.82	6	378	655	373	79	343	0	0	Hsc_gene_25230.t1
AT2G42090.1 | Symbols:ACT9 | actin 9 | Chr2:17556744-17558369 FORWARD LENGTH=366	AT2G42090.1	376	0	68.665	4	365	549	367	110	304	1	5	Hsc_gene_25230.t1
AT2G42170.3 | Symbols:no symbol available | no full name available | Chr2:17578683-17580222 FORWARD LENGTH=329	AT2G42170.3	376	0	75	1	329	543	332	80	294	1	3	Hsc_gene_25230.t1
AT2G42170.1 | Symbols:no symbol available | no full name available | Chr2:17578683-17580222 FORWARD LENGTH=329	AT2G42170.1	376	0	75	1	329	543	332	80	294	1	3	Hsc_gene_25230.t1
AT2G42170.4 | Symbols:no symbol available | no full name available | Chr2:17578683-17580097 FORWARD LENGTH=319	AT2G42170.4	376	0	75	1	309	507	312	75	276	1	3	Hsc_gene_25230.t1
AT2G42170.2 | Symbols:no symbol available | no full name available | Chr2:17578683-17580097 FORWARD LENGTH=319	AT2G42170.2	376	0	75	1	309	507	312	75	276	1	3	Hsc_gene_25230.t1
AT2G42170.5 | Symbols:no symbol available | no full name available | Chr2:17579432-17580222 FORWARD LENGTH=231	AT2G42170.5	376	1.41e-125	74.336	9	231	361	226	55	197	1	3	Hsc_gene_25230.t1
AT3G27000.1 | Symbols:ATARP2,WRM,ARP2 | ACTIN RELATED PROTEIN 2,actin related protein 2,WURM | Chr3:9952787-9955784 REVERSE LENGTH=389	AT3G27000.1	376	4.67e-123	45.263	6	385	360	380	194	253	4	14	Hsc_gene_25230.t1
AT3G19960.3 | Symbols:ATM1 | myosin 1 | Chr3:6949787-6955593 FORWARD LENGTH=894	AT3G19960.3	1093	5.38e-141	36.986	166	870	447	730	421	415	17	39	Hsc_gene_25315.t1
AT1G17580.1 | Symbols:ATMYA1,MYA1,XI-1 | myosin 1,MYOSIN XI 1,ARABIDOPSIS MYOSIN 1 | Chr1:6039453-6049309 FORWARD LENGTH=1520	AT1G17580.1	1093	7.51e-140	38.313	58	762	459	723	421	414	14	25	Hsc_gene_25315.t1
AT2G20290.3 | Symbols:ATXIG,XIG | myosin-like protein XIG,MYOSIN XI G | Chr2:8743275-8752084 REVERSE LENGTH=1467	AT2G20290.3	1093	1.2e-139	36.929	61	831	457	788	464	441	16	33	Hsc_gene_25315.t1
AT2G20290.4 | Symbols:ATXIG,XIG | myosin-like protein XIG,MYOSIN XI G | Chr2:8743275-8752084 REVERSE LENGTH=1476	AT2G20290.4	1093	1.67e-139	36.929	61	831	457	788	464	441	16	33	Hsc_gene_25315.t1
AT3G19960.5 | Symbols:ATM1 | myosin 1 | Chr3:6949787-6956736 FORWARD LENGTH=1166	AT3G19960.5	1093	1.87e-139	36.948	166	887	450	747	428	422	18	43	Hsc_gene_25315.t1
AT3G19960.4 | Symbols:ATM1 | myosin 1 | Chr3:6949787-6956736 FORWARD LENGTH=1166	AT3G19960.4	1093	1.87e-139	36.948	166	887	450	747	428	422	18	43	Hsc_gene_25315.t1
AT3G19960.1 | Symbols:ATM1 | myosin 1 | Chr3:6949787-6956736 FORWARD LENGTH=1166	AT3G19960.1	1093	1.87e-139	36.948	166	887	450	747	428	422	18	43	Hsc_gene_25315.t1
AT2G20290.2 | Symbols:ATXIG,XIG | myosin-like protein XIG,MYOSIN XI G | Chr2:8743275-8752084 REVERSE LENGTH=1482	AT2G20290.2	1093	1.89e-139	36.929	61	831	457	788	464	441	16	33	Hsc_gene_25315.t1
AT2G20290.1 | Symbols:ATXIG,XIG | myosin-like protein XIG,MYOSIN XI G | Chr2:8743275-8751878 REVERSE LENGTH=1493	AT2G20290.1	1093	2.7e-139	36.929	72	842	457	788	464	441	16	33	Hsc_gene_25315.t1
AT1G04160.2 | Symbols:XIB,XI-B,ATXIB,XI-8 | myosin XI B,ARABIDOPSIS THALIANA MYOSIN XI B,MYOSIN XI-8,MYOSIN XI B | Chr1:1086495-1095595 FORWARD LENGTH=1396	AT1G04160.2	1093	4.16e-137	35.346	62	828	449	795	467	433	18	47	Hsc_gene_25315.t1
AT1G04160.1 | Symbols:XIB,XI-B,ATXIB,XI-8 | myosin XI B,ARABIDOPSIS THALIANA MYOSIN XI B,MYOSIN XI-8,MYOSIN XI B | Chr1:1086495-1096146 FORWARD LENGTH=1500	AT1G04160.1	1093	2.39e-136	35.398	62	828	449	791	472	434	17	39	Hsc_gene_25315.t1
AT1G50360.1 | Symbols:ATVIIIA,VIIIA | MYOSIN VIII A | Chr1:18650688-18657106 FORWARD LENGTH=1153	AT1G50360.1	1093	3.18e-136	36.228	158	871	441	737	433	409	16	37	Hsc_gene_25315.t1
AT1G04600.1 | Symbols:XIA,ATXIA | myosin XI A | Chr1:1262123-1272376 FORWARD LENGTH=1730	AT1G04600.1	1093	4.39e-136	36.329	62	830	452	790	470	438	17	33	Hsc_gene_25315.t1
AT2G31900.4 | Symbols:ATXIF,XIF,ATMYO5 | myosin-like protein XIF,MYOSIN 5,MYOSIN XI F | Chr2:13560760-13569623 REVERSE LENGTH=1556	AT2G31900.4	1093	7.82e-136	36.769	62	758	448	718	424	406	15	30	Hsc_gene_25315.t1
AT2G31900.1 | Symbols:ATXIF,XIF,ATMYO5 | myosin-like protein XIF,MYOSIN 5,MYOSIN XI F | Chr2:13560760-13569623 REVERSE LENGTH=1556	AT2G31900.1	1093	7.82e-136	36.769	62	758	448	718	424	406	15	30	Hsc_gene_25315.t1
AT2G31900.2 | Symbols:ATXIF,XIF,ATMYO5 | myosin-like protein XIF,MYOSIN 5,MYOSIN XI F | Chr2:13560760-13569623 REVERSE LENGTH=1557	AT2G31900.2	1093	8.01e-136	36.769	62	758	448	718	424	406	15	30	Hsc_gene_25315.t1
AT5G54280.1 | Symbols:ATM4,ATMYOS1,ATM2 | ARABIDOPSIS THALIANA MYOSIN 1,myosin 2,ARABIDOPSIS THALIANA MYOSIN 4 | Chr5:22039606-22044715 REVERSE LENGTH=1030	AT5G54280.1	1093	5.62e-135	34.737	25	757	435	760	456	419	17	40	Hsc_gene_25315.t1
AT5G54280.2 | Symbols:ATM4,ATMYOS1,ATM2 | ARABIDOPSIS THALIANA MYOSIN 1,myosin 2,ARABIDOPSIS THALIANA MYOSIN 4 | Chr5:22039606-22045592 REVERSE LENGTH=1220	AT5G54280.2	1093	1.28e-134	34.737	214	947	439	760	457	418	16	39	Hsc_gene_25315.t1
AT5G43900.1 | Symbols:XI-6,ATMYA2,XI-2,MYA2 | ARABIDOPSIS MYOSIN 2,MYOSIN X1 2,myosin 2,MYOSIN XI-6 | Chr5:17657241-17666653 REVERSE LENGTH=1505	AT5G43900.1	1093	5.15e-134	35.287	62	825	442	785	476	426	16	32	Hsc_gene_25315.t1
AT1G08730.2 | Symbols:XIC,ATXIC | MYOSIN XI C | Chr1:2779963-2788325 FORWARD LENGTH=1530	AT1G08730.2	1093	9.72e-134	37.103	62	765	442	725	425	409	15	31	Hsc_gene_25315.t1
AT1G08730.1 | Symbols:XIC,ATXIC | MYOSIN XI C | Chr1:2779963-2788325 FORWARD LENGTH=1538	AT1G08730.1	1093	1.22e-133	37.103	70	773	442	725	425	409	15	31	Hsc_gene_25315.t1
AT5G43900.3 | Symbols:XI-6,ATMYA2,XI-2,MYA2 | ARABIDOPSIS MYOSIN 2,MYOSIN X1 2,myosin 2,MYOSIN XI-6 | Chr5:17657241-17667413 REVERSE LENGTH=1565	AT5G43900.3	1093	1.62e-133	35.287	122	885	442	785	476	426	16	32	Hsc_gene_25315.t1
AT4G33200.3 | Symbols:XI-15,ATXI-I,XI-I | MYOSIN XI I,MYOSIN XI-15 | Chr4:16002768-16014792 REVERSE LENGTH=1503	AT4G33200.3	1093	2.22e-133	35.772	68	784	441	738	447	408	13	27	Hsc_gene_25315.t1
AT5G20490.1 | Symbols:XIK,XI-17,ATXIK,XI-K | MYOSIN XI K,MYOSIN XI-17 | Chr5:6927064-6936543 REVERSE LENGTH=1530	AT5G20490.1	1093	3e-133	36.842	61	764	441	722	431	401	14	25	Hsc_gene_25315.t1
AT5G20490.2 | Symbols:XIK,XI-17,ATXIK,XI-K | MYOSIN XI K,MYOSIN XI-17 | Chr5:6927064-6937380 REVERSE LENGTH=1531	AT5G20490.2	1093	3.26e-133	36.842	62	765	441	722	431	401	14	25	Hsc_gene_25315.t1
AT4G33200.2 | Symbols:XI-15,ATXI-I,XI-I | MYOSIN XI I,MYOSIN XI-15 | Chr4:16002768-16014792 REVERSE LENGTH=1492	AT4G33200.2	1093	3.32e-133	35.772	68	784	440	738	447	408	13	27	Hsc_gene_25315.t1
AT4G33200.4 | Symbols:XI-15,ATXI-I,XI-I | MYOSIN XI I,MYOSIN XI-15 | Chr4:16002768-16014792 REVERSE LENGTH=1523	AT4G33200.4	1093	3.65e-133	35.772	68	784	441	738	447	408	13	27	Hsc_gene_25315.t1
AT4G33200.1 | Symbols:XI-15,ATXI-I,XI-I | MYOSIN XI I,MYOSIN XI-15 | Chr4:16002768-16014792 REVERSE LENGTH=1522	AT4G33200.1	1093	3.75e-133	35.772	68	784	441	738	447	408	13	27	Hsc_gene_25315.t1
AT4G27370.3 | Symbols:ATVIIIB,VIIIB | MYOSIN VIII B | Chr4:13694881-13700780 REVERSE LENGTH=1136	AT4G27370.3	1093	4.38e-133	35.694	167	864	432	720	435	406	14	28	Hsc_gene_25315.t1
AT4G27370.2 | Symbols:ATVIIIB,VIIIB | MYOSIN VIII B | Chr4:13694881-13700780 REVERSE LENGTH=1136	AT4G27370.2	1093	4.38e-133	35.694	167	864	432	720	435	406	14	28	Hsc_gene_25315.t1
AT5G43900.2 | Symbols:XI-6,ATMYA2,XI-2,MYA2 | ARABIDOPSIS MYOSIN 2,MYOSIN X1 2,myosin 2,MYOSIN XI-6 | Chr5:17657241-17667413 REVERSE LENGTH=1562	AT5G43900.2	1093	1.58e-132	35.459	122	882	439	784	473	423	16	33	Hsc_gene_25315.t1
AT1G54560.1 | Symbols:ATXIE,XIE | MYOSIN XI E | Chr1:20371649-20379745 REVERSE LENGTH=1529	AT1G54560.1	1093	4.93e-132	36.69	65	768	437	725	428	407	15	31	Hsc_gene_25315.t1
AT1G54560.2 | Symbols:ATXIE,XIE | MYOSIN XI E | Chr1:20371649-20379871 REVERSE LENGTH=1526	AT1G54560.2	1093	5.29e-132	36.69	62	765	437	725	428	407	15	31	Hsc_gene_25315.t1
AT5G20490.3 | Symbols:XIK,XI-17,ATXIK,XI-K | MYOSIN XI K,MYOSIN XI-17 | Chr5:6927064-6936079 REVERSE LENGTH=1465	AT5G20490.3	1093	4.73e-131	36.681	1	699	434	717	429	397	14	25	Hsc_gene_25315.t1
AT4G27370.1 | Symbols:ATVIIIB,VIIIB | MYOSIN VIII B | Chr4:13694881-13700780 REVERSE LENGTH=1134	AT4G27370.1	1093	4.9e-131	35.278	165	862	427	720	438	405	14	28	Hsc_gene_25315.t1
AT4G27370.4 | Symbols:ATVIIIB,VIIIB | MYOSIN VIII B | Chr4:13694881-13700780 REVERSE LENGTH=1136	AT4G27370.4	1093	5.71e-131	35.278	167	864	427	720	438	405	14	28	Hsc_gene_25315.t1
AT2G33240.2 | Symbols:ATXID,XID | MYOSIN XI D,myosin XI D | Chr2:14086942-14096798 REVERSE LENGTH=1746	AT2G33240.2	1093	1.37e-130	37.315	61	784	436	745	433	413	17	34	Hsc_gene_25315.t1
AT2G33240.4 | Symbols:ATXID,XID | MYOSIN XI D,myosin XI D | Chr2:14086942-14096914 REVERSE LENGTH=1764	AT2G33240.4	1093	1.85e-130	37.315	79	802	436	745	433	413	17	34	Hsc_gene_25315.t1
AT2G33240.3 | Symbols:ATXID,XID | MYOSIN XI D,myosin XI D | Chr2:14086942-14096914 REVERSE LENGTH=1757	AT2G33240.3	1093	1.93e-130	37.315	79	802	436	745	433	413	17	34	Hsc_gene_25315.t1
AT2G33240.6 | Symbols:ATXID,XID | MYOSIN XI D,myosin XI D | Chr2:14086942-14096929 REVERSE LENGTH=1769	AT2G33240.6	1093	2.15e-130	37.315	84	807	436	745	433	413	17	34	Hsc_gene_25315.t1
AT2G33240.8 | Symbols:ATXID,XID | MYOSIN XI D,myosin XI D | Chr2:14086942-14096914 REVERSE LENGTH=1749	AT2G33240.8	1093	2.47e-130	37.315	79	802	436	745	433	413	17	34	Hsc_gene_25315.t1
AT2G33240.7 | Symbols:ATXID,XID | MYOSIN XI D,myosin XI D | Chr2:14086942-14096914 REVERSE LENGTH=1749	AT2G33240.7	1093	2.47e-130	37.315	79	802	436	745	433	413	17	34	Hsc_gene_25315.t1
AT2G33240.1 | Symbols:ATXID,XID | MYOSIN XI D,myosin XI D | Chr2:14086942-14096914 REVERSE LENGTH=1770	AT2G33240.1	1093	2.97e-130	37.315	79	802	436	745	433	413	17	34	Hsc_gene_25315.t1
AT4G28710.1 | Symbols:XIH,ATXIH | MYOSIN XI H | Chr4:14172280-14181771 FORWARD LENGTH=1516	AT4G28710.1	1093	9.17e-130	35.39	61	829	431	794	465	431	18	48	Hsc_gene_25315.t1
AT3G58160.4 | Symbols:ATMYOS3,XI-16,XIJ,ATXIJ,MYA3 | MYOSIN A3,MYOSIN XI J,MYOSIN XI-16 | Chr3:21534797-21541472 FORWARD LENGTH=1176	AT3G58160.4	1093	2.74e-129	37.006	59	744	423	708	414	393	15	32	Hsc_gene_25315.t1
AT3G58160.3 | Symbols:ATMYOS3,XI-16,XIJ,ATXIJ,MYA3 | MYOSIN A3,MYOSIN XI J,MYOSIN XI-16 | Chr3:21534797-21541472 FORWARD LENGTH=1176	AT3G58160.3	1093	2.74e-129	37.006	59	744	423	708	414	393	15	32	Hsc_gene_25315.t1
AT3G58160.2 | Symbols:ATMYOS3,XI-16,XIJ,ATXIJ,MYA3 | MYOSIN A3,MYOSIN XI J,MYOSIN XI-16 | Chr3:21534797-21541816 FORWARD LENGTH=1227	AT3G58160.2	1093	2.99e-129	37.006	59	744	424	708	414	393	15	32	Hsc_gene_25315.t1
AT3G58160.5 | Symbols:ATMYOS3,XI-16,XIJ,ATXIJ,MYA3 | MYOSIN A3,MYOSIN XI J,MYOSIN XI-16 | Chr3:21534797-21541877 FORWARD LENGTH=1242	AT3G58160.5	1093	4.35e-129	37.006	59	744	424	708	414	393	15	32	Hsc_gene_25315.t1
AT3G58160.1 | Symbols:ATMYOS3,XI-16,XIJ,ATXIJ,MYA3 | MYOSIN A3,MYOSIN XI J,MYOSIN XI-16 | Chr3:21534797-21541877 FORWARD LENGTH=1242	AT3G58160.1	1093	4.35e-129	37.006	59	744	424	708	414	393	15	32	Hsc_gene_25315.t1
AT2G31900.5 | Symbols:ATXIF,XIF,ATMYO5 | myosin-like protein XIF,MYOSIN 5,MYOSIN XI F | Chr2:13560760-13568956 REVERSE LENGTH=1442	AT2G31900.5	1093	5.99e-125	37.255	2	643	417	663	387	376	14	29	Hsc_gene_25315.t1
AT3G19960.2 | Symbols:ATM1 | myosin 1 | Chr3:6949787-6956736 FORWARD LENGTH=1176	AT3G19960.2	1093	2.04e-118	34.866	166	897	394	783	405	419	22	105	Hsc_gene_25315.t1
AT1G10130.1 | Symbols:ECA3,ATECA3 | ARABIDOPSIS THALIANA ER-TYPE CA2+-ATPASE 3,endoplasmic reticulum-type calcium-transporting ATPase 3 | Chr1:3311139-3321941 FORWARD LENGTH=998	AT1G10130.1	1010	0	55.489	1	975	1050	1002	410	716	16	36	Hsc_gene_25386.t1
AT4G00900.2 | Symbols:ECA2,ATECA2 | ER-type Ca2+-ATPase 2,ARABIDOPSIS THALIANA ER-TYPE CA2+-ATPASE 2 | Chr4:382690-386226 REVERSE LENGTH=1054	AT4G00900.2	1010	0	48.908	8	1041	889	1053	457	669	20	81	Hsc_gene_25386.t1
AT4G00900.1 | Symbols:ECA2,ATECA2 | ER-type Ca2+-ATPase 2,ARABIDOPSIS THALIANA ER-TYPE CA2+-ATPASE 2 | Chr4:382690-386226 REVERSE LENGTH=1054	AT4G00900.1	1010	0	48.908	8	1041	889	1053	457	669	20	81	Hsc_gene_25386.t1
AT1G07670.2 | Symbols:ATECA4,ECA4 | endomembrane-type CA-ATPase 4 | Chr1:2370305-2374196 REVERSE LENGTH=1061	AT1G07670.2	1010	0	48.972	45	1042	876	1021	449	658	20	72	Hsc_gene_25386.t1
AT1G07670.1 | Symbols:ATECA4,ECA4 | endomembrane-type CA-ATPase 4 | Chr1:2370305-2374196 REVERSE LENGTH=1061	AT1G07670.1	1010	0	48.972	45	1042	876	1021	449	658	20	72	Hsc_gene_25386.t1
AT1G07810.1 | Symbols:ECA1,ACA3,ATECA1 | ARABIDOPSIS THALIANA ER-TYPE CA2+-ATPASE 1,ER-type Ca2+-ATPase 1 | Chr1:2416681-2420572 FORWARD LENGTH=1061	AT1G07810.1	1010	0	49.362	45	1042	874	1019	448	657	21	68	Hsc_gene_25386.t1
AT4G35800.2 | Symbols:NRPB1,RNA_POL_II_LS,RPB1,RNA_POL_II_LSRNA_POL_II_LS | RNA POLYMERASE II LARGE SUBUNIT,RNA polymerase II large subunit | Chr4:16961115-16967892 REVERSE LENGTH=1839	AT4G35800.2	1804	0	53.435	10	1817	1750	1834	722	1263	23	132	Hsc_gene_2541.t1
AT4G35800.1 | Symbols:NRPB1,RNA_POL_II_LS,RPB1,RNA_POL_II_LSRNA_POL_II_LS | RNA POLYMERASE II LARGE SUBUNIT,RNA polymerase II large subunit | Chr4:16961115-16967892 REVERSE LENGTH=1839	AT4G35800.1	1804	0	53.435	10	1817	1750	1834	722	1263	23	132	Hsc_gene_2541.t1
AT5G60040.1 | Symbols:NRPC1 | nuclear RNA polymerase C1 | Chr5:24173590-24183269 FORWARD LENGTH=1376	AT5G60040.1	1804	1.56e-171	37.081	15	916	559	925	524	513	19	58	Hsc_gene_2541.t1
AT5G60040.2 | Symbols:NRPC1 | nuclear RNA polymerase C1 | Chr5:24173590-24183269 FORWARD LENGTH=1391	AT5G60040.2	1804	1.98e-166	36.412	15	933	545	942	524	513	21	75	Hsc_gene_2541.t1
AT1G60780.1 | Symbols:AP1M2,HAP13 | adaptor protein-1 mu-adaptin 2,HAPLESS 13 | Chr1:22369289-22371885 REVERSE LENGTH=428	AT1G60780.1	371	8.13e-179	62.873	61	427	503	369	132	302	3	5	Hsc_gene_25411.t1
AT1G10730.1 | Symbols:AP1M1 | adaptor protein-1 mu-adaptin 1 | Chr1:3565463-3567779 FORWARD LENGTH=428	AT1G10730.1	371	3.77e-168	60.434	61	427	476	369	141	295	3	5	Hsc_gene_25411.t1
AT5G46630.1 | Symbols:AP2M | adaptor protein-2 mu-adaptin | Chr5:18920580-18923252 FORWARD LENGTH=438	AT5G46630.1	371	6.52e-112	43.272	59	437	333	379	201	242	4	14	Hsc_gene_25411.t1
AT3G01090.3 | Symbols:KIN10,SNRK1.1,AKIN10 | SNF1 kinase homolog 10,SNF1-RELATED PROTEIN KINASE 1.1 | Chr3:31437-33977 REVERSE LENGTH=512	AT3G01090.3	673	1.59e-138	44.444	16	464	416	513	219	310	7	66	Hsc_gene_25431.t1
AT3G01090.1 | Symbols:KIN10,SNRK1.1,AKIN10 | SNF1 kinase homolog 10,SNF1-RELATED PROTEIN KINASE 1.1 | Chr3:31437-33977 REVERSE LENGTH=512	AT3G01090.1	673	1.59e-138	44.444	16	464	416	513	219	310	7	66	Hsc_gene_25431.t1
AT3G01090.2 | Symbols:KIN10,SNRK1.1,AKIN10 | SNF1 kinase homolog 10,SNF1-RELATED PROTEIN KINASE 1.1 | Chr3:31437-34143 REVERSE LENGTH=535	AT3G01090.2	673	6.66e-138	44.444	39	487	415	513	219	310	7	66	Hsc_gene_25431.t1
AT3G29160.2 | Symbols:SNRK1.2,ATKIN11,AKIN11,KIN11 | SNF1 kinase homolog 11,SNF1-RELATED PROTEIN KINASE 1.2 | Chr3:11128893-11131510 REVERSE LENGTH=512	AT3G29160.2	673	1.43e-135	43.34	17	491	408	533	215	306	10	87	Hsc_gene_25431.t1
AT3G29160.1 | Symbols:SNRK1.2,ATKIN11,AKIN11,KIN11 | SNF1 kinase homolog 11,SNF1-RELATED PROTEIN KINASE 1.2 | Chr3:11128893-11131510 REVERSE LENGTH=512	AT3G29160.1	673	1.43e-135	43.34	17	491	408	533	215	306	10	87	Hsc_gene_25431.t1
AT3G29160.3 | Symbols:SNRK1.2,ATKIN11,AKIN11,KIN11 | SNF1 kinase homolog 11,SNF1-RELATED PROTEIN KINASE 1.2 | Chr3:11129768-11131510 REVERSE LENGTH=359	AT3G29160.3	673	6.11e-132	58.567	17	335	393	321	129	243	3	4	Hsc_gene_25431.t1
AT5G39440.1 | Symbols:SnRK1.3 | SNF1-related protein kinase 1.3 | Chr5:15781907-15784699 FORWARD LENGTH=494	AT5G39440.1	673	3.23e-115	53.292	18	333	355	319	144	238	5	5	Hsc_gene_25431.t1
AT5G17020.1 | Symbols:ATCRM1,ATXPO1,XPO1,HIT2,XPO1A | EXPORTIN 1,ARABIDOPSIS THALIANA EXPORTIN 1,exportin 1A,HEAT-INTOLERANT 2 | Chr5:5594904-5602467 FORWARD LENGTH=1075	AT5G17020.1	1092	0	43.091	5	1071	863	1100	571	677	19	55	Hsc_gene_2589.t1
AT3G03110.1 | Symbols:CRM1B,XPO1B | exportin 1B | Chr3:708966-716879 FORWARD LENGTH=1076	AT3G03110.1	1092	0	42.162	5	1074	851	1110	573	682	19	69	Hsc_gene_2589.t1
AT5G17020.2 | Symbols:ATCRM1,ATXPO1,XPO1,HIT2,XPO1A | EXPORTIN 1,ARABIDOPSIS THALIANA EXPORTIN 1,exportin 1A,HEAT-INTOLERANT 2 | Chr5:5594904-5602467 FORWARD LENGTH=1060	AT5G17020.2	1092	0	42.545	5	1056	838	1100	562	668	20	70	Hsc_gene_2589.t1
AT5G42020.1 | Symbols:BIP2,BIP | luminal binding protein | Chr5:16807697-16810480 REVERSE LENGTH=668	AT5G42020.1	659	0	68.315	13	652	891	647	194	525	5	11	Hsc_gene_29.t1
AT5G28540.1 | Symbols:BIP1 | | Chr5:10540665-10543274 REVERSE LENGTH=669	AT5G28540.1	659	0	68.652	13	643	886	638	189	519	4	11	Hsc_gene_29.t1
AT5G42020.3 | Symbols:BIP2,BIP | luminal binding protein | Chr5:16807697-16810344 REVERSE LENGTH=673	AT5G42020.3	659	0	69.775	38	657	885	622	182	513	3	6	Hsc_gene_29.t1
AT1G09080.2 | Symbols:BIP3 | binding protein 3 | Chr1:2929268-2931804 REVERSE LENGTH=665	AT1G09080.2	659	0	67.188	15	647	846	640	200	513	3	10	Hsc_gene_29.t1
AT1G09080.1 | Symbols:BIP3 | binding protein 3 | Chr1:2929268-2931804 REVERSE LENGTH=675	AT1G09080.1	659	0	66.41	15	657	839	649	200	513	4	18	Hsc_gene_29.t1
AT5G02500.1 | Symbols:AtHsp70-1,HSP70-1,HSC70-1,HSC70,AT-HSC70-1 | ARABIDOPSIS THALIANA HEAT SHOCK COGNATE PROTEIN 70-1,heat shock cognate protein 70-1,HEAT SHOCK COGNATE PROTEIN 70,HEAT SHOCK PROTEIN 70-1 | Chr5:554055-556334 REVERSE LENGTH=651	AT5G02500.1	659	0	64.821	7	617	817	614	206	496	5	10	Hsc_gene_29.t1
AT3G12580.1 | Symbols:HSP70,ATHSP70 | ARABIDOPSIS HEAT SHOCK PROTEIN 70,heat shock protein 70 | Chr3:3991487-3993689 REVERSE LENGTH=650	AT3G12580.1	659	0	63.68	4	625	811	625	217	494	5	10	Hsc_gene_29.t1
AT5G02490.1 | Symbols:AtHsp70-2,Hsp70-2 | | Chr5:550296-552565 REVERSE LENGTH=653	AT5G02490.1	659	0	64.182	4	617	810	617	211	491	5	10	Hsc_gene_29.t1
AT3G09440.4 | Symbols:no symbol available | no full name available | Chr3:2903434-2905632 REVERSE LENGTH=649	AT3G09440.4	659	0	63.857	4	617	804	617	213	493	5	10	Hsc_gene_29.t1
AT3G09440.3 | Symbols:no symbol available | no full name available | Chr3:2903434-2905632 REVERSE LENGTH=649	AT3G09440.3	659	0	63.857	4	617	804	617	213	493	5	10	Hsc_gene_29.t1
AT3G09440.2 | Symbols:no symbol available | no full name available | Chr3:2903434-2905632 REVERSE LENGTH=649	AT3G09440.2	659	0	63.857	4	617	804	617	213	493	5	10	Hsc_gene_29.t1
AT3G09440.1 | Symbols:no symbol available | no full name available | Chr3:2903434-2905632 REVERSE LENGTH=649	AT3G09440.1	659	0	63.857	4	617	804	617	213	493	5	10	Hsc_gene_29.t1
AT1G16030.1 | Symbols:Hsp70b | heat shock protein 70B | Chr1:5502386-5504326 REVERSE LENGTH=646	AT1G16030.1	659	0	63.328	9	624	798	619	217	487	5	10	Hsc_gene_29.t1
AT1G56410.1 | Symbols:HSP70T-1,ERD2 | HEAT SHOCK PROTEIN 70T-1,EARLY-RESPONSIVE TO DEHYDRATION 2 | Chr1:21117147-21119241 FORWARD LENGTH=617	AT1G56410.1	659	0	63.149	7	617	792	616	215	481	5	12	Hsc_gene_29.t1
AT5G42020.2 | Symbols:BIP2,BIP | luminal binding protein | Chr5:16807697-16810480 REVERSE LENGTH=613	AT5G42020.2	659	0	62.191	13	597	771	648	177	475	8	68	Hsc_gene_29.t1
AT5G09590.1 | Symbols:MTHSC70-2,HSC70-5 | mitochondrial HSO70 2,HEAT SHOCK COGNATE | Chr5:2975721-2978508 FORWARD LENGTH=682	AT5G09590.1	659	0	51.333	59	639	568	600	268	409	10	24	Hsc_gene_29.t1
AT4G24280.1 | Symbols:cpHsc70-1 | chloroplast heat shock protein 70-1 | Chr4:12590094-12593437 FORWARD LENGTH=718	AT4G24280.1	659	0	50.739	80	674	560	609	282	413	11	18	Hsc_gene_29.t1
AT5G49910.1 | Symbols:HSC70-7,cpHsc70-2 | chloroplast heat shock protein 70-2,HEAT SHOCK PROTEIN 70-7 | Chr5:20303470-20306295 FORWARD LENGTH=718	AT5G49910.1	659	0	49.92	80	689	558	625	294	413	12	19	Hsc_gene_29.t1
AT5G02500.2 | Symbols:AtHsp70-1,HSP70-1,HSC70-1,HSC70,AT-HSC70-1 | ARABIDOPSIS THALIANA HEAT SHOCK COGNATE PROTEIN 70-1,heat shock cognate protein 70-1,HEAT SHOCK COGNATE PROTEIN 70,HEAT SHOCK PROTEIN 70-1 | Chr5:554055-556334 REVERSE LENGTH=521	AT5G02500.2	659	0	67.775	7	395	550	391	120	321	3	6	Hsc_gene_29.t1
AT4G37910.2 | Symbols:mtHsc70-1 | mitochondrial heat shock protein 70-1 | Chr4:17825368-17828099 REVERSE LENGTH=682	AT4G37910.2	659	0	52.265	54	615	544	574	258	389	8	16	Hsc_gene_29.t1
AT4G37910.1 | Symbols:mtHsc70-1 | mitochondrial heat shock protein 70-1 | Chr4:17825368-17828099 REVERSE LENGTH=682	AT4G37910.1	659	0	52.265	54	615	544	574	258	389	8	16	Hsc_gene_29.t1
AT1G80930.1 | Symbols:no symbol available | no full name available | Chr1:30405774-30409499 REVERSE LENGTH=900	AT1G80930.1	670	0	48.233	317	874	538	566	277	392	6	16	Hsc_gene_3100.t1
AT1G17720.2 | Symbols:ATB BETA | | Chr1:6093949-6098065 REVERSE LENGTH=500	AT1G17720.2	517	3.13e-157	49.136	8	498	457	521	200	322	11	65	Hsc_gene_3145.t1
AT1G17720.1 | Symbols:ATB BETA | | Chr1:6093949-6098065 REVERSE LENGTH=501	AT1G17720.1	517	5.06e-156	49.234	8	499	454	522	199	323	12	66	Hsc_gene_3145.t1
AT1G51690.2 | Symbols:B ALPHA,ATB ALPHA | protein phosphatase 2A 55 kDa regulatory subunit B alpha isoform | Chr1:19166218-19169974 FORWARD LENGTH=512	AT1G51690.2	517	5.8e-148	46.011	3	510	434	539	203	320	11	88	Hsc_gene_3145.t1
AT1G51690.4 | Symbols:B ALPHA,ATB ALPHA | protein phosphatase 2A 55 kDa regulatory subunit B alpha isoform | Chr1:19166218-19169974 FORWARD LENGTH=513	AT1G51690.4	517	1.49e-147	46.041	3	511	433	543	198	323	13	95	Hsc_gene_3145.t1
AT1G51690.1 | Symbols:B ALPHA,ATB ALPHA | protein phosphatase 2A 55 kDa regulatory subunit B alpha isoform | Chr1:19166218-19169974 FORWARD LENGTH=513	AT1G51690.1	517	1.49e-147	46.041	3	511	433	543	198	323	13	95	Hsc_gene_3145.t1
AT1G51690.3 | Symbols:B ALPHA,ATB ALPHA | protein phosphatase 2A 55 kDa regulatory subunit B alpha isoform | Chr1:19164124-19169974 FORWARD LENGTH=603	AT1G51690.3	517	9.59e-147	46.011	94	601	434	539	203	320	11	88	Hsc_gene_3145.t1
AT1G10630.2 | Symbols:ARFA1F,ATARFA1F | ADP-ribosylation factor A1F | Chr1:3513189-3514230 REVERSE LENGTH=181	AT1G10630.2	181	1.39e-116	86.188	1	181	328	181	25	168	0	0	Hsc_gene_3183.t1
AT1G10630.1 | Symbols:ARFA1F,ATARFA1F | ADP-ribosylation factor A1F | Chr1:3513189-3514230 REVERSE LENGTH=181	AT1G10630.1	181	1.39e-116	86.188	1	181	328	181	25	168	0	0	Hsc_gene_3183.t1
AT3G62290.3 | Symbols:ARFA1E,ATARFA1E | ADP-ribosylation factor A1E | Chr3:23052287-23053545 FORWARD LENGTH=181	AT3G62290.3	181	1.62e-116	86.188	1	181	328	181	25	167	0	0	Hsc_gene_3183.t1
AT3G62290.2 | Symbols:ARFA1E,ATARFA1E | ADP-ribosylation factor A1E | Chr3:23052287-23053545 FORWARD LENGTH=181	AT3G62290.2	181	1.62e-116	86.188	1	181	328	181	25	167	0	0	Hsc_gene_3183.t1
AT3G62290.1 | Symbols:ARFA1E,ATARFA1E | ADP-ribosylation factor A1E | Chr3:23052287-23053545 FORWARD LENGTH=181	AT3G62290.1	181	1.62e-116	86.188	1	181	328	181	25	167	0	0	Hsc_gene_3183.t1
AT1G70490.7 | Symbols:ARFA1D,ATARFA1D | | Chr1:26564162-26565152 REVERSE LENGTH=181	AT1G70490.7	181	4.74e-116	86.188	1	181	327	181	25	167	0	0	Hsc_gene_3183.t1
AT1G70490.6 | Symbols:ARFA1D,ATARFA1D | | Chr1:26564162-26565152 REVERSE LENGTH=181	AT1G70490.6	181	4.74e-116	86.188	1	181	327	181	25	167	0	0	Hsc_gene_3183.t1
AT1G70490.5 | Symbols:ARFA1D,ATARFA1D | | Chr1:26564162-26565152 REVERSE LENGTH=181	AT1G70490.5	181	4.74e-116	86.188	1	181	327	181	25	167	0	0	Hsc_gene_3183.t1
AT1G70490.4 | Symbols:ARFA1D,ATARFA1D | | Chr1:26564162-26565152 REVERSE LENGTH=181	AT1G70490.4	181	4.74e-116	86.188	1	181	327	181	25	167	0	0	Hsc_gene_3183.t1
AT1G70490.3 | Symbols:ARFA1D,ATARFA1D | | Chr1:26564162-26565152 REVERSE LENGTH=181	AT1G70490.3	181	4.74e-116	86.188	1	181	327	181	25	167	0	0	Hsc_gene_3183.t1
AT1G70490.2 | Symbols:ARFA1D,ATARFA1D | | Chr1:26564162-26565152 REVERSE LENGTH=181	AT1G70490.2	181	4.74e-116	86.188	1	181	327	181	25	167	0	0	Hsc_gene_3183.t1
AT1G70490.1 | Symbols:ARFA1D,ATARFA1D | | Chr1:26564162-26565152 REVERSE LENGTH=181	AT1G70490.1	181	4.74e-116	86.188	1	181	327	181	25	167	0	0	Hsc_gene_3183.t1
AT1G23490.1 | Symbols:ATARFA1A,ATARF,ARF1,ATARF1 | ADP-RIBOSYLATION FACTOR 1A,ADP-RIBOSYLATION FACTOR,ADP-ribosylation factor 1 | Chr1:8337232-8338373 FORWARD LENGTH=181	AT1G23490.1	181	4.74e-116	86.188	1	181	327	181	25	167	0	0	Hsc_gene_3183.t1
AT2G47170.3 | Symbols:ARF1A1C,BEX1 | bfa-visualized exocytic trafficking defective 1 | Chr2:19367264-19368518 FORWARD LENGTH=181	AT2G47170.3	181	1.14e-115	85.635	1	181	326	181	26	167	0	0	Hsc_gene_3183.t1
AT2G47170.2 | Symbols:ARF1A1C,BEX1 | bfa-visualized exocytic trafficking defective 1 | Chr2:19367264-19368518 FORWARD LENGTH=181	AT2G47170.2	181	1.14e-115	85.635	1	181	326	181	26	167	0	0	Hsc_gene_3183.t1
AT2G47170.1 | Symbols:ARF1A1C,BEX1 | bfa-visualized exocytic trafficking defective 1 | Chr2:19367264-19368518 FORWARD LENGTH=181	AT2G47170.1	181	1.14e-115	85.635	1	181	326	181	26	167	0	0	Hsc_gene_3183.t1
AT5G14670.3 | Symbols:ATARFA1B,ARFA1B | ADP-ribosylation factor A1B | Chr5:4729319-4730672 FORWARD LENGTH=181	AT5G14670.3	181	2.28e-115	85.635	1	181	325	181	26	166	0	0	Hsc_gene_3183.t1
AT5G14670.2 | Symbols:ATARFA1B,ARFA1B | ADP-ribosylation factor A1B | Chr5:4729319-4730672 FORWARD LENGTH=181	AT5G14670.2	181	2.28e-115	85.635	1	181	325	181	26	166	0	0	Hsc_gene_3183.t1
AT5G14670.1 | Symbols:ATARFA1B,ARFA1B | ADP-ribosylation factor A1B | Chr5:4729319-4730495 FORWARD LENGTH=188	AT5G14670.1	181	5.68e-115	86.111	1	180	324	180	25	166	0	0	Hsc_gene_3183.t1
AT5G62410.1 | Symbols:ATSMC4,SMC2,ATCAP-E1,TTN3 | TITAN 3,structural maintenance of chromosomes 2 | Chr5:25056308-25062436 FORWARD LENGTH=1175	AT5G62410.1	1177	0	37.24	1	1169	697	1203	690	694	16	65	Hsc_gene_3649.t1
AT3G47460.2 | Symbols:ATSMC2 | | Chr3:17486765-17493178 FORWARD LENGTH=1174	AT3G47460.2	1177	0	36.379	1	1169	693	1204	699	688	14	67	Hsc_gene_3649.t1
AT3G47460.1 | Symbols:ATSMC2 | | Chr3:17486765-17493178 FORWARD LENGTH=1171	AT3G47460.1	1177	0	36.545	1	1166	689	1204	694	688	16	70	Hsc_gene_3649.t1
AT3G48850.1 | Symbols:MPT2,PHT3;2 | phosphate transporter 3;2,mitochondrial phosphate transporter 2 | Chr3:18114759-18116420 REVERSE LENGTH=363	AT3G48850.1	341	5.01e-114	54.072	43	346	335	307	134	208	2	7	Hsc_gene_3691.t1
AT5G14040.1 | Symbols:MPT3,PHT3;1 | phosphate transporter 3;1,mitochondrial phosphate transporter 3 | Chr5:4531059-4532965 REVERSE LENGTH=375	AT5G14040.1	341	2.22e-109	53.156	57	357	324	301	140	200	1	1	Hsc_gene_3691.t1
AT4G11420.1 | Symbols:ATTIF3A1,TIF3A1,EIF3A-1,ATEIF3A-1,EIF3A | eukaryotic translation initiation factor 3A | Chr4:6947834-6952053 REVERSE LENGTH=987	AT4G11420.1	881	1.14e-105	32.084	6	812	350	854	468	442	22	112	Hsc_gene_3716.t1
AT1G16300.1 | Symbols:GAPCP-2 | glyceraldehyde-3-phosphate dehydrogenase of plastid 2 | Chr1:5574433-5577406 FORWARD LENGTH=420	AT1G16300.1	335	3.06e-165	68.657	84	414	467	335	96	270	3	9	Hsc_gene_3732.t1
AT1G79530.1 | Symbols:GAPCP-1 | glyceraldehyde-3-phosphate dehydrogenase of plastid 1 | Chr1:29916232-29919088 REVERSE LENGTH=422	AT1G79530.1	335	1.4e-162	67.463	86	416	461	335	100	267	3	9	Hsc_gene_3732.t1
AT1G13440.1 | Symbols:GAPC2,GAPC-2 | glyceraldehyde-3-phosphate dehydrogenase C2,GLYCERALDEHYDE-3-PHOSPHATE DEHYDROGENASE C-2 | Chr1:4608465-4610494 REVERSE LENGTH=338	AT1G13440.1	335	4.52e-159	65.68	5	336	448	338	102	267	3	14	Hsc_gene_3732.t1
AT3G04120.1 | Symbols:GAPC1,GAPC,GAPC-1 | GLYCERALDEHYDE-3-PHOSPHATE DEHYDROGENASE C SUBUNIT,glyceraldehyde-3-phosphate dehydrogenase C subunit 1 | Chr3:1081077-1083131 FORWARD LENGTH=338	AT3G04120.1	335	4.8e-158	65.68	5	336	446	338	102	265	3	14	Hsc_gene_3732.t1
AT1G13440.2 | Symbols:GAPC2,GAPC-2 | glyceraldehyde-3-phosphate dehydrogenase C2,GLYCERALDEHYDE-3-PHOSPHATE DEHYDROGENASE C-2 | Chr1:4608465-4610494 REVERSE LENGTH=310	AT1G13440.2	335	2.91e-143	61.862	5	308	407	333	95	249	3	32	Hsc_gene_3732.t1
AT3G62310.1 | Symbols:no symbol available | no full name available | Chr3:23057516-23060561 REVERSE LENGTH=726	AT3G62310.1	750	0	43.989	33	692	568	707	344	439	15	52	Hsc_gene_4414.t1
AT2G47250.1 | Symbols:no symbol available | no full name available | Chr2:19399923-19402981 REVERSE LENGTH=729	AT2G47250.1	750	0	43.491	41	696	560	699	347	440	14	48	Hsc_gene_4414.t1
AT3G26560.1 | Symbols:no symbol available | no full name available | Chr3:9750122-9753719 REVERSE LENGTH=1168	AT3G26560.1	750	1.28e-163	42.183	511	1130	503	678	330	410	17	62	Hsc_gene_4414.t1
AT1G32490.2 | Symbols:EMB2733,ESP3 | EMBRYO DEFECTIVE 2733,ENHANCED SILENCING PHENOTYPE 3 | Chr1:11742356-11749286 REVERSE LENGTH=1034	AT1G32490.2	750	1.63e-163	40.588	391	1011	499	680	338	414	16	66	Hsc_gene_4414.t1
AT1G32490.1 | Symbols:EMB2733,ESP3 | EMBRYO DEFECTIVE 2733,ENHANCED SILENCING PHENOTYPE 3 | Chr1:11742356-11749286 REVERSE LENGTH=1044	AT1G32490.1	750	2.59e-163	40.588	401	1021	499	680	338	414	16	66	Hsc_gene_4414.t1
AT4G16680.2 | Symbols:no symbol available | no full name available | Chr4:9388071-9390461 REVERSE LENGTH=796	AT4G16680.2	750	1.75e-156	39.568	117	751	474	695	348	415	18	72	Hsc_gene_4414.t1
AT2G35340.2 | Symbols:MEE29 | maternal effect embryo arrest 29 | Chr2:14873465-14879615 FORWARD LENGTH=906	AT2G35340.2	750	4.66e-155	39.175	263	883	474	679	349	406	15	64	Hsc_gene_4414.t1
AT2G35340.1 | Symbols:MEE29 | maternal effect embryo arrest 29 | Chr2:14872728-14879615 FORWARD LENGTH=1044	AT2G35340.1	750	2.87e-153	39.175	401	1021	473	679	349	406	15	64	Hsc_gene_4414.t1
AT3G62310.3 | Symbols:no symbol available | no full name available | Chr3:23058450-23060561 REVERSE LENGTH=545	AT3G62310.3	750	1.8e-149	45.859	35	522	447	495	256	325	6	12	Hsc_gene_4414.t1
AT3G62310.2 | Symbols:no symbol available | no full name available | Chr3:23058619-23060561 REVERSE LENGTH=573	AT3G62310.2	750	4.34e-149	45.418	35	529	447	502	262	327	6	12	Hsc_gene_4414.t1
AT4G18465.1 | Symbols:no symbol available | no full name available | Chr4:10197056-10201611 FORWARD LENGTH=695	AT4G18465.1	750	3.3e-147	37.733	44	685	447	697	356	404	19	78	Hsc_gene_4414.t1
AT5G13010.1 | Symbols:CUV,PRP16,EMB3011,PINP1 | homolog in yeast PRP16,CLUMSY VEIN,embryo defective 3011,PSR1-Interacting Protein 1 | Chr5:4122747-4128660 FORWARD LENGTH=1255	AT5G13010.1	750	4.15e-142	37.865	554	1179	449	684	357	406	16	68	Hsc_gene_4414.t1
AT1G27900.1 | Symbols:no symbol available | no full name available | Chr1:9715615-9720346 REVERSE LENGTH=700	AT1G27900.1	750	1.96e-125	36.111	4	639	390	684	371	385	18	66	Hsc_gene_4414.t1
AT1G27900.3 | Symbols:no symbol available | no full name available | Chr1:9716533-9720346 REVERSE LENGTH=540	AT1G27900.3	750	3.87e-125	39.855	4	534	384	552	299	337	13	33	Hsc_gene_4414.t1
AT1G27900.2 | Symbols:no symbol available | no full name available | Chr1:9716340-9720346 REVERSE LENGTH=558	AT1G27900.2	750	9.45e-125	39.855	4	534	384	552	299	337	13	33	Hsc_gene_4414.t1
AT4G16680.1 | Symbols:no symbol available | no full name available | Chr4:9388613-9390774 REVERSE LENGTH=656	AT4G16680.1	750	7.73e-111	44.27	197	620	351	445	220	278	9	28	Hsc_gene_4414.t1
AT1G18080.1 | Symbols:RACK1A_AT,AtRACK1,SAC53,ATARCA,RACK1A | RECEPTOR FOR ACTIVATED C KINASE 1 A,Suppressor of Acaulis 53 | Chr1:6222325-6223901 FORWARD LENGTH=327	AT1G18080.1	321	1.73e-133	59.077	1	324	382	325	127	237	3	6	Hsc_gene_4553.t1
AT3G18130.1 | Symbols:RACK1C,RACK1C_AT | receptor for activated C kinase 1C | Chr3:6211109-6212371 REVERSE LENGTH=326	AT3G18130.1	321	6.02e-132	58.154	1	324	379	325	131	237	3	5	Hsc_gene_4553.t1
AT1G48630.1 | Symbols:RACK1B,RACK1B_AT | receptor for activated C kinase 1B | Chr1:17981977-17983268 REVERSE LENGTH=326	AT1G48630.1	321	4.01e-128	56.308	1	324	369	325	137	233	3	5	Hsc_gene_4553.t1
AT5G27600.1 | Symbols:ATLACS7,LACS7 | long-chain acyl-CoA synthetase 7 | Chr5:9742616-9746795 FORWARD LENGTH=700	AT5G27600.1	776	2.11e-144	37.611	81	687	441	678	341	379	14	82	Hsc_gene_4595.t1
AT3G05970.1 | Symbols:ATLACS6,LACS6 | long-chain acyl-CoA synthetase 6 | Chr3:1786510-1791746 REVERSE LENGTH=701	AT3G05970.1	776	1.13e-140	38.405	81	688	431	677	339	377	16	78	Hsc_gene_4595.t1
AT1G50920.1 | Symbols:Nog1-1 | | Chr1:18870555-18872570 FORWARD LENGTH=671	AT1G50920.1	640	0	46.154	4	671	584	676	315	448	11	49	Hsc_gene_4863.t1
AT1G10300.3 | Symbols:Nog1-2 | | Chr1:3378142-3380226 FORWARD LENGTH=687	AT1G10300.3	640	0	44.822	33	687	533	676	311	418	8	62	Hsc_gene_4863.t1
AT1G10300.2 | Symbols:Nog1-2 | | Chr1:3378229-3380226 FORWARD LENGTH=658	AT1G10300.2	640	0	44.822	4	658	533	676	311	418	8	62	Hsc_gene_4863.t1
AT1G10300.1 | Symbols:Nog1-2 | | Chr1:3378142-3380226 FORWARD LENGTH=687	AT1G10300.1	640	0	44.822	33	687	533	676	311	418	8	62	Hsc_gene_4863.t1
AT2G17790.1 | Symbols:ZIP3,VPS35A | VPS35 homolog A,ZIG suppressor 3 | Chr2:7733685-7739344 FORWARD LENGTH=787	AT2G17790.1	839	9.11e-171	40	6	758	514	810	414	467	15	72	Hsc_gene_4889.t1
AT3G51310.1 | Symbols:VPS35C | VPS35 homolog C | Chr3:19044634-19049321 REVERSE LENGTH=790	AT3G51310.1	839	5.85e-168	37.919	3	775	506	836	442	467	14	77	Hsc_gene_4889.t1
AT1G75850.1 | Symbols:VPS35B,LAZ4 | VPS35 homolog B | Chr1:28478053-28483874 REVERSE LENGTH=790	AT1G75850.1	839	1.1e-161	36.902	8	741	490	794	425	447	14	76	Hsc_gene_4889.t1
AT5G08530.1 | Symbols:CI51,NDUFV1 | 51 kDa subunit of complex I | Chr5:2759848-2761726 REVERSE LENGTH=486	AT5G08530.1	471	0	71.018	14	465	653	452	124	361	1	7	Hsc_gene_4947.t1
AT5G23540.1 | Symbols:no symbol available | no full name available | Chr5:7937772-7939339 FORWARD LENGTH=308	AT5G23540.1	313	1.23e-164	72.115	1	308	460	312	83	256	2	4	Hsc_gene_5763.t1
AT5G23540.2 | Symbols:no symbol available | no full name available | Chr5:7938109-7939339 FORWARD LENGTH=259	AT5G23540.2	313	2.28e-142	72.973	1	259	402	259	70	216	0	0	Hsc_gene_5763.t1
AT1G05520.1 | Symbols:no symbol available | no full name available | Chr1:1631126-1635703 REVERSE LENGTH=783	AT1G05520.1	834	0	43.675	13	783	709	838	385	504	11	87	Hsc_gene_5822.t1
AT3G23660.1 | Symbols:no symbol available | no full name available | Chr3:8513666-8517729 REVERSE LENGTH=765	AT3G23660.1	834	0	49.351	230	765	558	539	267	367	5	6	Hsc_gene_5822.t1
AT3G23660.2 | Symbols:no symbol available | no full name available | Chr3:8513666-8517729 REVERSE LENGTH=791	AT3G23660.2	834	0	47.163	230	791	548	564	268	367	5	30	Hsc_gene_5822.t1
AT4G14160.2 | Symbols:no symbol available | no full name available | Chr4:8167574-8173026 FORWARD LENGTH=772	AT4G14160.2	834	0	47.491	219	772	547	558	280	375	7	13	Hsc_gene_5822.t1
AT4G14160.1 | Symbols:no symbol available | no full name available | Chr4:8167574-8173026 FORWARD LENGTH=773	AT4G14160.1	834	0	47.406	219	773	543	559	280	375	8	14	Hsc_gene_5822.t1
AT2G21630.1 | Symbols:no symbol available | no full name available | Chr2:9250346-9253829 FORWARD LENGTH=761	AT2G21630.1	834	4.28e-161	44.776	230	760	488	536	288	343	4	8	Hsc_gene_5822.t1
AT5G43670.1 | Symbols:no symbol available | no full name available | Chr5:17539025-17541733 REVERSE LENGTH=794	AT5G43670.1	834	2.07e-154	44.505	256	794	471	546	296	339	5	7	Hsc_gene_5822.t1
AT4G14160.3 | Symbols:no symbol available | no full name available | Chr4:8167574-8172266 FORWARD LENGTH=620	AT4G14160.3	834	5.22e-110	44.56	219	601	350	386	204	248	5	10	Hsc_gene_5822.t1
AT1G50360.1 | Symbols:ATVIIIA,VIIIA | MYOSIN VIII A | Chr1:18650688-18657106 FORWARD LENGTH=1153	AT1G50360.1	2029	8.46e-154	37.157	110	866	507	802	456	448	16	48	Hsc_gene_5863.t1
AT3G19960.5 | Symbols:ATM1 | myosin 1 | Chr3:6949787-6956736 FORWARD LENGTH=1166	AT3G19960.5	2029	1.96e-153	36.94	118	874	506	804	455	448	17	52	Hsc_gene_5863.t1
AT3G19960.4 | Symbols:ATM1 | myosin 1 | Chr3:6949787-6956736 FORWARD LENGTH=1166	AT3G19960.4	2029	1.96e-153	36.94	118	874	506	804	455	448	17	52	Hsc_gene_5863.t1
AT3G19960.1 | Symbols:ATM1 | myosin 1 | Chr3:6949787-6956736 FORWARD LENGTH=1166	AT3G19960.1	2029	1.96e-153	36.94	118	874	506	804	455	448	17	52	Hsc_gene_5863.t1
AT3G19960.3 | Symbols:ATM1 | myosin 1 | Chr3:6949787-6955593 FORWARD LENGTH=894	AT3G19960.3	2029	3.53e-152	36.737	118	873	494	803	456	447	17	52	Hsc_gene_5863.t1
AT5G54280.2 | Symbols:ATM4,ATMYOS1,ATM2 | ARABIDOPSIS THALIANA MYOSIN 1,myosin 2,ARABIDOPSIS THALIANA MYOSIN 4 | Chr5:22039606-22045592 REVERSE LENGTH=1220	AT5G54280.2	2029	9.01e-151	36.868	162	922	500	811	455	458	18	57	Hsc_gene_5863.t1
AT2G31900.2 | Symbols:ATXIF,XIF,ATMYO5 | myosin-like protein XIF,MYOSIN 5,MYOSIN XI F | Chr2:13560760-13569623 REVERSE LENGTH=1557	AT2G31900.2	2029	1.7e-150	36.65	13	754	508	794	439	441	17	64	Hsc_gene_5863.t1
AT2G31900.4 | Symbols:ATXIF,XIF,ATMYO5 | myosin-like protein XIF,MYOSIN 5,MYOSIN XI F | Chr2:13560760-13569623 REVERSE LENGTH=1556	AT2G31900.4	2029	1.9e-150	36.65	13	754	508	794	439	441	17	64	Hsc_gene_5863.t1
AT2G31900.1 | Symbols:ATXIF,XIF,ATMYO5 | myosin-like protein XIF,MYOSIN 5,MYOSIN XI F | Chr2:13560760-13569623 REVERSE LENGTH=1556	AT2G31900.1	2029	1.9e-150	36.65	13	754	508	794	439	441	17	64	Hsc_gene_5863.t1
AT5G43900.3 | Symbols:XI-6,ATMYA2,XI-2,MYA2 | ARABIDOPSIS MYOSIN 2,MYOSIN X1 2,myosin 2,MYOSIN XI-6 | Chr5:17657241-17667413 REVERSE LENGTH=1565	AT5G43900.3	2029	2.95e-150	36.427	48	856	507	862	458	471	25	90	Hsc_gene_5863.t1
AT5G43900.1 | Symbols:XI-6,ATMYA2,XI-2,MYA2 | ARABIDOPSIS MYOSIN 2,MYOSIN X1 2,myosin 2,MYOSIN XI-6 | Chr5:17657241-17666653 REVERSE LENGTH=1505	AT5G43900.1	2029	4.65e-150	36.867	1	796	505	849	446	462	25	90	Hsc_gene_5863.t1
AT5G43900.2 | Symbols:XI-6,ATMYA2,XI-2,MYA2 | ARABIDOPSIS MYOSIN 2,MYOSIN X1 2,myosin 2,MYOSIN XI-6 | Chr5:17657241-17667413 REVERSE LENGTH=1562	AT5G43900.2	2029	1.38e-148	36.659	48	853	502	862	453	470	26	93	Hsc_gene_5863.t1
AT5G54280.1 | Symbols:ATM4,ATMYOS1,ATM2 | ARABIDOPSIS THALIANA MYOSIN 1,myosin 2,ARABIDOPSIS THALIANA MYOSIN 4 | Chr5:22039606-22044715 REVERSE LENGTH=1030	AT5G54280.1	2029	8.8e-148	37.646	10	732	486	773	425	440	18	57	Hsc_gene_5863.t1
AT1G04160.2 | Symbols:XIB,XI-B,ATXIB,XI-8 | myosin XI B,ARABIDOPSIS THALIANA MYOSIN XI B,MYOSIN XI-8,MYOSIN XI B | Chr1:1086495-1095595 FORWARD LENGTH=1396	AT1G04160.2	2029	5.28e-147	37.547	13	755	494	799	426	439	22	73	Hsc_gene_5863.t1
AT4G33200.3 | Symbols:XI-15,ATXI-I,XI-I | MYOSIN XI I,MYOSIN XI-15 | Chr4:16002768-16014792 REVERSE LENGTH=1503	AT4G33200.3	2029	2.39e-146	35.595	17	806	495	840	458	468	23	83	Hsc_gene_5863.t1
AT4G33200.2 | Symbols:XI-15,ATXI-I,XI-I | MYOSIN XI I,MYOSIN XI-15 | Chr4:16002768-16014792 REVERSE LENGTH=1492	AT4G33200.2	2029	2.57e-146	35.706	17	806	494	843	453	471	24	89	Hsc_gene_5863.t1
AT1G04600.1 | Symbols:XIA,ATXIA | myosin XI A | Chr1:1262123-1272376 FORWARD LENGTH=1730	AT1G04600.1	2029	2.88e-146	37.869	13	742	499	779	424	435	20	60	Hsc_gene_5863.t1
AT4G33200.1 | Symbols:XI-15,ATXI-I,XI-I | MYOSIN XI I,MYOSIN XI-15 | Chr4:16002768-16014792 REVERSE LENGTH=1522	AT4G33200.1	2029	3.3e-146	35.706	17	806	495	843	453	471	24	89	Hsc_gene_5863.t1
AT2G33240.2 | Symbols:ATXID,XID | MYOSIN XI D,myosin XI D | Chr2:14086942-14096798 REVERSE LENGTH=1746	AT2G33240.2	2029	3.43e-146	37.426	12	795	499	839	433	468	28	92	Hsc_gene_5863.t1
AT4G33200.4 | Symbols:XI-15,ATXI-I,XI-I | MYOSIN XI I,MYOSIN XI-15 | Chr4:16002768-16014792 REVERSE LENGTH=1523	AT4G33200.4	2029	3.45e-146	35.706	17	806	494	843	453	471	24	89	Hsc_gene_5863.t1
AT1G04160.1 | Symbols:XIB,XI-B,ATXIB,XI-8 | myosin XI B,ARABIDOPSIS THALIANA MYOSIN XI B,MYOSIN XI-8,MYOSIN XI B | Chr1:1086495-1096146 FORWARD LENGTH=1500	AT1G04160.1	2029	3.75e-146	37.547	13	755	494	799	426	439	22	73	Hsc_gene_5863.t1
AT1G08730.2 | Symbols:XIC,ATXIC | MYOSIN XI C | Chr1:2779963-2788325 FORWARD LENGTH=1530	AT1G08730.2	2029	4.03e-146	37.406	5	755	494	802	439	450	21	63	Hsc_gene_5863.t1
AT1G54560.1 | Symbols:ATXIE,XIE | MYOSIN XI E | Chr1:20371649-20379745 REVERSE LENGTH=1529	AT1G54560.1	2029	6.01e-146	36.717	8	758	494	798	450	450	20	55	Hsc_gene_5863.t1
AT1G54560.2 | Symbols:ATXIE,XIE | MYOSIN XI E | Chr1:20371649-20379871 REVERSE LENGTH=1526	AT1G54560.2	2029	7.2e-146	36.717	5	755	494	798	450	450	20	55	Hsc_gene_5863.t1
AT2G33240.3 | Symbols:ATXID,XID | MYOSIN XI D,myosin XI D | Chr2:14086942-14096914 REVERSE LENGTH=1757	AT2G33240.3	2029	7.5e-146	37.187	30	813	498	839	435	466	27	92	Hsc_gene_5863.t1
AT1G08730.1 | Symbols:XIC,ATXIC | MYOSIN XI C | Chr1:2779963-2788325 FORWARD LENGTH=1538	AT1G08730.1	2029	7.9e-146	37.657	21	763	494	794	432	449	21	63	Hsc_gene_5863.t1
AT5G20490.2 | Symbols:XIK,XI-17,ATXIK,XI-K | MYOSIN XI K,MYOSIN XI-17 | Chr5:6927064-6937380 REVERSE LENGTH=1531	AT5G20490.2	2029	1.18e-145	36.576	13	770	493	812	449	456	23	66	Hsc_gene_5863.t1
AT5G20490.1 | Symbols:XIK,XI-17,ATXIK,XI-K | MYOSIN XI K,MYOSIN XI-17 | Chr5:6927064-6936543 REVERSE LENGTH=1530	AT5G20490.1	2029	1.25e-145	36.576	12	769	493	812	449	456	23	66	Hsc_gene_5863.t1
AT2G33240.4 | Symbols:ATXID,XID | MYOSIN XI D,myosin XI D | Chr2:14086942-14096914 REVERSE LENGTH=1764	AT2G33240.4	2029	1.3e-145	37.426	30	813	498	839	433	468	28	92	Hsc_gene_5863.t1
AT2G33240.6 | Symbols:ATXID,XID | MYOSIN XI D,myosin XI D | Chr2:14086942-14096929 REVERSE LENGTH=1769	AT2G33240.6	2029	1.39e-145	37.426	35	818	498	839	433	468	28	92	Hsc_gene_5863.t1
AT2G33240.1 | Symbols:ATXID,XID | MYOSIN XI D,myosin XI D | Chr2:14086942-14096914 REVERSE LENGTH=1770	AT2G33240.1	2029	1.55e-145	37.187	30	813	497	839	435	466	27	92	Hsc_gene_5863.t1
AT2G33240.8 | Symbols:ATXID,XID | MYOSIN XI D,myosin XI D | Chr2:14086942-14096914 REVERSE LENGTH=1749	AT2G33240.8	2029	2.24e-145	37.426	30	813	496	839	433	468	28	92	Hsc_gene_5863.t1
AT2G33240.7 | Symbols:ATXID,XID | MYOSIN XI D,myosin XI D | Chr2:14086942-14096914 REVERSE LENGTH=1749	AT2G33240.7	2029	2.24e-145	37.426	30	813	496	839	433	468	28	92	Hsc_gene_5863.t1
AT5G20490.3 | Symbols:XIK,XI-17,ATXIK,XI-K | MYOSIN XI K,MYOSIN XI-17 | Chr5:6927064-6936079 REVERSE LENGTH=1465	AT5G20490.3	2029	4.8e-143	37.483	1	704	484	755	412	435	20	60	Hsc_gene_5863.t1
AT1G17580.1 | Symbols:ATMYA1,MYA1,XI-1 | myosin 1,MYOSIN XI 1,ARABIDOPSIS MYOSIN 1 | Chr1:6039453-6049309 FORWARD LENGTH=1520	AT1G17580.1	2029	1.87e-141	37.28	12	753	481	794	435	442	24	63	Hsc_gene_5863.t1
AT4G28710.1 | Symbols:XIH,ATXIH | MYOSIN XI H | Chr4:14172280-14181771 FORWARD LENGTH=1516	AT4G28710.1	2029	3.06e-141	37.469	11	761	480	798	437	446	22	62	Hsc_gene_5863.t1
AT2G20290.2 | Symbols:ATXIG,XIG | myosin-like protein XIG,MYOSIN XI G | Chr2:8743275-8752084 REVERSE LENGTH=1482	AT2G20290.2	2029	1.15e-139	36.51	12	768	475	808	451	444	22	62	Hsc_gene_5863.t1
AT2G20290.4 | Symbols:ATXIG,XIG | myosin-like protein XIG,MYOSIN XI G | Chr2:8743275-8752084 REVERSE LENGTH=1476	AT2G20290.4	2029	1.32e-139	36.465	12	769	475	809	452	444	22	62	Hsc_gene_5863.t1
AT2G20290.3 | Symbols:ATXIG,XIG | myosin-like protein XIG,MYOSIN XI G | Chr2:8743275-8752084 REVERSE LENGTH=1467	AT2G20290.3	2029	1.76e-139	36.51	12	768	474	808	451	444	22	62	Hsc_gene_5863.t1
AT2G20290.1 | Symbols:ATXIG,XIG | myosin-like protein XIG,MYOSIN XI G | Chr2:8743275-8751878 REVERSE LENGTH=1493	AT2G20290.1	2029	3.92e-139	36.51	23	779	474	808	451	444	22	62	Hsc_gene_5863.t1
AT3G58160.2 | Symbols:ATMYOS3,XI-16,XIJ,ATXIJ,MYA3 | MYOSIN A3,MYOSIN XI J,MYOSIN XI-16 | Chr3:21534797-21541816 FORWARD LENGTH=1227	AT3G58160.2	2029	6.97e-137	36.285	1	762	461	813	454	451	25	64	Hsc_gene_5863.t1
AT3G58160.5 | Symbols:ATMYOS3,XI-16,XIJ,ATXIJ,MYA3 | MYOSIN A3,MYOSIN XI J,MYOSIN XI-16 | Chr3:21534797-21541877 FORWARD LENGTH=1242	AT3G58160.5	2029	8.65e-137	36.285	1	762	461	813	454	451	25	64	Hsc_gene_5863.t1
AT3G58160.1 | Symbols:ATMYOS3,XI-16,XIJ,ATXIJ,MYA3 | MYOSIN A3,MYOSIN XI J,MYOSIN XI-16 | Chr3:21534797-21541877 FORWARD LENGTH=1242	AT3G58160.1	2029	8.65e-137	36.285	1	762	461	813	454	451	25	64	Hsc_gene_5863.t1
AT3G58160.4 | Symbols:ATMYOS3,XI-16,XIJ,ATXIJ,MYA3 | MYOSIN A3,MYOSIN XI J,MYOSIN XI-16 | Chr3:21534797-21541472 FORWARD LENGTH=1176	AT3G58160.4	2029	8.75e-137	36.207	1	762	459	812	456	450	24	62	Hsc_gene_5863.t1
AT3G58160.3 | Symbols:ATMYOS3,XI-16,XIJ,ATXIJ,MYA3 | MYOSIN A3,MYOSIN XI J,MYOSIN XI-16 | Chr3:21534797-21541472 FORWARD LENGTH=1176	AT3G58160.3	2029	8.75e-137	36.207	1	762	459	812	456	450	24	62	Hsc_gene_5863.t1
AT2G31900.5 | Symbols:ATXIF,XIF,ATMYO5 | myosin-like protein XIF,MYOSIN 5,MYOSIN XI F | Chr2:13560760-13568956 REVERSE LENGTH=1442	AT2G31900.5	2029	4.65e-133	37.482	5	639	455	683	372	381	13	55	Hsc_gene_5863.t1
AT3G19960.2 | Symbols:ATM1 | myosin 1 | Chr3:6949787-6956736 FORWARD LENGTH=1176	AT3G19960.2	2029	9.61e-128	34.839	118	884	434	841	432	441	24	116	Hsc_gene_5863.t1
AT3G07770.3 | Symbols:Hsp89.1,AtHsp90.6,AtHsp90-6 | HEAT SHOCK PROTEIN 90.6,HEAT SHOCK PROTEIN 89.1,HEAT SHOCK PROTEIN 90-6 | Chr3:2479611-2483970 FORWARD LENGTH=799	AT3G07770.3	862	0	41.86	94	775	575	731	367	466	12	58	Hsc_gene_6230.t1
AT3G07770.2 | Symbols:Hsp89.1,AtHsp90.6,AtHsp90-6 | HEAT SHOCK PROTEIN 90.6,HEAT SHOCK PROTEIN 89.1,HEAT SHOCK PROTEIN 90-6 | Chr3:2479611-2483970 FORWARD LENGTH=799	AT3G07770.2	862	0	41.86	94	775	575	731	367	466	12	58	Hsc_gene_6230.t1
AT3G07770.1 | Symbols:Hsp89.1,AtHsp90.6,AtHsp90-6 | HEAT SHOCK PROTEIN 90.6,HEAT SHOCK PROTEIN 89.1,HEAT SHOCK PROTEIN 90-6 | Chr3:2479611-2483970 FORWARD LENGTH=799	AT3G07770.1	862	0	41.86	94	775	575	731	367	466	12	58	Hsc_gene_6230.t1
AT2G04030.2 | Symbols:CR88,EMB1956,AtHsp90.5,AtHsp90C,Hsp88.1,HSP90.5 | HEAT SHOCK PROTEIN 90.5,EMBRYO DEFECTIVE 1956,HEAT SHOCK PROTEIN 88.1 | Chr2:1281983-1285909 FORWARD LENGTH=777	AT2G04030.2	862	0	42.614	75	726	564	704	345	444	12	59	Hsc_gene_6230.t1
AT2G04030.1 | Symbols:CR88,EMB1956,AtHsp90.5,AtHsp90C,Hsp88.1,HSP90.5 | HEAT SHOCK PROTEIN 90.5,EMBRYO DEFECTIVE 1956,HEAT SHOCK PROTEIN 88.1 | Chr2:1281983-1285909 FORWARD LENGTH=780	AT2G04030.1	862	0	42.433	75	729	564	707	345	444	12	62	Hsc_gene_6230.t1
AT4G24190.2 | Symbols:SHD,HSP90.7,AtHsp90-7,AtHsp90.7 | SHEPHERD,HEAT SHOCK PROTEIN 90.7,HEAT SHOCK PROTEIN 90-7 | Chr4:12551902-12555851 REVERSE LENGTH=823	AT4G24190.2	862	1.12e-137	47.085	335	773	430	446	202	304	5	34	Hsc_gene_6230.t1
AT4G24190.1 | Symbols:SHD,HSP90.7,AtHsp90-7,AtHsp90.7 | SHEPHERD,HEAT SHOCK PROTEIN 90.7,HEAT SHOCK PROTEIN 90-7 | Chr4:12551902-12555851 REVERSE LENGTH=823	AT4G24190.1	862	1.25e-137	47.085	335	773	429	446	202	304	5	34	Hsc_gene_6230.t1
AT5G56000.1 | Symbols:Hsp81.4,AtHsp90.4 | HEAT SHOCK PROTEIN 90.4,HEAT SHOCK PROTEIN 81.4 | Chr5:22677602-22680067 REVERSE LENGTH=699	AT5G56000.1	862	4.16e-128	47.018	257	687	401	436	222	297	5	9	Hsc_gene_6230.t1
AT5G52640.1 | Symbols:HSP81-1,ATHSP90.1,HSP81.1,AtHsp90-1,HSP83,ATHS83,HSP90.1 | HEAT SHOCK PROTEIN 90-1,heat shock protein 90.1,HEAT SHOCK PROTEIN 83,HEAT SHOCK PROTEIN 81-1 | Chr5:21352557-21355147 FORWARD LENGTH=700	AT5G52640.1	862	4.8e-127	45.916	258	700	398	453	232	306	6	13	Hsc_gene_6230.t1
AT5G56030.1 | Symbols:HSP81-2,HSP90.2,AtHsp90.2,ERD8,HSP81.2 | EARLY-RESPONSIVE TO DEHYDRATION 8,heat shock protein 81-2,heat shock protein 81.2,HEAT SHOCK PROTEIN 90.2,HEAT SHOCK PROTEIN 90.2 | Chr5:22686923-22689433 FORWARD LENGTH=699	AT5G56030.1	862	2.98e-126	48.565	257	669	396	418	208	286	4	7	Hsc_gene_6230.t1
AT5G56010.1 | Symbols:AtHsp90-3,AtHsp90.3,Hsp81.3,HSP81-3 | HEAT SHOCK PROTEIN 90-3,HEAT SHOCK PROTEIN 81.3,heat shock protein 81-3,HEAT SHOCK PROTEIN 90.3 | Chr5:22681410-22683911 FORWARD LENGTH=699	AT5G56010.1	862	3.07e-126	48.565	257	669	396	418	208	286	4	7	Hsc_gene_6230.t1
AT5G56030.2 | Symbols:HSP81-2,HSP90.2,AtHsp90.2,ERD8,HSP81.2 | EARLY-RESPONSIVE TO DEHYDRATION 8,heat shock protein 81-2,heat shock protein 81.2,HEAT SHOCK PROTEIN 90.2,HEAT SHOCK PROTEIN 90.2 | Chr5:22686923-22689433 FORWARD LENGTH=728	AT5G56030.2	862	8.8e-126	48.565	286	698	395	418	208	286	4	7	Hsc_gene_6230.t1
AT1G78720.2 | Symbols:no symbol available | no full name available | Chr1:29605629-29607510 FORWARD LENGTH=475	AT1G78720.2	474	0	68.22	4	475	678	472	149	390	1	1	Hsc_gene_6490.t1
AT1G78720.1 | Symbols:no symbol available | no full name available | Chr1:29605629-29607510 FORWARD LENGTH=475	AT1G78720.1	474	0	68.22	4	475	678	472	149	390	1	1	Hsc_gene_6490.t1
AT1G78720.3 | Symbols:no symbol available | no full name available | Chr1:29605629-29607510 FORWARD LENGTH=473	AT1G78720.3	474	0	67.797	4	473	668	472	149	388	2	3	Hsc_gene_6490.t1
AT2G34250.3 | Symbols:no symbol available | no full name available | Chr2:14462635-14464572 FORWARD LENGTH=475	AT2G34250.3	474	0	68.162	4	471	665	468	147	385	2	2	Hsc_gene_6490.t1
AT2G34250.2 | Symbols:no symbol available | no full name available | Chr2:14462635-14464572 FORWARD LENGTH=475	AT2G34250.2	474	0	68.162	4	471	665	468	147	385	2	2	Hsc_gene_6490.t1
AT2G34250.1 | Symbols:no symbol available | no full name available | Chr2:14462635-14464572 FORWARD LENGTH=475	AT2G34250.1	474	0	68.162	4	471	665	468	147	385	2	2	Hsc_gene_6490.t1
AT1G29310.2 | Symbols:no symbol available | no full name available | Chr1:10252662-10254526 FORWARD LENGTH=475	AT1G29310.2	474	0	68.162	4	471	664	468	147	385	2	2	Hsc_gene_6490.t1
AT1G29310.1 | Symbols:no symbol available | no full name available | Chr1:10252662-10254526 FORWARD LENGTH=475	AT1G29310.1	474	0	68.162	4	471	664	468	147	385	2	2	Hsc_gene_6490.t1
AT1G20260.1 | Symbols:AtVAB3,VAB3 | V-ATPase B subunit 3 | Chr1:7016971-7020290 FORWARD LENGTH=487	AT1G20260.1	501	0	78.891	19	486	759	469	95	406	2	4	Hsc_gene_6526.t1
AT4G38510.5 | Symbols:AtVAB2,VAB2 | V-ATPase B subunit 2 | Chr4:18011155-18014897 REVERSE LENGTH=494	AT4G38510.5	501	0	78.846	27	493	758	468	96	407	2	3	Hsc_gene_6526.t1
AT4G38510.4 | Symbols:AtVAB2,VAB2 | V-ATPase B subunit 2 | Chr4:18011155-18014789 REVERSE LENGTH=487	AT4G38510.4	501	0	78.846	20	486	757	468	96	407	2	3	Hsc_gene_6526.t1
AT4G38510.3 | Symbols:AtVAB2,VAB2 | V-ATPase B subunit 2 | Chr4:18011155-18014789 REVERSE LENGTH=487	AT4G38510.3	501	0	78.846	20	486	757	468	96	407	2	3	Hsc_gene_6526.t1
AT4G38510.2 | Symbols:AtVAB2,VAB2 | V-ATPase B subunit 2 | Chr4:18011155-18014789 REVERSE LENGTH=487	AT4G38510.2	501	0	78.846	20	486	757	468	96	407	2	3	Hsc_gene_6526.t1
AT4G38510.1 | Symbols:AtVAB2,VAB2 | V-ATPase B subunit 2 | Chr4:18011155-18014789 REVERSE LENGTH=487	AT4G38510.1	501	0	78.846	20	486	757	468	96	407	2	3	Hsc_gene_6526.t1
AT1G76030.1 | Symbols:AtVAB1,VAB1 | V-ATPase B subunit 1 | Chr1:28534134-28536916 FORWARD LENGTH=486	AT1G76030.1	501	0	78.587	19	485	757	467	99	405	1	1	Hsc_gene_6526.t1
AT1G60170.1 | Symbols:emb1220,PRP31 | embryo defective 1220 | Chr1:22193008-22195177 FORWARD LENGTH=485	AT1G60170.1	515	1.31e-100	40.828	3	479	311	507	258	299	12	42	Hsc_gene_6616.t1
AT4G34670.1 | Symbols:no symbol available | no full name available | Chr4:16548724-16550222 FORWARD LENGTH=262	AT4G34670.1	262	3.23e-104	64.53	1	234	303	234	80	187	2	3	Hsc_gene_6683.t1
AT3G04840.1 | Symbols:no symbol available | no full name available | Chr3:1329751-1331418 FORWARD LENGTH=262	AT3G04840.1	262	2.8e-101	62.393	1	234	296	234	85	186	2	3	Hsc_gene_6683.t1
AT2G06210.1 | Symbols:ELF8,VIP6 | VERNALIZATION INDEPENDENCE 6,EARLY FLOWERING 8 | Chr2:2429108-2436588 REVERSE LENGTH=1091	AT2G06210.1	1202	3.87e-150	31.269	3	944	480	985	579	527	23	98	Hsc_gene_6698.t1
AT2G45240.1 | Symbols:MAP1A | methionine aminopeptidase 1A | Chr2:18656059-18658906 FORWARD LENGTH=398	AT2G45240.1	413	1.63e-134	54.768	22	385	392	367	140	248	6	26	Hsc_gene_6836.t1
AT2G21790.1 | Symbols:CLS8,RNR1,DPD2,ATRNR1,R1 | CRINKLY LEAVES 8,defective in pollen organelle DNA degradation 2,RIBONUCLEOTIDE REDUCTASE 1,RIBONUCLEOTIDE REDUCTASE LARGE SUBUNIT 1,ribonucleotide reductase 1 | Chr2:9293529-9297580 FORWARD LENGTH=816	AT2G21790.1	822	0	65.464	2	777	1088	776	255	621	2	13	Hsc_gene_6870.t1
AT1G64550.1 | Symbols:AtABCF3,AtGCN20,SCORD5,GCN3,ATGCN3,GCN20,ABCF3 | general control non-repressible 20,susceptible to coronatine-deficient Pst DC3000 5,general control non-repressible 3,ATP-binding cassette F3 | Chr1:23968850-23973369 FORWARD LENGTH=715	AT1G64550.1	733	4.07e-163	45.604	165	709	488	546	284	351	5	13	Hsc_gene_708.t1
AT3G54540.2 | Symbols:ATGCN4,ABCF4,GCN4 | ATP-binding cassette F4,general control non-repressible 4 | Chr3:20190393-20192564 FORWARD LENGTH=723	AT3G54540.2	733	6.17e-146	43.525	162	717	444	556	289	350	10	25	Hsc_gene_708.t1
AT3G54540.1 | Symbols:ATGCN4,ABCF4,GCN4 | ATP-binding cassette F4,general control non-repressible 4 | Chr3:20190393-20192564 FORWARD LENGTH=723	AT3G54540.1	733	6.17e-146	43.525	162	717	444	556	289	350	10	25	Hsc_gene_708.t1
AT5G60790.1 | Symbols:GCN1,ATGCN1,ABCF1 | GENERAL CONTROL NON-REPRESSIBLE 1,ATP-binding cassette F1,ARABIDOPSIS THALIANA GENERAL CONTROL NON-REPRESSIBLE 1 | Chr5:24453760-24455767 REVERSE LENGTH=595	AT5G60790.1	733	1.64e-140	41.463	66	587	426	533	297	336	5	15	Hsc_gene_708.t1
AT5G06160.1 | Symbols:ATO | ATROPOS | Chr5:1862623-1866298 REVERSE LENGTH=504	AT5G06160.1	503	4.09e-113	40.619	4	504	344	517	275	302	8	32	Hsc_gene_7293.t1
AT5G55190.1 | Symbols:ATRAN3,RAN3 | RAN GTPASE 3,RAN GTPase 3 | Chr5:22392285-22393957 FORWARD LENGTH=221	AT5G55190.1	216	2.91e-126	78.505	5	218	355	214	46	186	0	0	Hsc_gene_7389.t1
AT5G20010.1 | Symbols:RAN-1,ATRAN1,RAN1 | RAS-RELATED NUCLEAR PROTEIN,ARABIDOPSIS THALIANA RAS-RELATED NUCLEAR PROTEIN,RAS-related nuclear protein-1 | Chr5:6760364-6761747 FORWARD LENGTH=221	AT5G20010.1	216	1.35e-124	77.674	5	219	351	215	48	185	0	0	Hsc_gene_7389.t1
AT5G20020.1 | Symbols:RAN2 | RAS-related GTP-binding nuclear protein 2 | Chr5:6762817-6764381 FORWARD LENGTH=221	AT5G20020.1	216	1.7e-117	77.103	5	218	333	214	49	184	0	0	Hsc_gene_7389.t1
AT5G59160.3 | Symbols:PPO,TOPP2 | PROTOPORPHYRINOGEN OXIDASE,type one serine/threonine protein phosphatase 2 | Chr5:23879567-23881102 FORWARD LENGTH=312	AT5G59160.3	293	1.76e-171	82.955	48	311	477	264	45	245	0	0	Hsc_gene_8333.t1
AT5G59160.2 | Symbols:PPO,TOPP2 | PROTOPORPHYRINOGEN OXIDASE,type one serine/threonine protein phosphatase 2 | Chr5:23879567-23881102 FORWARD LENGTH=312	AT5G59160.2	293	1.76e-171	82.955	48	311	477	264	45	245	0	0	Hsc_gene_8333.t1
AT5G59160.1 | Symbols:PPO,TOPP2 | PROTOPORPHYRINOGEN OXIDASE,type one serine/threonine protein phosphatase 2 | Chr5:23879567-23881102 FORWARD LENGTH=312	AT5G59160.1	293	1.76e-171	82.955	48	311	477	264	45	245	0	0	Hsc_gene_8333.t1
AT4G11240.1 | Symbols:TOPP7 | | Chr4:6847333-6849032 FORWARD LENGTH=322	AT4G11240.1	293	2.23e-170	76.786	37	315	474	280	64	254	1	1	Hsc_gene_8333.t1
AT2G39840.1 | Symbols:TOPP4 | type one serine/threonine protein phosphatase 4 | Chr2:16627430-16628789 FORWARD LENGTH=321	AT2G39840.1	293	2.35e-170	82.576	52	315	474	264	46	242	0	0	Hsc_gene_8333.t1
AT1G64040.1 | Symbols:TOPP3 | type one serine/threonine protein phosphatase 3 | Chr1:23758626-23760274 REVERSE LENGTH=322	AT1G64040.1	293	8.95e-170	77.061	39	316	473	279	63	248	1	1	Hsc_gene_8333.t1
AT3G46820.1 | Symbols:TOPP5 | type one serine/threonine protein phosphatase 5 | Chr3:17242447-17243992 REVERSE LENGTH=312	AT3G46820.1	293	2.54e-169	81.818	48	311	471	264	48	242	0	0	Hsc_gene_8333.t1
AT5G43380.1 | Symbols:TOPP6 | type one serine/threonine protein phosphatase 6 | Chr5:17420297-17421826 REVERSE LENGTH=331	AT5G43380.1	293	2.93e-168	75.601	38	328	469	291	68	253	1	3	Hsc_gene_8333.t1
AT2G29400.1 | Symbols:PP1-AT,TOPP1 | type one protein phosphatase 1,PROTEIN PHOSPHATASE 1 | Chr2:12613789-12615283 REVERSE LENGTH=318	AT2G29400.1	293	8.71e-168	80.682	55	317	468	264	50	244	1	1	Hsc_gene_8333.t1
AT5G43380.2 | Symbols:TOPP6 | type one serine/threonine protein phosphatase 6 | Chr5:17420683-17421826 REVERSE LENGTH=327	AT5G43380.2	293	7.92e-167	77.978	38	314	466	277	61	246	0	0	Hsc_gene_8333.t1
AT5G43380.3 | Symbols:TOPP6 | type one serine/threonine protein phosphatase 6 | Chr5:17419930-17421826 REVERSE LENGTH=323	AT5G43380.3	293	8.82e-167	77.978	38	314	466	277	61	246	0	0	Hsc_gene_8333.t1
AT3G05580.1 | Symbols:TOPP9 | type one protein phosphatase 9 | Chr3:1618216-1619850 REVERSE LENGTH=318	AT3G05580.1	293	1.85e-154	75	42	301	434	260	65	233	0	0	Hsc_gene_8333.t1
AT5G27840.1 | Symbols:TOPP8 | | Chr5:9863311-9864828 REVERSE LENGTH=318	AT5G27840.1	293	1.5e-153	74.419	44	301	432	258	66	231	0	0	Hsc_gene_8333.t1
AT5G27840.4 | Symbols:TOPP8 | | Chr5:9863547-9864828 REVERSE LENGTH=330	AT5G27840.4	293	1.92e-153	74.131	43	301	432	259	67	231	0	0	Hsc_gene_8333.t1
AT5G27840.3 | Symbols:TOPP8 | | Chr5:9863465-9864828 REVERSE LENGTH=324	AT5G27840.3	293	2.21e-153	74.131	43	301	432	259	67	231	0	0	Hsc_gene_8333.t1
AT5G27840.2 | Symbols:TOPP8 | | Chr5:9863465-9864828 REVERSE LENGTH=324	AT5G27840.2	293	2.21e-153	74.131	43	301	432	259	67	231	0	0	Hsc_gene_8333.t1
AT3G05580.2 | Symbols:TOPP9 | type one protein phosphatase 9 | Chr3:1618757-1619850 REVERSE LENGTH=256	AT3G05580.2	293	2.83e-122	74.882	42	252	350	211	53	185	0	0	Hsc_gene_8333.t1
AT5G39740.2 | Symbols:RPL5B,OLI7 | ribosomal protein L5 B,OLIGOCELLULA 7 | Chr5:15903484-15905185 FORWARD LENGTH=301	AT5G39740.2	301	3.52e-113	57.394	1	283	329	284	120	202	1	1	Hsc_gene_8658.t1
AT5G39740.1 | Symbols:RPL5B,OLI7 | ribosomal protein L5 B,OLIGOCELLULA 7 | Chr5:15903365-15905185 FORWARD LENGTH=301	AT5G39740.1	301	3.52e-113	57.394	1	283	329	284	120	202	1	1	Hsc_gene_8658.t1
AT3G25520.3 | Symbols:RPL5A,ATL5,PGY3,OLI5 | ribosomal protein L5,RIBOSOMAL PROTEIN L5 A,PIGGYBACK3,OLIGOCELLULA 5 | Chr3:9269573-9271174 REVERSE LENGTH=301	AT3G25520.3	301	2.35e-111	56.69	1	283	325	284	122	201	1	1	Hsc_gene_8658.t1
AT3G25520.1 | Symbols:RPL5A,ATL5,PGY3,OLI5 | ribosomal protein L5,RIBOSOMAL PROTEIN L5 A,PIGGYBACK3,OLIGOCELLULA 5 | Chr3:9269573-9271327 REVERSE LENGTH=301	AT3G25520.1	301	2.35e-111	56.69	1	283	325	284	122	201	1	1	Hsc_gene_8658.t1
AT5G67100.2 | Symbols:ICU2 | INCURVATA2 | Chr5:26776994-26785104 FORWARD LENGTH=1524	AT5G67100.2	1248	3e-152	34.888	345	1316	497	1029	552	547	35	118	Hsc_gene_866.t1
AT5G67100.1 | Symbols:ICU2 | INCURVATA2 | Chr5:26776994-26785104 FORWARD LENGTH=1524	AT5G67100.1	1248	3e-152	34.888	345	1316	497	1029	552	547	35	118	Hsc_gene_866.t1
AT2G38280.2 | Symbols:ATAMPD,FAC1 | ADENOSINE 5-MONOPHOSPHATE DEAMINASE,EMBRYONIC FACTOR1 | Chr2:16033767-16038793 REVERSE LENGTH=839 AT2G38280.2 926 0.0 49.361 239 827 615 626 275 408 8 42 Hsc_gene_8732.t1 AT2G38280.1 | Symbols:ATAMPD,FAC1 | ADENOSINE 5-MONOPHOSPHATE DEAMINASE,EMBRYONIC FACTOR1 | Chr2:16033767-16038793 REVERSE LENGTH=839	AT2G38280.1	926	0	49.361	239	827	615	626	275	408	8	42	Hsc_gene_8732.t1
AT1G71220.2 | Symbols:EBS1,UGGT,PSL2 | UDP-GLUCOSE:GLYCOPROTEIN GLUCOSYLTRANSFERASE,PRIORITY IN SWEET LIFE 2,EMS-mutagenized bri1 suppressor 1 | Chr1:26841664-26851730 FORWARD LENGTH=1614	AT1G71220.2	1707	0	32.741	31	1569	794	1689	908	833	42	228	Hsc_gene_9157.t1
AT1G71220.1 | Symbols:EBS1,UGGT,PSL2 | UDP-GLUCOSE:GLYCOPROTEIN GLUCOSYLTRANSFERASE,PRIORITY IN SWEET LIFE 2,EMS-mutagenized bri1 suppressor 1 | Chr1:26841664-26851730 FORWARD LENGTH=1613	AT1G71220.1	1707	0	32.741	31	1568	793	1689	907	833	42	229	Hsc_gene_9157.t1
AT1G71220.3 | Symbols:EBS1,UGGT,PSL2 | UDP-GLUCOSE:GLYCOPROTEIN GLUCOSYLTRANSFERASE,PRIORITY IN SWEET LIFE 2,EMS-mutagenized bri1 suppressor 1 | Chr1:26841550-26851730 FORWARD LENGTH=1651	AT1G71220.3	1707	0	32.919	69	1606	792	1689	904	833	43	229	Hsc_gene_9157.t1
AT5G67630.1 | Symbols:no symbol available | no full name available | Chr5:26967535-26969306 REVERSE LENGTH=469	AT5G67630.1	451	0	58.259	1	448	538	448	186	361	1	1	Hsc_gene_929.t1
AT3G49830.1 | Symbols:no symbol available | no full name available | Chr3:18482383-18483940 FORWARD LENGTH=473	AT3G49830.1	451	0	55.011	1	449	522	449	200	342	1	2	Hsc_gene_929.t1
AT5G22330.1 | Symbols:ATTIP49A,RIN1 | RESISTANCE TO PSEUDOMONAS SYRINGAE PV MACULICOLA INTERACTOR 1 | Chr5:7391026-7394071 REVERSE LENGTH=458	AT5G22330.1	451	1.13e-117	40.397	8	458	352	453	256	288	4	14	Hsc_gene_929.t1
AT1G10630.2 | Symbols:ARFA1F,ATARFA1F | ADP-ribosylation factor A1F | Chr1:3513189-3514230 REVERSE LENGTH=181	AT1G10630.2	181	1.6e-117	86.188	1	181	330	181	25	171	0	0	Hsc_gene_9333.t1
AT1G10630.1 | Symbols:ARFA1F,ATARFA1F | ADP-ribosylation factor A1F | Chr1:3513189-3514230 REVERSE LENGTH=181	AT1G10630.1	181	1.6e-117	86.188	1	181	330	181	25	171	0	0	Hsc_gene_9333.t1
AT3G62290.3 | Symbols:ARFA1E,ATARFA1E | ADP-ribosylation factor A1E | Chr3:23052287-23053545 FORWARD LENGTH=181	AT3G62290.3	181	4.64e-117	86.188	1	181	329	181	25	170	0	0	Hsc_gene_9333.t1
AT3G62290.2 | Symbols:ARFA1E,ATARFA1E | ADP-ribosylation factor A1E | Chr3:23052287-23053545 FORWARD LENGTH=181	AT3G62290.2	181	4.64e-117	86.188	1	181	329	181	25	170	0	0	Hsc_gene_9333.t1
AT3G62290.1 | Symbols:ARFA1E,ATARFA1E | ADP-ribosylation factor A1E | Chr3:23052287-23053545 FORWARD LENGTH=181	AT3G62290.1	181	4.64e-117	86.188	1	181	329	181	25	170	0	0	Hsc_gene_9333.t1
AT1G70490.7 | Symbols:ARFA1D,ATARFA1D | | Chr1:26564162-26565152 REVERSE LENGTH=181	AT1G70490.7	181	6.66e-117	86.188	1	181	329	181	25	170	0	0	Hsc_gene_9333.t1
AT1G70490.6 | Symbols:ARFA1D,ATARFA1D | | Chr1:26564162-26565152 REVERSE LENGTH=181	AT1G70490.6	181	6.66e-117	86.188	1	181	329	181	25	170	0	0	Hsc_gene_9333.t1
AT1G70490.5 | Symbols:ARFA1D,ATARFA1D | | Chr1:26564162-26565152 REVERSE LENGTH=181	AT1G70490.5	181	6.66e-117	86.188	1	181	329	181	25	170	0	0	Hsc_gene_9333.t1
AT1G70490.4 | Symbols:ARFA1D,ATARFA1D | | Chr1:26564162-26565152 REVERSE LENGTH=181	AT1G70490.4	181	6.66e-117	86.188	1	181	329	181	25	170	0	0	Hsc_gene_9333.t1
AT1G70490.3 | Symbols:ARFA1D,ATARFA1D | | Chr1:26564162-26565152 REVERSE LENGTH=181	AT1G70490.3	181	6.66e-117	86.188	1	181	329	181	25	170	0	0	Hsc_gene_9333.t1
AT1G70490.2 | Symbols:ARFA1D,ATARFA1D | | Chr1:26564162-26565152 REVERSE LENGTH=181	AT1G70490.2	181	6.66e-117	86.188	1	181	329	181	25	170	0	0	Hsc_gene_9333.t1
AT1G70490.1 | Symbols:ARFA1D,ATARFA1D | | Chr1:26564162-26565152 REVERSE LENGTH=181	AT1G70490.1	181	6.66e-117	86.188	1	181	329	181	25	170	0	0	Hsc_gene_9333.t1
AT1G23490.1 | Symbols:ATARFA1A,ATARF,ARF1,ATARF1 | ADP-RIBOSYLATION FACTOR 1A,ADP-RIBOSYLATION FACTOR,ADP-ribosylation factor 1 | Chr1:8337232-8338373 FORWARD LENGTH=181	AT1G23490.1	181	6.66e-117	86.188	1	181	329	181	25	170	0	0	Hsc_gene_9333.t1
AT2G47170.3 | Symbols:ARF1A1C,BEX1 | bfa-visualized exocytic trafficking defective 1 | Chr2:19367264-19368518 FORWARD LENGTH=181	AT2G47170.3	181	8.02e-117	86.188	1	181	328	181	25	170	0	0	Hsc_gene_9333.t1
AT2G47170.2 | Symbols:ARF1A1C,BEX1 | bfa-visualized exocytic trafficking defective 1 | Chr2:19367264-19368518 FORWARD LENGTH=181	AT2G47170.2	181	8.02e-117	86.188	1	181	328	181	25	170	0	0	Hsc_gene_9333.t1
AT2G47170.1 | Symbols:ARF1A1C,BEX1 | bfa-visualized exocytic trafficking defective 1 | Chr2:19367264-19368518 FORWARD LENGTH=181	AT2G47170.1	181	8.02e-117	86.188	1	181	328	181	25	170	0	0	Hsc_gene_9333.t1
AT5G14670.3 | Symbols:ATARFA1B,ARFA1B | ADP-ribosylation factor A1B | Chr5:4729319-4730672 FORWARD LENGTH=181	AT5G14670.3	181	1.16e-116	86.188	1	181	328	181	25	169	0	0	Hsc_gene_9333.t1
AT5G14670.2 | Symbols:ATARFA1B,ARFA1B | ADP-ribosylation factor A1B | Chr5:4729319-4730672 FORWARD LENGTH=181	AT5G14670.2	181	1.16e-116	86.188	1	181	328	181	25	169	0	0	Hsc_gene_9333.t1
AT5G14670.1 | Symbols:ATARFA1B,ARFA1B | ADP-ribosylation factor A1B | Chr5:4729319-4730495 FORWARD LENGTH=188	AT5G14670.1	181	2.11e-116	86.667	1	180	328	180	24	169	0	0	Hsc_gene_9333.t1
AT1G80070.1 | Symbols:SUS2,EMB177,EMB33,PRP8,EMB14 | pre-mRNA processing 8,ABNORMAL SUSPENSOR 2,EMBRYO DEFECTIVE 33,EMBRYO DEFECTIVE 177,EMBRYO DEFECTIVE 14 | Chr1:30118052-30127574 FORWARD LENGTH=2359	AT1G80070.1	2345	0	80.252	59	2358	3980	2304	449	2098	5	6	Hsc_gene_972.t1
AT4G38780.1 | Symbols:no symbol available | no full name available | Chr4:18101438-18111029 REVERSE LENGTH=2332	AT4G38780.1	2345	0	78.257	66	2331	3814	2272	482	2029	6	12	Hsc_gene_972.t1
AT1G16030.1 | Symbols:Hsp70b | heat shock protein 70B | Chr1:5502386-5504326 REVERSE LENGTH=646	AT1G16030.1	650	0	74.149	8	646	1003	646	158	555	2	9	Hsc_gene_9882.t1
AT3G12580.1 | Symbols:HSP70,ATHSP70 | ARABIDOPSIS HEAT SHOCK PROTEIN 70,heat shock protein 70 | Chr3:3991487-3993689 REVERSE LENGTH=650	AT3G12580.1	650	0	76.8	9	630	995	625	140	541	2	5	Hsc_gene_9882.t1
AT3G09440.4 | Symbols:no symbol available | no full name available | Chr3:2903434-2905632 REVERSE LENGTH=649	AT3G09440.4	650	0	75.309	9	649	986	648	149	548	3	11	Hsc_gene_9882.t1
AT3G09440.3 | Symbols:no symbol available | no full name available | Chr3:2903434-2905632 REVERSE LENGTH=649	AT3G09440.3	650	0	75.309	9	649	986	648	149	548	3	11	Hsc_gene_9882.t1
AT3G09440.2 | Symbols:no symbol available | no full name available | Chr3:2903434-2905632 REVERSE LENGTH=649	AT3G09440.2	650	0	75.309	9	649	986	648	149	548	3	11	Hsc_gene_9882.t1
AT3G09440.1 | Symbols:no symbol available | no full name available | Chr3:2903434-2905632 REVERSE LENGTH=649	AT3G09440.1	650	0	75.309	9	649	986	648	149	548	3	11	Hsc_gene_9882.t1
AT5G02500.1 | Symbols:AtHsp70-1,HSP70-1,HSC70-1,HSC70,AT-HSC70-1 | ARABIDOPSIS THALIANA HEAT SHOCK COGNATE PROTEIN 70-1,heat shock cognate protein 70-1,HEAT SHOCK COGNATE PROTEIN 70,HEAT SHOCK PROTEIN 70-1 | Chr5:554055-556334 REVERSE LENGTH=651	AT5G02500.1	650	0	74.154	9	651	986	650	155	547	3	13	Hsc_gene_9882.t1
AT5G02490.1 | Symbols:AtHsp70-2,Hsp70-2 | | Chr5:550296-552565 REVERSE LENGTH=653	AT5G02490.1	650	0	74.768	9	653	983	646	160	546	2	3	Hsc_gene_9882.t1
AT1G56410.1 | Symbols:HSP70T-1,ERD2 | HEAT SHOCK PROTEIN 70T-1,EARLY-RESPONSIVE TO DEHYDRATION 2 | Chr1:21117147-21119241 FORWARD LENGTH=617	AT1G56410.1	650	0	74.426	9	616	939	610	152	522	2	4	Hsc_gene_9882.t1
AT5G42020.1 | Symbols:BIP2,BIP | luminal binding protein | Chr5:16807697-16810480 REVERSE LENGTH=668	AT5G42020.1	650	0	64.976	36	654	844	631	207	508	5	14	Hsc_gene_9882.t1
AT5G42020.3 | Symbols:BIP2,BIP | luminal binding protein | Chr5:16807697-16810344 REVERSE LENGTH=673	AT5G42020.3	650	0	64.976	41	659	843	631	207	508	5	14	Hsc_gene_9882.t1
AT5G28540.1 | Symbols:BIP1 | | Chr5:10540665-10543274 REVERSE LENGTH=669	AT5G28540.1	650	0	66.285	36	644	839	611	202	502	4	4	Hsc_gene_9882.t1
AT1G09080.2 | Symbols:BIP3 | binding protein 3 | Chr1:2929268-2931804 REVERSE LENGTH=665	AT1G09080.2	650	0	64.86	42	648	799	609	211	494	3	3	Hsc_gene_9882.t1
AT1G09080.1 | Symbols:BIP3 | binding protein 3 | Chr1:2929268-2931804 REVERSE LENGTH=675	AT1G09080.1	650	0	64.86	52	658	798	609	211	494	3	3	Hsc_gene_9882.t1
AT5G42020.2 | Symbols:BIP2,BIP | luminal binding protein | Chr5:16807697-16810480 REVERSE LENGTH=613	AT5G42020.2	650	0	59.113	36	599	718	631	189	455	10	69	Hsc_gene_9882.t1
AT5G02500.2 | Symbols:AtHsp70-1,HSP70-1,HSC70-1,HSC70,AT-HSC70-1 | ARABIDOPSIS THALIANA HEAT SHOCK COGNATE PROTEIN 70-1,heat shock cognate protein 70-1,HEAT SHOCK COGNATE PROTEIN 70,HEAT SHOCK PROTEIN 70-1 | Chr5:554055-556334 REVERSE LENGTH=521	AT5G02500.2	650	0	79.793	9	394	645	386	76	344	1	2	Hsc_gene_9882.t1
AT5G09590.1 | Symbols:MTHSC70-2,HSC70-5 | mitochondrial HSO70 2,HEAT SHOCK COGNATE | Chr5:2975721-2978508 FORWARD LENGTH=682	AT5G09590.1	650	0	52.422	54	614	567	578	251	404	9	24	Hsc_gene_9882.t1
AT4G24280.1 | Symbols:cpHsc70-1 | chloroplast heat shock protein 70-1 | Chr4:12590094-12593437 FORWARD LENGTH=718	AT4G24280.1	650	0	52.166	81	643	556	577	257	393	9	19	Hsc_gene_9882.t1
AT5G49910.1 | Symbols:HSC70-7,cpHsc70-2 | chloroplast heat shock protein 70-2,HEAT SHOCK PROTEIN 70-7 | Chr5:20303470-20306295 FORWARD LENGTH=718	AT5G49910.1	650	0	48.976	81	690	555	635	293	409	11	31	Hsc_gene_9882.t1
AT4G37910.2 | Symbols:mtHsc70-1 | mitochondrial heat shock protein 70-1 | Chr4:17825368-17828099 REVERSE LENGTH=682	AT4G37910.2	650	0	52.456	49	601	536	570	247	394	9	24	Hsc_gene_9882.t1
AT4G37910.1 | Symbols:mtHsc70-1 | mitochondrial heat shock protein 70-1 | Chr4:17825368-17828099 REVERSE LENGTH=682	AT4G37910.1	650	0	52.456	49	601	536	570	247	394	9	24	Hsc_gene_9882.t1

## Sheet: 2dpi Hs_2sections_Arap11_blast
Supporting Information Dataset 1 - Protein sequence similarity of Heterodera schachtii genes expressed outside the nematode region to Arabidopsis thaliana proteins. Sequence similarity of genes expressed in at least two consecutive sections outside the nematode region at 2 dpi.
subject_title	subject_acc_ver	qlen	evalue	pident	sstart	send	bitscore	length	mismatch	positive	gapopen	gaps	query_acc
AT5G56000.1 | Symbols:Hsp81.4,AtHsp90.4 | HEAT SHOCK PROTEIN 90.4,HEAT SHOCK PROTEIN 81.4 | Chr5:22677602-22680067 REVERSE LENGTH=699	AT5G56000.1	721	0	63.107	4	699	891	721	236	582	5	30	Hsc_gene_10019.t1
AT5G52640.1 | Symbols:HSP81-1,ATHSP90.1,HSP81.1,AtHsp90-1,HSP83,ATHS83,HSP90.1 | HEAT SHOCK PROTEIN 90-1,heat shock protein 90.1,HEAT SHOCK PROTEIN 83,HEAT SHOCK PROTEIN 81-1 | Chr5:21352557-21355147 FORWARD LENGTH=700	AT5G52640.1	721	0	68.514	258	700	612	451	133	375	4	9	Hsc_gene_10019.t1
AT5G56030.2 | Symbols:HSP81-2,HSP90.2,AtHsp90.2,ERD8,HSP81.2 | EARLY-RESPONSIVE TO DEHYDRATION 8,heat shock protein 81-2,heat shock protein 81.2,HEAT SHOCK PROTEIN 90.2,HEAT SHOCK PROTEIN 90.2 | Chr5:22686923-22689433 FORWARD LENGTH=728	AT5G56030.2	721	0	66.143	290	728	592	446	144	372	2	7	Hsc_gene_10019.t1
AT5G56030.1 | Symbols:HSP81-2,HSP90.2,AtHsp90.2,ERD8,HSP81.2 | EARLY-RESPONSIVE TO DEHYDRATION 8,heat shock protein 81-2,heat shock protein 81.2,HEAT SHOCK PROTEIN 90.2,HEAT SHOCK PROTEIN 90.2 | Chr5:22686923-22689433 FORWARD LENGTH=699	AT5G56030.1	721	0	66.143	261	699	592	446	144	372	2	7	Hsc_gene_10019.t1
AT5G56010.1 | Symbols:AtHsp90-3,AtHsp90.3,Hsp81.3,HSP81-3 | HEAT SHOCK PROTEIN 90-3,HEAT SHOCK PROTEIN 81.3,heat shock protein 81-3,HEAT SHOCK PROTEIN 90.3 | Chr5:22681410-22683911 FORWARD LENGTH=699	AT5G56010.1	721	0	66.143	261	699	592	446	144	372	2	7	Hsc_gene_10019.t1
AT2G04030.1 | Symbols:CR88,EMB1956,AtHsp90.5,AtHsp90C,Hsp88.1,HSP90.5 | HEAT SHOCK PROTEIN 90.5,EMBRYO DEFECTIVE 1956,HEAT SHOCK PROTEIN 88.1 | Chr2:1281983-1285909 FORWARD LENGTH=780	AT2G04030.1	721	0	45.245	73	737	589	694	337	468	11	43	Hsc_gene_10019.t1
AT2G04030.2 | Symbols:CR88,EMB1956,AtHsp90.5,AtHsp90C,Hsp88.1,HSP90.5 | HEAT SHOCK PROTEIN 90.5,EMBRYO DEFECTIVE 1956,HEAT SHOCK PROTEIN 88.1 | Chr2:1281983-1285909 FORWARD LENGTH=777	AT2G04030.2	721	0	45.231	73	734	585	692	337	465	11	42	Hsc_gene_10019.t1
AT3G07770.3 | Symbols:Hsp89.1,AtHsp90.6,AtHsp90-6 | HEAT SHOCK PROTEIN 90.6,HEAT SHOCK PROTEIN 89.1,HEAT SHOCK PROTEIN 90-6 | Chr3:2479611-2483970 FORWARD LENGTH=799	AT3G07770.3	721	0	43.961	94	779	578	712	354	470	12	45	Hsc_gene_10019.t1
AT3G07770.2 | Symbols:Hsp89.1,AtHsp90.6,AtHsp90-6 | HEAT SHOCK PROTEIN 90.6,HEAT SHOCK PROTEIN 89.1,HEAT SHOCK PROTEIN 90-6 | Chr3:2479611-2483970 FORWARD LENGTH=799	AT3G07770.2	721	0	43.961	94	779	578	712	354	470	12	45	Hsc_gene_10019.t1
AT3G07770.1 | Symbols:Hsp89.1,AtHsp90.6,AtHsp90-6 | HEAT SHOCK PROTEIN 90.6,HEAT SHOCK PROTEIN 89.1,HEAT SHOCK PROTEIN 90-6 | Chr3:2479611-2483970 FORWARD LENGTH=799	AT3G07770.1	721	0	43.961	94	779	578	712	354	470	12	45	Hsc_gene_10019.t1
AT4G24190.1 | Symbols:SHD,HSP90.7,AtHsp90-7,AtHsp90.7 | SHEPHERD,HEAT SHOCK PROTEIN 90.7,HEAT SHOCK PROTEIN 90-7 | Chr4:12551902-12555851 REVERSE LENGTH=823	AT4G24190.1	721	2.44e-123	44.47	337	775	388	443	214	295	6	32	Hsc_gene_10019.t1
AT4G24190.2 | Symbols:SHD,HSP90.7,AtHsp90-7,AtHsp90.7 | SHEPHERD,HEAT SHOCK PROTEIN 90.7,HEAT SHOCK PROTEIN 90-7 | Chr4:12551902-12555851 REVERSE LENGTH=823	AT4G24190.2	721	2.55e-123	44.47	337	775	388	443	214	295	6	32	Hsc_gene_10019.t1
AT2G33210.1 | Symbols:HSP60-2 | heat shock protein 60-2 | Chr2:14075093-14078568 REVERSE LENGTH=585	AT2G33210.1	562	0	58.922	28	564	626	538	219	414	2	2	Hsc_gene_10442.t1
AT3G23990.1 | Symbols:HSP60,HSP60-3B | heat shock protein 60,HEAT SHOCK PROTEIN 60-3B | Chr3:8669013-8672278 FORWARD LENGTH=577	AT3G23990.1	562	0	59.023	29	559	619	532	216	412	2	2	Hsc_gene_10442.t1
AT2G33210.2 | Symbols:HSP60-2 | heat shock protein 60-2 | Chr2:14075093-14078568 REVERSE LENGTH=580	AT2G33210.2	562	0	58.178	28	559	610	538	218	409	3	7	Hsc_gene_10442.t1
AT3G13860.1 | Symbols:HSP60-3A | heat shock protein 60-3A | Chr3:4561704-4565133 REVERSE LENGTH=572	AT3G13860.1	562	0	55.393	26	571	574	547	240	398	3	4	Hsc_gene_10442.t1
AT3G13470.1 | Symbols:Cpn60beta2 | chaperonin-60beta2 | Chr3:4389685-4392624 FORWARD LENGTH=596	AT3G13470.1	562	5.63e-166	46.858	42	595	485	557	289	375	5	7	Hsc_gene_10442.t1
AT5G56500.2 | Symbols:Cpn60beta3 | chaperonin-60beta3 | Chr5:22874058-22876966 FORWARD LENGTH=597	AT5G56500.2	562	3.59e-164	46.869	44	597	480	559	288	372	5	9	Hsc_gene_10442.t1
AT5G56500.1 | Symbols:Cpn60beta3 | chaperonin-60beta3 | Chr5:22874058-22876966 FORWARD LENGTH=597	AT5G56500.1	562	3.59e-164	46.869	44	597	480	559	288	372	5	9	Hsc_gene_10442.t1
AT1G55490.5 | Symbols:Cpn60beta1,LEN1,CPN60B | chaperonin-60beta1,LESION INITIATION 1,chaperonin 60 beta | Chr1:20715717-20718673 REVERSE LENGTH=600	AT1G55490.5	562	8.63e-164	46.679	46	599	479	557	290	372	5	7	Hsc_gene_10442.t1
AT1G55490.4 | Symbols:Cpn60beta1,LEN1,CPN60B | chaperonin-60beta1,LESION INITIATION 1,chaperonin 60 beta | Chr1:20715717-20718673 REVERSE LENGTH=600	AT1G55490.4	562	8.63e-164	46.679	46	599	479	557	290	372	5	7	Hsc_gene_10442.t1
AT1G55490.3 | Symbols:Cpn60beta1,LEN1,CPN60B | chaperonin-60beta1,LESION INITIATION 1,chaperonin 60 beta | Chr1:20715717-20718673 REVERSE LENGTH=600	AT1G55490.3	562	8.63e-164	46.679	46	599	479	557	290	372	5	7	Hsc_gene_10442.t1
AT1G55490.2 | Symbols:Cpn60beta1,LEN1,CPN60B | chaperonin-60beta1,LESION INITIATION 1,chaperonin 60 beta | Chr1:20715717-20718673 REVERSE LENGTH=600	AT1G55490.2	562	8.63e-164	46.679	46	599	479	557	290	372	5	7	Hsc_gene_10442.t1
AT1G55490.1 | Symbols:Cpn60beta1,LEN1,CPN60B | chaperonin-60beta1,LESION INITIATION 1,chaperonin 60 beta | Chr1:20715717-20718673 REVERSE LENGTH=600	AT1G55490.1	562	8.63e-164	46.679	46	599	479	557	290	372	5	7	Hsc_gene_10442.t1
AT2G28000.1 | Symbols:CH-CPN60A,SLP,Cpn60alpha1,CPN60A | SCHLEPPERLESS,CHLOROPLAST CHAPERONIN 60ALPHA,chaperonin-60alpha1,chaperonin-60alpha | Chr2:11926603-11929184 FORWARD LENGTH=586	AT2G28000.1	562	1.5e-154	44.693	39	569	455	537	289	364	5	8	Hsc_gene_10442.t1
AT1G26230.1 | Symbols:Cpn60beta4 | chaperonin-60beta4 | Chr1:9072388-9075272 REVERSE LENGTH=611	AT1G26230.1	562	4.15e-151	42.518	34	579	447	548	303	361	5	12	Hsc_gene_10442.t1
AT1G26230.4 | Symbols:Cpn60beta4 | chaperonin-60beta4 | Chr1:9072388-9075047 REVERSE LENGTH=559	AT1G26230.4	562	3.12e-148	43.048	5	527	438	525	289	349	4	10	Hsc_gene_10442.t1
AT1G26230.3 | Symbols:Cpn60beta4 | chaperonin-60beta4 | Chr1:9072388-9075023 REVERSE LENGTH=551	AT1G26230.3	562	2.12e-146	42.994	1	519	433	521	287	346	4	10	Hsc_gene_10442.t1
AT1G26230.2 | Symbols:Cpn60beta4 | chaperonin-60beta4 | Chr1:9072715-9075272 REVERSE LENGTH=551	AT1G26230.2	562	8.71e-128	41.736	34	515	385	484	276	318	4	6	Hsc_gene_10442.t1
AT5G18820.1 | Symbols:EMB3007,Cpn60alpha2 | embryo defective 3007,chaperonin-60alpha2 | Chr5:6271549-6274153 FORWARD LENGTH=575	AT5G18820.1	562	1.81e-117	38.838	27	572	360	551	328	341	6	9	Hsc_gene_10442.t1
AT1G26230.5 | Symbols:Cpn60beta4 | chaperonin-60beta4 | Chr1:9073110-9075272 REVERSE LENGTH=470	AT1G26230.5	562	2.31e-108	41.119	34	442	333	411	238	273	3	4	Hsc_gene_10442.t1
AT5G60390.3 | Symbols:EF1alpha | | Chr5:24289226-24290675 FORWARD LENGTH=449	AT5G60390.3	465	0	74.348	1	448	709	460	105	390	2	13	Hsc_gene_10624.t1
AT5G60390.2 | Symbols:EF1alpha | | Chr5:24289226-24290675 FORWARD LENGTH=449	AT5G60390.2	465	0	74.348	1	448	709	460	105	390	2	13	Hsc_gene_10624.t1
AT5G60390.1 | Symbols:EF1alpha | | Chr5:24289226-24290675 FORWARD LENGTH=449	AT5G60390.1	465	0	74.348	1	448	709	460	105	390	2	13	Hsc_gene_10624.t1
AT1G07940.4 | Symbols:no symbol available | no full name available | Chr1:2463350-2464792 REVERSE LENGTH=449	AT1G07940.4	465	0	74.348	1	448	709	460	105	390	2	13	Hsc_gene_10624.t1
AT1G07940.3 | Symbols:no symbol available | no full name available | Chr1:2463350-2464792 REVERSE LENGTH=449	AT1G07940.3	465	0	74.348	1	448	709	460	105	390	2	13	Hsc_gene_10624.t1
AT1G07940.2 | Symbols:no symbol available | no full name available | Chr1:2463350-2464792 REVERSE LENGTH=449	AT1G07940.2	465	0	74.348	1	448	709	460	105	390	2	13	Hsc_gene_10624.t1
AT1G07940.1 | Symbols:no symbol available | no full name available | Chr1:2463350-2464792 REVERSE LENGTH=449	AT1G07940.1	465	0	74.348	1	448	709	460	105	390	2	13	Hsc_gene_10624.t1
AT1G07930.1 | Symbols:no symbol available | no full name available | Chr1:2459014-2460458 FORWARD LENGTH=449	AT1G07930.1	465	0	74.348	1	448	709	460	105	390	2	13	Hsc_gene_10624.t1
AT1G07920.1 | Symbols:no symbol available | no full name available | Chr1:2455559-2457001 FORWARD LENGTH=449	AT1G07920.1	465	0	74.348	1	448	709	460	105	390	2	13	Hsc_gene_10624.t1
AT1G07930.2 | Symbols:no symbol available | no full name available | Chr1:2459014-2460458 FORWARD LENGTH=372	AT1G07930.2	465	2.31e-146	76.03	1	255	423	267	52	225	1	12	Hsc_gene_10624.t1
AT5G60390.3 | Symbols:EF1alpha | | Chr5:24289226-24290675 FORWARD LENGTH=449	AT5G60390.3	465	0	74.348	1	448	709	460	105	390	2	13	Hsc_gene_10691.t1
AT5G60390.2 | Symbols:EF1alpha | | Chr5:24289226-24290675 FORWARD LENGTH=449	AT5G60390.2	465	0	74.348	1	448	709	460	105	390	2	13	Hsc_gene_10691.t1
AT5G60390.1 | Symbols:EF1alpha | | Chr5:24289226-24290675 FORWARD LENGTH=449	AT5G60390.1	465	0	74.348	1	448	709	460	105	390	2	13	Hsc_gene_10691.t1
AT1G07940.4 | Symbols:no symbol available | no full name available | Chr1:2463350-2464792 REVERSE LENGTH=449	AT1G07940.4	465	0	74.348	1	448	709	460	105	390	2	13	Hsc_gene_10691.t1
AT1G07940.3 | Symbols:no symbol available | no full name available | Chr1:2463350-2464792 REVERSE LENGTH=449	AT1G07940.3	465	0	74.348	1	448	709	460	105	390	2	13	Hsc_gene_10691.t1
AT1G07940.2 | Symbols:no symbol available | no full name available | Chr1:2463350-2464792 REVERSE LENGTH=449	AT1G07940.2	465	0	74.348	1	448	709	460	105	390	2	13	Hsc_gene_10691.t1
AT1G07940.1 | Symbols:no symbol available | no full name available | Chr1:2463350-2464792 REVERSE LENGTH=449	AT1G07940.1	465	0	74.348	1	448	709	460	105	390	2	13	Hsc_gene_10691.t1
AT1G07930.1 | Symbols:no symbol available | no full name available | Chr1:2459014-2460458 FORWARD LENGTH=449	AT1G07930.1	465	0	74.348	1	448	709	460	105	390	2	13	Hsc_gene_10691.t1
AT1G07920.1 | Symbols:no symbol available | no full name available | Chr1:2455559-2457001 FORWARD LENGTH=449	AT1G07920.1	465	0	74.348	1	448	709	460	105	390	2	13	Hsc_gene_10691.t1
AT1G07930.2 | Symbols:no symbol available | no full name available | Chr1:2459014-2460458 FORWARD LENGTH=372	AT1G07930.2	465	2.31e-146	76.03	1	255	423	267	52	225	1	12	Hsc_gene_10691.t1
AT5G19820.1 | Symbols:emb2734 | embryo defective 2734 | Chr5:6695731-6701247 REVERSE LENGTH=1116	AT5G19820.1	1096	2.37e-171	32.44	20	1042	534	1045	658	556	17	48	Hsc_gene_12756.t1
AT5G36880.2 | Symbols:ACS | acetyl-CoA synthetase | Chr5:14534961-14540296 REVERSE LENGTH=743	AT5G36880.2	777	0	49.796	39	737	724	735	329	477	9	40	Hsc_gene_14947.t1
AT5G36880.6 | Symbols:ACS | acetyl-CoA synthetase | Chr5:14534961-14539084 REVERSE LENGTH=693	AT5G36880.6	777	0	50.698	6	687	723	716	315	469	8	38	Hsc_gene_14947.t1
AT5G36880.5 | Symbols:ACS | acetyl-CoA synthetase | Chr5:14534961-14539084 REVERSE LENGTH=693	AT5G36880.5	777	0	50.698	6	687	723	716	315	469	8	38	Hsc_gene_14947.t1
AT5G36880.3 | Symbols:ACS | acetyl-CoA synthetase | Chr5:14534961-14539084 REVERSE LENGTH=693	AT5G36880.3	777	0	50.698	6	687	723	716	315	469	8	38	Hsc_gene_14947.t1
AT5G36880.1 | Symbols:ACS | acetyl-CoA synthetase | Chr5:14534961-14539084 REVERSE LENGTH=693	AT5G36880.1	777	0	50.698	6	687	723	716	315	469	8	38	Hsc_gene_14947.t1
AT5G36880.4 | Symbols:ACS | acetyl-CoA synthetase | Chr5:14535506-14539084 REVERSE LENGTH=610	AT5G36880.4	777	0	50.079	6	600	635	633	269	409	8	47	Hsc_gene_14947.t1
AT2G20340.1 | Symbols:AtAAS,AAS | aromatic aldehyde synthase | Chr2:8779804-8782490 FORWARD LENGTH=490	AT2G20340.1	821	1.06e-131	45.433	12	428	402	427	215	272	4	18	Hsc_gene_14963.t1
AT2G20340.2 | Symbols:AtAAS,AAS | aromatic aldehyde synthase | Chr2:8779804-8782490 FORWARD LENGTH=463	AT2G20340.2	821	1.61e-113	42.723	12	401	353	426	201	258	7	43	Hsc_gene_14963.t1
AT4G28680.4 | Symbols:TYRDC1,AtTYDC,TYDC,TYRDC | L-TYROSINE DECARBOXYLASE 1,L-tyrosine decarboxylase | Chr4:14155184-14158546 FORWARD LENGTH=538	AT4G28680.4	821	9.62e-112	41.395	51	472	352	430	230	260	6	22	Hsc_gene_14963.t1
AT4G28680.3 | Symbols:TYRDC1,AtTYDC,TYDC,TYRDC | L-TYROSINE DECARBOXYLASE 1,L-tyrosine decarboxylase | Chr4:14155248-14158546 FORWARD LENGTH=547	AT4G28680.3	821	1.57e-111	41.395	60	481	351	430	230	260	6	22	Hsc_gene_14963.t1
AT4G28680.1 | Symbols:TYRDC1,AtTYDC,TYDC,TYRDC | L-TYROSINE DECARBOXYLASE 1,L-tyrosine decarboxylase | Chr4:14155248-14158546 FORWARD LENGTH=545	AT4G28680.1	821	4.5e-111	41.395	60	479	350	430	228	258	6	24	Hsc_gene_14963.t1
AT4G28680.2 | Symbols:TYRDC1,AtTYDC,TYDC,TYRDC | L-TYROSINE DECARBOXYLASE 1,L-tyrosine decarboxylase | Chr4:14155248-14158546 FORWARD LENGTH=547	AT4G28680.2	821	8.91e-111	41.204	60	481	349	432	228	258	6	26	Hsc_gene_14963.t1
AT2G32000.1 | Symbols:no symbol available | no full name available | Chr2:13615999-13621563 REVERSE LENGTH=865	AT2G32000.1	679	1.98e-149	38.779	7	631	456	655	368	381	9	33	Hsc_gene_15822.t1
AT2G32000.2 | Symbols:no symbol available | no full name available | Chr2:13615999-13621397 REVERSE LENGTH=838	AT2G32000.2	679	6.72e-133	38.27	30	604	412	601	339	349	9	32	Hsc_gene_15822.t1
AT2G40010.1 | Symbols:no symbol available | no full name available | Chr2:16708578-16710448 REVERSE LENGTH=317	AT2G40010.1	318	1.85e-100	51.613	11	316	298	310	144	217	3	6	Hsc_gene_1778.t1
AT1G29880.1 | Symbols:no symbol available | no full name available | Chr1:10459662-10462781 REVERSE LENGTH=729	AT1G29880.1	660	0	49.01	122	720	611	606	295	408	5	14	Hsc_gene_18717.t1
AT1G29870.1 | Symbols:no symbol available | no full name available | Chr1:10456902-10458782 REVERSE LENGTH=463	AT1G29870.1	660	8.71e-127	49.62	68	461	383	395	196	255	3	3	Hsc_gene_18717.t1
AT3G12110.1 | Symbols:ACT11 | actin-11 | Chr3:3858116-3859609 FORWARD LENGTH=377	AT3G12110.1	376	0	89.812	5	377	721	373	38	359	0	0	Hsc_gene_18990.t1
AT3G53750.2 | Symbols:ACT3 | actin 3 | Chr3:19915924-19917371 FORWARD LENGTH=377	AT3G53750.2	376	0	89.008	5	377	716	373	41	358	0	0	Hsc_gene_18990.t1
AT3G53750.1 | Symbols:ACT3 | actin 3 | Chr3:19915924-19917371 FORWARD LENGTH=377	AT3G53750.1	376	0	89.008	5	377	716	373	41	358	0	0	Hsc_gene_18990.t1
AT2G37620.4 | Symbols:ACT1,AAc1 | ARABIDOPSIS ACTIN 1,actin 1 | Chr2:15779761-15781241 FORWARD LENGTH=377	AT2G37620.4	376	0	89.008	5	377	716	373	41	358	0	0	Hsc_gene_18990.t1
AT2G37620.3 | Symbols:ACT1,AAc1 | ARABIDOPSIS ACTIN 1,actin 1 | Chr2:15779761-15781241 FORWARD LENGTH=377	AT2G37620.3	376	0	89.008	5	377	716	373	41	358	0	0	Hsc_gene_18990.t1
AT2G37620.2 | Symbols:ACT1,AAc1 | ARABIDOPSIS ACTIN 1,actin 1 | Chr2:15779761-15781241 FORWARD LENGTH=377	AT2G37620.2	376	0	89.008	5	377	716	373	41	358	0	0	Hsc_gene_18990.t1
AT2G37620.1 | Symbols:ACT1,AAc1 | ARABIDOPSIS ACTIN 1,actin 1 | Chr2:15779761-15781241 FORWARD LENGTH=377	AT2G37620.1	376	0	89.008	5	377	716	373	41	358	0	0	Hsc_gene_18990.t1
AT5G09810.1 | Symbols:AtACT7,ACT7 | actin 7 | Chr5:3052809-3054220 FORWARD LENGTH=377	AT5G09810.1	376	0	90.08	5	377	716	373	37	355	0	0	Hsc_gene_18990.t1
AT5G59370.2 | Symbols:ACT4 | actin 4 | Chr5:23950109-23951586 FORWARD LENGTH=377	AT5G59370.2	376	0	88.472	5	377	709	373	43	355	0	0	Hsc_gene_18990.t1
AT5G59370.1 | Symbols:ACT4 | actin 4 | Chr5:23950109-23951586 FORWARD LENGTH=377	AT5G59370.1	376	0	88.472	5	377	709	373	43	355	0	0	Hsc_gene_18990.t1
AT3G46520.2 | Symbols:ACT12 | actin-12 | Chr3:17128567-17129981 FORWARD LENGTH=377	AT3G46520.2	376	0	88.204	5	377	707	373	44	355	0	0	Hsc_gene_18990.t1
AT3G46520.1 | Symbols:ACT12 | actin-12 | Chr3:17128567-17129981 FORWARD LENGTH=377	AT3G46520.1	376	0	88.204	5	377	707	373	44	355	0	0	Hsc_gene_18990.t1
AT3G18780.3 | Symbols:LSR2,ACT2,ENL2,DER1,FIZ2 | FRIZZY AND KINKED SHOOTS 2,LIGHT STRESS-REGULATED 2,DEFORMED ROOT HAIRS 1,actin 2,ENHANCER OF LRX1 2 | Chr3:6475535-6476832 FORWARD LENGTH=377	AT3G18780.3	376	0	86.595	5	377	705	373	50	356	0	0	Hsc_gene_18990.t1
AT3G18780.2 | Symbols:LSR2,ACT2,ENL2,DER1,FIZ2 | FRIZZY AND KINKED SHOOTS 2,LIGHT STRESS-REGULATED 2,DEFORMED ROOT HAIRS 1,actin 2,ENHANCER OF LRX1 2 | Chr3:6475535-6476832 FORWARD LENGTH=377	AT3G18780.2	376	0	86.595	5	377	705	373	50	356	0	0	Hsc_gene_18990.t1
AT1G49240.1 | Symbols:ACT8,FIZ1 | FRIZZY AND KINKED SHOOTS,actin 8 | Chr1:18216539-18217947 FORWARD LENGTH=377	AT1G49240.1	376	0	86.595	5	377	705	373	50	356	0	0	Hsc_gene_18990.t1
AT3G18780.1 | Symbols:LSR2,ACT2,ENL2,DER1,FIZ2 | FRIZZY AND KINKED SHOOTS 2,LIGHT STRESS-REGULATED 2,DEFORMED ROOT HAIRS 1,actin 2,ENHANCER OF LRX1 2 | Chr3:6475535-6476728 FORWARD LENGTH=371	AT3G18780.1	376	0	85.714	5	361	665	357	51	339	0	0	Hsc_gene_18990.t1
AT2G42100.1 | Symbols:no symbol available | no full name available | Chr2:17560211-17561945 FORWARD LENGTH=378	AT2G42100.1	376	0	79.088	6	378	659	373	78	345	0	0	Hsc_gene_18990.t1
AT2G42090.1 | Symbols:ACT9 | actin 9 | Chr2:17556744-17558369 FORWARD LENGTH=366	AT2G42090.1	376	0	68.12	4	365	549	367	112	304	1	5	Hsc_gene_18990.t1
AT2G42170.3 | Symbols:no symbol available | no full name available | Chr2:17578683-17580222 FORWARD LENGTH=329	AT2G42170.3	376	0	74.398	1	329	542	332	82	295	1	3	Hsc_gene_18990.t1
AT2G42170.1 | Symbols:no symbol available | no full name available | Chr2:17578683-17580222 FORWARD LENGTH=329	AT2G42170.1	376	0	74.398	1	329	542	332	82	295	1	3	Hsc_gene_18990.t1
AT2G42170.4 | Symbols:no symbol available | no full name available | Chr2:17578683-17580097 FORWARD LENGTH=319	AT2G42170.4	376	0	74.359	1	309	506	312	77	276	1	3	Hsc_gene_18990.t1
AT2G42170.2 | Symbols:no symbol available | no full name available | Chr2:17578683-17580097 FORWARD LENGTH=319	AT2G42170.2	376	0	74.359	1	309	506	312	77	276	1	3	Hsc_gene_18990.t1
AT2G42170.5 | Symbols:no symbol available | no full name available | Chr2:17579432-17580222 FORWARD LENGTH=231	AT2G42170.5	376	2.07e-125	73.451	9	231	360	226	57	198	1	3	Hsc_gene_18990.t1
AT3G27000.1 | Symbols:ATARP2,WRM,ARP2 | ACTIN RELATED PROTEIN 2,actin related protein 2,WURM | Chr3:9952787-9955784 REVERSE LENGTH=389	AT3G27000.1	376	9.33e-124	45.263	6	385	362	380	194	252	4	14	Hsc_gene_18990.t1
AT4G31480.9 | Symbols:no symbol available | no full name available | Chr4:15264145-15267384 FORWARD LENGTH=948	AT4G31480.9	980	0	45.877	20	945	806	946	483	617	14	29	Hsc_gene_20853.t1
AT4G31480.8 | Symbols:no symbol available | no full name available | Chr4:15264145-15267384 FORWARD LENGTH=948	AT4G31480.8	980	0	45.877	20	945	806	946	483	617	14	29	Hsc_gene_20853.t1
AT4G31480.7 | Symbols:no symbol available | no full name available | Chr4:15264145-15267384 FORWARD LENGTH=948	AT4G31480.7	980	0	45.877	20	945	806	946	483	617	14	29	Hsc_gene_20853.t1
AT4G31480.6 | Symbols:no symbol available | no full name available | Chr4:15264076-15267384 FORWARD LENGTH=971	AT4G31480.6	980	0	45.877	43	968	806	946	483	617	14	29	Hsc_gene_20853.t1
AT4G31480.5 | Symbols:no symbol available | no full name available | Chr4:15264145-15267384 FORWARD LENGTH=948	AT4G31480.5	980	0	45.877	20	945	806	946	483	617	14	29	Hsc_gene_20853.t1
AT4G31480.4 | Symbols:no symbol available | no full name available | Chr4:15264145-15267384 FORWARD LENGTH=948	AT4G31480.4	980	0	45.877	20	945	806	946	483	617	14	29	Hsc_gene_20853.t1
AT4G31480.3 | Symbols:no symbol available | no full name available | Chr4:15264076-15267384 FORWARD LENGTH=971	AT4G31480.3	980	0	45.877	43	968	806	946	483	617	14	29	Hsc_gene_20853.t1
AT4G31480.2 | Symbols:no symbol available | no full name available | Chr4:15264145-15267384 FORWARD LENGTH=948	AT4G31480.2	980	0	45.877	20	945	806	946	483	617	14	29	Hsc_gene_20853.t1
AT4G31480.1 | Symbols:no symbol available | no full name available | Chr4:15264145-15267384 FORWARD LENGTH=948	AT4G31480.1	980	0	45.877	20	945	806	946	483	617	14	29	Hsc_gene_20853.t1
AT4G31490.3 | Symbols:no symbol available | no full name available | Chr4:15269460-15272693 FORWARD LENGTH=948	AT4G31490.3	980	0	45.877	20	945	805	946	483	616	14	29	Hsc_gene_20853.t1
AT4G31490.2 | Symbols:no symbol available | no full name available | Chr4:15269460-15272693 FORWARD LENGTH=948	AT4G31490.2	980	0	45.877	20	945	805	946	483	616	14	29	Hsc_gene_20853.t1
AT4G31490.1 | Symbols:no symbol available | no full name available | Chr4:15269460-15272693 FORWARD LENGTH=948	AT4G31490.1	980	0	45.877	20	945	805	946	483	616	14	29	Hsc_gene_20853.t1
AT5G26710.1 | Symbols:no symbol available | no full name available | Chr5:9305673-9308247 FORWARD LENGTH=719	AT5G26710.1	585	1.56e-168	46.038	197	719	496	530	272	352	5	14	Hsc_gene_21202.t1
AT1G66580.1 | Symbols:SAG24,RPL10C | senescence associated gene 24,ribosomal protein L10 C | Chr1:24839208-24840439 FORWARD LENGTH=221	AT1G66580.1	214	1.15e-111	71.635	1	208	318	208	59	171	0	0	Hsc_gene_21276.t1
AT1G26910.1 | Symbols:RPL10B | ribosomal protein L10 B | Chr1:9321709-9322813 FORWARD LENGTH=221	AT1G26910.1	214	1.47e-111	72.115	1	208	318	208	58	173	0	0	Hsc_gene_21276.t1
AT1G14320.1 | Symbols:RPL10A,SAC52,RPL10 | SUPPRESSOR OF ACAULIS 52,ribosomal protein L10,ribosomal protein L10 A | Chr1:4888270-4889408 FORWARD LENGTH=220	AT1G14320.1	214	7.44e-111	72.115	1	208	317	208	58	173	0	0	Hsc_gene_21276.t1
AT1G56070.3 | Symbols:LOS1 | LOW EXPRESSION OF OSMOTICALLY RESPONSIVE GENES 1 | Chr1:20968245-20971077 REVERSE LENGTH=843	AT1G56070.3	852	0	62.31	1	843	1103	857	304	659	6	19	Hsc_gene_22336.t1
AT1G56070.2 | Symbols:LOS1 | LOW EXPRESSION OF OSMOTICALLY RESPONSIVE GENES 1 | Chr1:20968245-20971077 REVERSE LENGTH=843	AT1G56070.2	852	0	62.31	1	843	1103	857	304	659	6	19	Hsc_gene_22336.t1
AT1G56070.1 | Symbols:LOS1 | LOW EXPRESSION OF OSMOTICALLY RESPONSIVE GENES 1 | Chr1:20968245-20971077 REVERSE LENGTH=843	AT1G56070.1	852	0	62.31	1	843	1103	857	304	659	6	19	Hsc_gene_22336.t1
AT3G12915.1 | Symbols:no symbol available | no full name available | Chr3:4112999-4115708 FORWARD LENGTH=820	AT3G12915.1	852	0	61.631	1	820	1058	834	303	636	5	17	Hsc_gene_22336.t1
AT3G12915.2 | Symbols:no symbol available | no full name available | Chr3:4112834-4115708 FORWARD LENGTH=788	AT3G12915.2	852	0	58.382	1	788	1008	853	289	617	6	66	Hsc_gene_22336.t1
AT1G06220.3 | Symbols:MEE5,CLO,GFA1 | MATERNAL EFFECT EMBRYO ARREST 5,CLOTHO,GAMETOPHYTE FACTOR 1 | Chr1:1900524-1904583 FORWARD LENGTH=987	AT1G06220.3	852	0	38.87	131	969	617	867	475	500	14	55	Hsc_gene_22336.t1
AT1G06220.2 | Symbols:MEE5,CLO,GFA1 | MATERNAL EFFECT EMBRYO ARREST 5,CLOTHO,GAMETOPHYTE FACTOR 1 | Chr1:1900524-1904583 FORWARD LENGTH=987	AT1G06220.2	852	0	38.87	131	969	617	867	475	500	14	55	Hsc_gene_22336.t1
AT1G06220.1 | Symbols:MEE5,CLO,GFA1 | MATERNAL EFFECT EMBRYO ARREST 5,CLOTHO,GAMETOPHYTE FACTOR 1 | Chr1:1900524-1904583 FORWARD LENGTH=987	AT1G06220.1	852	0	38.87	131	969	617	867	475	500	14	55	Hsc_gene_22336.t1
AT5G25230.2 | Symbols:no symbol available | no full name available | Chr5:8739709-8743594 FORWARD LENGTH=973	AT5G25230.2	852	0	39.01	117	955	615	869	471	497	14	59	Hsc_gene_22336.t1
AT5G25230.1 | Symbols:no symbol available | no full name available | Chr5:8739709-8743594 FORWARD LENGTH=973	AT5G25230.1	852	0	39.01	117	955	615	869	471	497	14	59	Hsc_gene_22336.t1
AT2G17370.1 | Symbols:HMGR2,HMG2 | 3-hydroxy-3-methylglutaryl-CoA reductase 2,3-HYDROXY-3-METHYLGLUTARYL-COENZYME A REDUCTASE 2 | Chr2:7550007-7551981 FORWARD LENGTH=562	AT2G17370.1	831	5.33e-114	46.698	147	554	358	424	209	265	5	17	Hsc_gene_22644.t1
AT1G76490.1 | Symbols:MAD3,HMGR1,AtHMGR1,HMG1 | 3-HYDROXY-3-METHYLGLUTARYL COA REDUCTASE 1,hydroxy methylglutaryl CoA reductase 1,miRNA action deficient 3 | Chr1:28695801-28698206 FORWARD LENGTH=642	AT1G76490.1	831	3.19e-108	43.88	214	632	346	433	228	261	5	15	Hsc_gene_22644.t1
AT1G71770.2 | Symbols:PAB5 | poly(A)-binding protein 5 | Chr1:26990777-26993489 REVERSE LENGTH=682	AT1G71770.2	688	6.63e-151	43.293	55	660	454	656	315	377	15	57	Hsc_gene_23315.t1
AT1G71770.1 | Symbols:PAB5 | poly(A)-binding protein 5 | Chr1:26990777-26993489 REVERSE LENGTH=682	AT1G71770.1	688	6.63e-151	43.293	55	660	454	656	315	377	15	57	Hsc_gene_23315.t1
AT1G22760.1 | Symbols:PAB3 | poly(A) binding protein 3 | Chr1:8055599-8058799 FORWARD LENGTH=660	AT1G22760.1	688	3.07e-144	51.049	1	423	436	429	189	291	4	21	Hsc_gene_23315.t1
AT4G34110.1 | Symbols:ATPAB2,PAB2,PABP2 | poly(A) binding protein 2,ARABIDOPSIS POLY(A) BINDING 2,POLY(A) BINDING PROTEIN 2 | Chr4:16336732-16339892 FORWARD LENGTH=629	AT4G34110.1	688	9.04e-140	49.339	14	449	423	454	212	303	6	18	Hsc_gene_23315.t1
AT1G49760.2 | Symbols:PABP8,PAB8 | POLY(A) BINDING PROTEIN 8,poly(A) binding protein 8 | Chr1:18416740-18419753 FORWARD LENGTH=671	AT1G49760.2	688	5.11e-139	52.723	45	437	423	404	177	282	4	14	Hsc_gene_23315.t1
AT1G49760.1 | Symbols:PABP8,PAB8 | POLY(A) BINDING PROTEIN 8,poly(A) binding protein 8 | Chr1:18416740-18419753 FORWARD LENGTH=671	AT1G49760.1	688	5.11e-139	52.723	45	437	423	404	177	282	4	14	Hsc_gene_23315.t1
AT2G23350.1 | Symbols:PABP4,PAB4 | POLY(A) BINDING PROTEIN 4,poly(A) binding protein 4 | Chr2:9943209-9946041 FORWARD LENGTH=662	AT2G23350.1	688	2.22e-129	41.628	45	630	397	651	310	362	17	70	Hsc_gene_23315.t1
AT2G36660.1 | Symbols:PAB7 | poly(A) binding protein 7 | Chr2:15361476-15364398 REVERSE LENGTH=609	AT2G36660.1	688	5.79e-107	41.895	24	415	337	401	224	256	2	9	Hsc_gene_23315.t1
AT1G61580.1 | Symbols:RPL3B,ARP2 | ARABIDOPSIS RIBOSOMAL PROTEIN 2,R-protein L3 B | Chr1:22720833-22722402 REVERSE LENGTH=390	AT1G61580.1	385	0	67.021	14	386	514	376	120	312	2	4	Hsc_gene_25167.t1
AT1G43170.9 | Symbols:emb2207,RP1,ARP1,RPL3A | embryo defective 2207,ribosomal protein 1 | Chr1:16266992-16268631 FORWARD LENGTH=389	AT1G43170.9	385	0	65.699	14	389	510	379	126	308	2	4	Hsc_gene_25167.t1
AT1G43170.8 | Symbols:emb2207,RP1,ARP1,RPL3A | embryo defective 2207,ribosomal protein 1 | Chr1:16266992-16268631 FORWARD LENGTH=389	AT1G43170.8	385	0	65.699	14	389	510	379	126	308	2	4	Hsc_gene_25167.t1
AT1G43170.7 | Symbols:emb2207,RP1,ARP1,RPL3A | embryo defective 2207,ribosomal protein 1 | Chr1:16266992-16268631 FORWARD LENGTH=389	AT1G43170.7	385	0	65.699	14	389	510	379	126	308	2	4	Hsc_gene_25167.t1
AT1G43170.6 | Symbols:emb2207,RP1,ARP1,RPL3A | embryo defective 2207,ribosomal protein 1 | Chr1:16266992-16268631 FORWARD LENGTH=389	AT1G43170.6	385	0	65.699	14	389	510	379	126	308	2	4	Hsc_gene_25167.t1
AT1G43170.5 | Symbols:emb2207,RP1,ARP1,RPL3A | embryo defective 2207,ribosomal protein 1 | Chr1:16266992-16268631 FORWARD LENGTH=389	AT1G43170.5	385	0	65.699	14	389	510	379	126	308	2	4	Hsc_gene_25167.t1
AT1G43170.3 | Symbols:emb2207,RP1,ARP1,RPL3A | embryo defective 2207,ribosomal protein 1 | Chr1:16266992-16268631 FORWARD LENGTH=389	AT1G43170.3	385	0	65.699	14	389	510	379	126	308	2	4	Hsc_gene_25167.t1
AT1G43170.2 | Symbols:emb2207,RP1,ARP1,RPL3A | embryo defective 2207,ribosomal protein 1 | Chr1:16266992-16268631 FORWARD LENGTH=389	AT1G43170.2	385	0	65.699	14	389	510	379	126	308	2	4	Hsc_gene_25167.t1
AT1G43170.1 | Symbols:emb2207,RP1,ARP1,RPL3A | embryo defective 2207,ribosomal protein 1 | Chr1:16266992-16268631 FORWARD LENGTH=389	AT1G43170.1	385	0	65.699	14	389	510	379	126	308	2	4	Hsc_gene_25167.t1
AT1G43170.4 | Symbols:emb2207,RP1,ARP1,RPL3A | embryo defective 2207,ribosomal protein 1 | Chr1:16267519-16268631 FORWARD LENGTH=306	AT1G43170.4	385	1.93e-144	64.214	11	306	412	299	103	241	2	4	Hsc_gene_25167.t1
AT1G10130.1 | Symbols:ECA3,ATECA3 | ARABIDOPSIS THALIANA ER-TYPE CA2+-ATPASE 3,endoplasmic reticulum-type calcium-transporting ATPase 3 | Chr1:3311139-3321941 FORWARD LENGTH=998	AT1G10130.1	1010	0	55.489	1	975	1050	1002	410	716	16	36	Hsc_gene_25386.t1
AT4G00900.2 | Symbols:ECA2,ATECA2 | ER-type Ca2+-ATPase 2,ARABIDOPSIS THALIANA ER-TYPE CA2+-ATPASE 2 | Chr4:382690-386226 REVERSE LENGTH=1054	AT4G00900.2	1010	0	48.908	8	1041	889	1053	457	669	20	81	Hsc_gene_25386.t1
AT4G00900.1 | Symbols:ECA2,ATECA2 | ER-type Ca2+-ATPase 2,ARABIDOPSIS THALIANA ER-TYPE CA2+-ATPASE 2 | Chr4:382690-386226 REVERSE LENGTH=1054	AT4G00900.1	1010	0	48.908	8	1041	889	1053	457	669	20	81	Hsc_gene_25386.t1
AT1G07670.2 | Symbols:ATECA4,ECA4 | endomembrane-type CA-ATPase 4 | Chr1:2370305-2374196 REVERSE LENGTH=1061	AT1G07670.2	1010	0	48.972	45	1042	876	1021	449	658	20	72	Hsc_gene_25386.t1
AT1G07670.1 | Symbols:ATECA4,ECA4 | endomembrane-type CA-ATPase 4 | Chr1:2370305-2374196 REVERSE LENGTH=1061	AT1G07670.1	1010	0	48.972	45	1042	876	1021	449	658	20	72	Hsc_gene_25386.t1
AT1G07810.1 | Symbols:ECA1,ACA3,ATECA1 | ARABIDOPSIS THALIANA ER-TYPE CA2+-ATPASE 1,ER-type Ca2+-ATPase 1 | Chr1:2416681-2420572 FORWARD LENGTH=1061	AT1G07810.1	1010	0	49.362	45	1042	874	1019	448	657	21	68	Hsc_gene_25386.t1
AT3G01090.3 | Symbols:KIN10,SNRK1.1,AKIN10 | SNF1 kinase homolog 10,SNF1-RELATED PROTEIN KINASE 1.1 | Chr3:31437-33977 REVERSE LENGTH=512	AT3G01090.3	673	1.59e-138	44.444	16	464	416	513	219	310	7	66	Hsc_gene_25431.t1
AT3G01090.1 | Symbols:KIN10,SNRK1.1,AKIN10 | SNF1 kinase homolog 10,SNF1-RELATED PROTEIN KINASE 1.1 | Chr3:31437-33977 REVERSE LENGTH=512	AT3G01090.1	673	1.59e-138	44.444	16	464	416	513	219	310	7	66	Hsc_gene_25431.t1
AT3G01090.2 | Symbols:KIN10,SNRK1.1,AKIN10 | SNF1 kinase homolog 10,SNF1-RELATED PROTEIN KINASE 1.1 | Chr3:31437-34143 REVERSE LENGTH=535	AT3G01090.2	673	6.66e-138	44.444	39	487	415	513	219	310	7	66	Hsc_gene_25431.t1
AT3G29160.2 | Symbols:SNRK1.2,ATKIN11,AKIN11,KIN11 | SNF1 kinase homolog 11,SNF1-RELATED PROTEIN KINASE 1.2 | Chr3:11128893-11131510 REVERSE LENGTH=512	AT3G29160.2	673	1.43e-135	43.34	17	491	408	533	215	306	10	87	Hsc_gene_25431.t1
AT3G29160.1 | Symbols:SNRK1.2,ATKIN11,AKIN11,KIN11 | SNF1 kinase homolog 11,SNF1-RELATED PROTEIN KINASE 1.2 | Chr3:11128893-11131510 REVERSE LENGTH=512	AT3G29160.1	673	1.43e-135	43.34	17	491	408	533	215	306	10	87	Hsc_gene_25431.t1
AT3G29160.3 | Symbols:SNRK1.2,ATKIN11,AKIN11,KIN11 | SNF1 kinase homolog 11,SNF1-RELATED PROTEIN KINASE 1.2 | Chr3:11129768-11131510 REVERSE LENGTH=359	AT3G29160.3	673	6.11e-132	58.567	17	335	393	321	129	243	3	4	Hsc_gene_25431.t1
AT5G39440.1 | Symbols:SnRK1.3 | SNF1-related protein kinase 1.3 | Chr5:15781907-15784699 FORWARD LENGTH=494	AT5G39440.1	673	3.23e-115	53.292	18	333	355	319	144	238	5	5	Hsc_gene_25431.t1
AT5G42020.1 | Symbols:BIP2,BIP | luminal binding protein | Chr5:16807697-16810480 REVERSE LENGTH=668	AT5G42020.1	659	0	68.315	13	652	891	647	194	525	5	11	Hsc_gene_29.t1
AT5G28540.1 | Symbols:BIP1 | | Chr5:10540665-10543274 REVERSE LENGTH=669	AT5G28540.1	659	0	68.652	13	643	886	638	189	519	4	11	Hsc_gene_29.t1
AT5G42020.3 | Symbols:BIP2,BIP | luminal binding protein | Chr5:16807697-16810344 REVERSE LENGTH=673	AT5G42020.3	659	0	69.775	38	657	885	622	182	513	3	6	Hsc_gene_29.t1
AT1G09080.2 | Symbols:BIP3 | binding protein 3 | Chr1:2929268-2931804 REVERSE LENGTH=665	AT1G09080.2	659	0	67.188	15	647	846	640	200	513	3	10	Hsc_gene_29.t1
AT1G09080.1 | Symbols:BIP3 | binding protein 3 | Chr1:2929268-2931804 REVERSE LENGTH=675	AT1G09080.1	659	0	66.41	15	657	839	649	200	513	4	18	Hsc_gene_29.t1
AT5G02500.1 | Symbols:AtHsp70-1,HSP70-1,HSC70-1,HSC70,AT-HSC70-1 | ARABIDOPSIS THALIANA HEAT SHOCK COGNATE PROTEIN 70-1,heat shock cognate protein 70-1,HEAT SHOCK COGNATE PROTEIN 70,HEAT SHOCK PROTEIN 70-1 | Chr5:554055-556334 REVERSE LENGTH=651	AT5G02500.1	659	0	64.821	7	617	817	614	206	496	5	10	Hsc_gene_29.t1
AT3G12580.1 | Symbols:HSP70,ATHSP70 | ARABIDOPSIS HEAT SHOCK PROTEIN 70,heat shock protein 70 | Chr3:3991487-3993689 REVERSE LENGTH=650	AT3G12580.1	659	0	63.68	4	625	811	625	217	494	5	10	Hsc_gene_29.t1
AT5G02490.1 | Symbols:AtHsp70-2,Hsp70-2 | | Chr5:550296-552565 REVERSE LENGTH=653	AT5G02490.1	659	0	64.182	4	617	810	617	211	491	5	10	Hsc_gene_29.t1
AT3G09440.4 | Symbols:no symbol available | no full name available | Chr3:2903434-2905632 REVERSE LENGTH=649	AT3G09440.4	659	0	63.857	4	617	804	617	213	493	5	10	Hsc_gene_29.t1
AT3G09440.3 | Symbols:no symbol available | no full name available | Chr3:2903434-2905632 REVERSE LENGTH=649	AT3G09440.3	659	0	63.857	4	617	804	617	213	493	5	10	Hsc_gene_29.t1
AT3G09440.2 | Symbols:no symbol available | no full name available | Chr3:2903434-2905632 REVERSE LENGTH=649	AT3G09440.2	659	0	63.857	4	617	804	617	213	493	5	10	Hsc_gene_29.t1
AT3G09440.1 | Symbols:no symbol available | no full name available | Chr3:2903434-2905632 REVERSE LENGTH=649	AT3G09440.1	659	0	63.857	4	617	804	617	213	493	5	10	Hsc_gene_29.t1
AT1G16030.1 | Symbols:Hsp70b | heat shock protein 70B | Chr1:5502386-5504326 REVERSE LENGTH=646	AT1G16030.1	659	0	63.328	9	624	798	619	217	487	5	10	Hsc_gene_29.t1
AT1G56410.1 | Symbols:HSP70T-1,ERD2 | HEAT SHOCK PROTEIN 70T-1,EARLY-RESPONSIVE TO DEHYDRATION 2 | Chr1:21117147-21119241 FORWARD LENGTH=617	AT1G56410.1	659	0	63.149	7	617	792	616	215	481	5	12	Hsc_gene_29.t1
AT5G42020.2 | Symbols:BIP2,BIP | luminal binding protein | Chr5:16807697-16810480 REVERSE LENGTH=613	AT5G42020.2	659	0	62.191	13	597	771	648	177	475	8	68	Hsc_gene_29.t1
AT5G09590.1 | Symbols:MTHSC70-2,HSC70-5 | mitochondrial HSO70 2,HEAT SHOCK COGNATE | Chr5:2975721-2978508 FORWARD LENGTH=682	AT5G09590.1	659	0	51.333	59	639	568	600	268	409	10	24	Hsc_gene_29.t1
AT4G24280.1 | Symbols:cpHsc70-1 | chloroplast heat shock protein 70-1 | Chr4:12590094-12593437 FORWARD LENGTH=718	AT4G24280.1	659	0	50.739	80	674	560	609	282	413	11	18	Hsc_gene_29.t1
AT5G49910.1 | Symbols:HSC70-7,cpHsc70-2 | chloroplast heat shock protein 70-2,HEAT SHOCK PROTEIN 70-7 | Chr5:20303470-20306295 FORWARD LENGTH=718	AT5G49910.1	659	0	49.92	80	689	558	625	294	413	12	19	Hsc_gene_29.t1
AT5G02500.2 | Symbols:AtHsp70-1,HSP70-1,HSC70-1,HSC70,AT-HSC70-1 | ARABIDOPSIS THALIANA HEAT SHOCK COGNATE PROTEIN 70-1,heat shock cognate protein 70-1,HEAT SHOCK COGNATE PROTEIN 70,HEAT SHOCK PROTEIN 70-1 | Chr5:554055-556334 REVERSE LENGTH=521	AT5G02500.2	659	0	67.775	7	395	550	391	120	321	3	6	Hsc_gene_29.t1
AT4G37910.2 | Symbols:mtHsc70-1 | mitochondrial heat shock protein 70-1 | Chr4:17825368-17828099 REVERSE LENGTH=682	AT4G37910.2	659	0	52.265	54	615	544	574	258	389	8	16	Hsc_gene_29.t1
AT4G37910.1 | Symbols:mtHsc70-1 | mitochondrial heat shock protein 70-1 | Chr4:17825368-17828099 REVERSE LENGTH=682	AT4G37910.1	659	0	52.265	54	615	544	574	258	389	8	16	Hsc_gene_29.t1
AT3G62310.1 | Symbols:no symbol available | no full name available | Chr3:23057516-23060561 REVERSE LENGTH=726	AT3G62310.1	750	0	43.989	33	692	568	707	344	439	15	52	Hsc_gene_4414.t1
AT2G47250.1 | Symbols:no symbol available | no full name available | Chr2:19399923-19402981 REVERSE LENGTH=729	AT2G47250.1	750	0	43.491	41	696	560	699	347	440	14	48	Hsc_gene_4414.t1
AT3G26560.1 | Symbols:no symbol available | no full name available | Chr3:9750122-9753719 REVERSE LENGTH=1168	AT3G26560.1	750	1.28e-163	42.183	511	1130	503	678	330	410	17	62	Hsc_gene_4414.t1
AT1G32490.2 | Symbols:EMB2733,ESP3 | EMBRYO DEFECTIVE 2733,ENHANCED SILENCING PHENOTYPE 3 | Chr1:11742356-11749286 REVERSE LENGTH=1034	AT1G32490.2	750	1.63e-163	40.588	391	1011	499	680	338	414	16	66	Hsc_gene_4414.t1
AT1G32490.1 | Symbols:EMB2733,ESP3 | EMBRYO DEFECTIVE 2733,ENHANCED SILENCING PHENOTYPE 3 | Chr1:11742356-11749286 REVERSE LENGTH=1044	AT1G32490.1	750	2.59e-163	40.588	401	1021	499	680	338	414	16	66	Hsc_gene_4414.t1
AT4G16680.2 | Symbols:no symbol available | no full name available | Chr4:9388071-9390461 REVERSE LENGTH=796	AT4G16680.2	750	1.75e-156	39.568	117	751	474	695	348	415	18	72	Hsc_gene_4414.t1
AT2G35340.2 | Symbols:MEE29 | maternal effect embryo arrest 29 | Chr2:14873465-14879615 FORWARD LENGTH=906	AT2G35340.2	750	4.66e-155	39.175	263	883	474	679	349	406	15	64	Hsc_gene_4414.t1
AT2G35340.1 | Symbols:MEE29 | maternal effect embryo arrest 29 | Chr2:14872728-14879615 FORWARD LENGTH=1044	AT2G35340.1	750	2.87e-153	39.175	401	1021	473	679	349	406	15	64	Hsc_gene_4414.t1
AT3G62310.3 | Symbols:no symbol available | no full name available | Chr3:23058450-23060561 REVERSE LENGTH=545	AT3G62310.3	750	1.8e-149	45.859	35	522	447	495	256	325	6	12	Hsc_gene_4414.t1
AT3G62310.2 | Symbols:no symbol available | no full name available | Chr3:23058619-23060561 REVERSE LENGTH=573	AT3G62310.2	750	4.34e-149	45.418	35	529	447	502	262	327	6	12	Hsc_gene_4414.t1
AT4G18465.1 | Symbols:no symbol available | no full name available | Chr4:10197056-10201611 FORWARD LENGTH=695	AT4G18465.1	750	3.3e-147	37.733	44	685	447	697	356	404	19	78	Hsc_gene_4414.t1
AT5G13010.1 | Symbols:CUV,PRP16,EMB3011,PINP1 | homolog in yeast PRP16,CLUMSY VEIN,embryo defective 3011,PSR1-Interacting Protein 1 | Chr5:4122747-4128660 FORWARD LENGTH=1255	AT5G13010.1	750	4.15e-142	37.865	554	1179	449	684	357	406	16	68	Hsc_gene_4414.t1
AT1G27900.1 | Symbols:no symbol available | no full name available | Chr1:9715615-9720346 REVERSE LENGTH=700	AT1G27900.1	750	1.96e-125	36.111	4	639	390	684	371	385	18	66	Hsc_gene_4414.t1
AT1G27900.3 | Symbols:no symbol available | no full name available | Chr1:9716533-9720346 REVERSE LENGTH=540	AT1G27900.3	750	3.87e-125	39.855	4	534	384	552	299	337	13	33	Hsc_gene_4414.t1
AT1G27900.2 | Symbols:no symbol available | no full name available | Chr1:9716340-9720346 REVERSE LENGTH=558	AT1G27900.2	750	9.45e-125	39.855	4	534	384	552	299	337	13	33	Hsc_gene_4414.t1
AT4G16680.1 | Symbols:no symbol available | no full name available | Chr4:9388613-9390774 REVERSE LENGTH=656	AT4G16680.1	750	7.73e-111	44.27	197	620	351	445	220	278	9	28	Hsc_gene_4414.t1
AT4G34670.1 | Symbols:no symbol available | no full name available | Chr4:16548724-16550222 FORWARD LENGTH=262	AT4G34670.1	262	3.23e-104	64.53	1	234	303	234	80	187	2	3	Hsc_gene_6683.t1
AT3G04840.1 | Symbols:no symbol available | no full name available | Chr3:1329751-1331418 FORWARD LENGTH=262	AT3G04840.1	262	2.8e-101	62.393	1	234	296	234	85	186	2	3	Hsc_gene_6683.t1
AT5G39740.2 | Symbols:RPL5B,OLI7 | ribosomal protein L5 B,OLIGOCELLULA 7 | Chr5:15903484-15905185 FORWARD LENGTH=301	AT5G39740.2	301	3.52e-113	57.394	1	283	329	284	120	202	1	1	Hsc_gene_8658.t1
AT5G39740.1 | Symbols:RPL5B,OLI7 | ribosomal protein L5 B,OLIGOCELLULA 7 | Chr5:15903365-15905185 FORWARD LENGTH=301	AT5G39740.1	301	3.52e-113	57.394	1	283	329	284	120	202	1	1	Hsc_gene_8658.t1
AT3G25520.3 | Symbols:RPL5A,ATL5,PGY3,OLI5 | ribosomal protein L5,RIBOSOMAL PROTEIN L5 A,PIGGYBACK3,OLIGOCELLULA 5 | Chr3:9269573-9271174 REVERSE LENGTH=301	AT3G25520.3	301	2.35e-111	56.69	1	283	325	284	122	201	1	1	Hsc_gene_8658.t1
AT3G25520.1 | Symbols:RPL5A,ATL5,PGY3,OLI5 | ribosomal protein L5,RIBOSOMAL PROTEIN L5 A,PIGGYBACK3,OLIGOCELLULA 5 | Chr3:9269573-9271327 REVERSE LENGTH=301	AT3G25520.1	301	2.35e-111	56.69	1	283	325	284	122	201	1	1	Hsc_gene_8658.t1
AT2G38280.2 | Symbols:ATAMPD,FAC1 | ADENOSINE 5-MONOPHOSPHATE DEAMINASE,EMBRYONIC FACTOR1 | Chr2:16033767-16038793 REVERSE LENGTH=839 AT2G38280.2 926 0.0 49.361 239 827 615 626 275 408 8 42 Hsc_gene_8732.t1 AT2G38280.1 | Symbols:ATAMPD,FAC1 | ADENOSINE 5-MONOPHOSPHATE DEAMINASE,EMBRYONIC FACTOR1 | Chr2:16033767-16038793 REVERSE LENGTH=839	AT2G38280.1	926	0	49.361	239	827	615	626	275	408	8	42	Hsc_gene_8732.t1
AT1G71220.2 | Symbols:EBS1,UGGT,PSL2 | UDP-GLUCOSE:GLYCOPROTEIN GLUCOSYLTRANSFERASE,PRIORITY IN SWEET LIFE 2,EMS-mutagenized bri1 suppressor 1 | Chr1:26841664-26851730 FORWARD LENGTH=1614	AT1G71220.2	1707	0	32.741	31	1569	794	1689	908	833	42	228	Hsc_gene_9157.t1
AT1G71220.1 | Symbols:EBS1,UGGT,PSL2 | UDP-GLUCOSE:GLYCOPROTEIN GLUCOSYLTRANSFERASE,PRIORITY IN SWEET LIFE 2,EMS-mutagenized bri1 suppressor 1 | Chr1:26841664-26851730 FORWARD LENGTH=1613	AT1G71220.1	1707	0	32.741	31	1568	793	1689	907	833	42	229	Hsc_gene_9157.t1
AT1G71220.3 | Symbols:EBS1,UGGT,PSL2 | UDP-GLUCOSE:GLYCOPROTEIN GLUCOSYLTRANSFERASE,PRIORITY IN SWEET LIFE 2,EMS-mutagenized bri1 suppressor 1 | Chr1:26841550-26851730 FORWARD LENGTH=1651	AT1G71220.3	1707	0	32.919	69	1606	792	1689	904	833	43	229	Hsc_gene_9157.t1
