# Supplementary material for: RNA tomography reveals spatial gene expression maps of Arabidopsis thaliana roots infected with Heterodera schachtii
Source: New Phytol. 2025 Oct 17;249(1):588–602. doi: 10.1111/nph.70674 (PMC12676076; doi:10.1111/nph.70674)
Supplement: Supplementary file 2 — Dataset S2 Detected Heterodera schachtii genes, annotated gland genes and genes most similarly expressed as dorsal (DG9937) and subventral glands (SvG21727) marker genes. [file NPH-249-588-s004.xlsx]

## Sheet: Fig. 3A -1dpi H. schachtii
New Phytologist Supporting Information
Article title: RNA tomography reveals spatial gene expression maps of Arabidopsis thaliana roots infected with Heterodera schachtii
Authors: Anna Pijnacker*, Yuhao Wang*, Jaap-Jan Willig, Jonas Mars, Steffen Werner, Kelvin Adema, Geert Smant, Hendrik C. Korswagen, Jose L. Lozano-Torres
Article acceptance date: 27 September 2025
Supporting Information Dataset 3 - Detected Heterodera schachtii genes, annotated gland genes and genes most similarly expressed as dorsal expressed gene 9937.
All detected H. schachtii transcripts in the 1 dpi sample and their corresponding cluster number determined based on Euclidean clustering using the Complex Heatmap package.
Transcript	Cluster number
Hsc-gene-17470.t1	Cluster 1
Hsc-gene-4234.t1	Cluster 1
Hsc-gene-16916.t1	Cluster 1
Hsc-gene-3199.t1	Cluster 1
Hsc-gene-4079.t1	Cluster 1
Hsc-gene-11091.t1	Cluster 1
Hsc-gene-10691.t1	Cluster 1
Hsc-gene-2370.t1	Cluster 1
Hsc-gene-6270.t1	Cluster 1
Hsc-gene-22336.t1	Cluster 1
Hsc-gene-20843.t1	Cluster 1
Hsc-gene-19933.t1	Cluster 1
Hsc-gene-4437.t1	Cluster 1
Hsc-gene-5156.t1	Cluster 1
Hsc-gene-10019.t1	Cluster 1
Hsc-gene-9882.t1	Cluster 1
Hsc-gene-10442.t1	Cluster 1
Hsc-gene-24324.t1	Cluster 1
Hsc-gene-10356.t1	Cluster 1
Hsc-gene-15762.t1	Cluster 1
Hsc-gene-4224.t1	Cluster 1
Hsc-gene-10624.t1	Cluster 1
Hsc-gene-6564.t1	Cluster 1
Hsc-gene-20943.t1	Cluster 1
Hsc-gene-11856.t1	Cluster 1
Hsc-gene-10524.t1	Cluster 1
Hsc-gene-17469.t1	Cluster 1
Hsc-gene-4223.t1	Cluster 1
Hsc-gene-16960.t1	Cluster 2
Hsc-gene-15801.t1	Cluster 2
Hsc-gene-233.t1	Cluster 2
Hsc-gene-18757.t1	Cluster 2
Hsc-gene-6393.t1	Cluster 2
Hsc-gene-171.t1	Cluster 2
Hsc-gene-6613.t1	Cluster 2
Hsc-gene-14324.t1	Cluster 2
Hsc-gene-20228.t1	Cluster 2
Hsc-gene-23079.t1	Cluster 2
Hsc-gene-26072.t1	Cluster 2
Hsc-gene-25402.t1	Cluster 2
Hsc-gene-10949.t1	Cluster 2
Hsc-gene-1742.t1	Cluster 2
Hsc-gene-7502.t1	Cluster 2
Hsc-gene-20650.t1	Cluster 2
Hsc-gene-6861.t1	Cluster 2
Hsc-gene-6518.t1	Cluster 2
Hsc-gene-20892.t1	Cluster 2
Hsc-gene-12722.t1	Cluster 2
Hsc-gene-2597.t1	Cluster 2
Hsc-gene-2634.t1	Cluster 2
Hsc-gene-15838.t1	Cluster 2
Hsc-gene-17355.t1	Cluster 2
Hsc-gene-22301.t1	Cluster 2
Hsc-gene-3224.t1	Cluster 2
Hsc-gene-7218.t1	Cluster 2
Hsc-gene-6138.t1	Cluster 2
Hsc-gene-13930.t1	Cluster 2
Hsc-gene-21202.t1	Cluster 2
Hsc-gene-13918.t1	Cluster 2
Hsc-gene-10262.t1	Cluster 2
Hsc-gene-8728.t1	Cluster 2
Hsc-gene-7029.t1	Cluster 2
Hsc-gene-21194.t1	Cluster 2
Hsc-gene-21164.t1	Cluster 2
Hsc-gene-18614.t1	Cluster 2
Hsc-gene-18567.t1	Cluster 2
Hsc-gene-15468.t1	Cluster 2
Hsc-gene-15451.t1	Cluster 2
Hsc-gene-25403.t1	Cluster 2
Hsc-gene-14296.t1	Cluster 2
Hsc-gene-11155.t1	Cluster 2
Hsc-gene-6027.t1	Cluster 2
Hsc-gene-23559.t1	Cluster 2
Hsc-gene-7640.t1	Cluster 2
Hsc-gene-11552.t1	Cluster 2
Hsc-gene-7672.t1	Cluster 2
Hsc-gene-9005.t1	Cluster 2
Hsc-gene-6087.t1	Cluster 2
Hsc-gene-6077.t1	Cluster 2
Hsc-gene-16433.t1	Cluster 2
Hsc-gene-22329.t1	Cluster 2
Hsc-gene-22313.t1	Cluster 2
Hsc-gene-3336.t1	Cluster 2
Hsc-gene-11138.t1	Cluster 2
Hsc-gene-19625.t1	Cluster 2
Hsc-gene-9446.t1	Cluster 2
Hsc-gene-5102.t1	Cluster 2
Hsc-gene-13497.t1	Cluster 2
Hsc-gene-3725.t1	Cluster 2
Hsc-gene-3678.t1	Cluster 2
Hsc-gene-11790.t1	Cluster 2
Hsc-gene-2056.t1	Cluster 2
Hsc-gene-2017.t1	Cluster 2
Hsc-gene-22252.t1	Cluster 2
Hsc-gene-26395.t1	Cluster 2
Hsc-gene-26341.t1	Cluster 2
Hsc-gene-26303.t1	Cluster 2
Hsc-gene-7859.t1	Cluster 2
Hsc-gene-20947.t1	Cluster 2
Hsc-gene-20902.t1	Cluster 2
Hsc-gene-20885.t1	Cluster 2
Hsc-gene-1160.t1	Cluster 2
Hsc-gene-1132.t1	Cluster 2
Hsc-gene-1081.t1	Cluster 2
Hsc-gene-13298.t1	Cluster 2
Hsc-gene-13277.t1	Cluster 2
Hsc-gene-8114.t1	Cluster 2
Hsc-gene-13790.t1	Cluster 2
Hsc-gene-258.t1	Cluster 2
Hsc-gene-228.t1	Cluster 2
Hsc-gene-222.t1	Cluster 2
Hsc-gene-179.t1	Cluster 2
Hsc-gene-173.t1	Cluster 2
Hsc-gene-92.t1	Cluster 2
Hsc-gene-89.t1	Cluster 2
Hsc-gene-77.t1	Cluster 2
Hsc-gene-888.t1	Cluster 2
Hsc-gene-20684.t1	Cluster 2
Hsc-gene-11490.t1	Cluster 2
Hsc-gene-23855.t1	Cluster 2
Hsc-gene-23699.t1	Cluster 2
Hsc-gene-743.t1	Cluster 2
Hsc-gene-674.t1	Cluster 2
Hsc-gene-664.t1	Cluster 2
Hsc-gene-17499.t1	Cluster 2
Hsc-gene-15707.t1	Cluster 2
Hsc-gene-5953.t1	Cluster 2
Hsc-gene-5952.t1	Cluster 2
Hsc-gene-5766.t1	Cluster 2
Hsc-gene-4892.t1	Cluster 2
Hsc-gene-4875.t1	Cluster 2
Hsc-gene-4874.t1	Cluster 2
Hsc-gene-4859.t1	Cluster 2
Hsc-gene-21338.t1	Cluster 2
Hsc-gene-26608.t1	Cluster 2
Hsc-gene-3127.t1	Cluster 2
Hsc-gene-26205.t1	Cluster 2
Hsc-gene-26106.t1	Cluster 2
Hsc-gene-26002.t1	Cluster 2
Hsc-gene-17627.t1	Cluster 2
Hsc-gene-17760.t1	Cluster 2
Hsc-gene-12038.t1	Cluster 2
Hsc-gene-21030.t1	Cluster 2
Hsc-gene-24183.t1	Cluster 2
Hsc-gene-24118.t1	Cluster 2
Hsc-gene-24115.t1	Cluster 2
Hsc-gene-14649.t1	Cluster 2
Hsc-gene-19406.t1	Cluster 2
Hsc-gene-19412.t1	Cluster 2
Hsc-gene-19313.t1	Cluster 2
Hsc-gene-25816.t1	Cluster 2
Hsc-gene-546.t1	Cluster 2
Hsc-gene-511.t1	Cluster 2
Hsc-gene-401.t1	Cluster 2
Hsc-gene-23504.t1	Cluster 2
Hsc-gene-9329.t1	Cluster 2
Hsc-gene-9207.t1	Cluster 2
Hsc-gene-9200.t1	Cluster 2
Hsc-gene-19083.t1	Cluster 2
Hsc-gene-18978.t1	Cluster 2
Hsc-gene-17214.t1	Cluster 2
Hsc-gene-17094.t2	Cluster 2
Hsc-gene-16085.t1	Cluster 2
Hsc-gene-2749.t1	Cluster 2
Hsc-gene-2658.t1	Cluster 2
Hsc-gene-2493.t1	Cluster 2
Hsc-gene-2430.t1	Cluster 2
Hsc-gene-2359.t1	Cluster 2
Hsc-gene-18747.t1	Cluster 2
Hsc-gene-18710.t1	Cluster 2
Hsc-gene-18671.t1	Cluster 2
Hsc-gene-18622.t1	Cluster 2
Hsc-gene-18544.t1	Cluster 2
Hsc-gene-18515.t1	Cluster 2
Hsc-gene-18507.t1	Cluster 2
Hsc-gene-18501.t1	Cluster 2
Hsc-gene-18451.t1	Cluster 2
Hsc-gene-21886.t1	Cluster 2
Hsc-gene-21727.t1	Cluster 2
Hsc-gene-21684.t1	Cluster 2
Hsc-gene-21623.t1	Cluster 2
Hsc-gene-7624.t1	Cluster 2
Hsc-gene-7582.t1	Cluster 2
Hsc-gene-7542.t1	Cluster 2
Hsc-gene-7409.t1	Cluster 2
Hsc-gene-7378.t1	Cluster 2
Hsc-gene-7153.t1	Cluster 2
Hsc-gene-15553.t1	Cluster 2
Hsc-gene-15327.t1	Cluster 2
Hsc-gene-15302.t1	Cluster 2
Hsc-gene-16886.t1	Cluster 2
Hsc-gene-16776.t1	Cluster 2
Hsc-gene-16598.t1	Cluster 2
Hsc-gene-16538.t1	Cluster 2
Hsc-gene-13867.t1	Cluster 2
Hsc-gene-13857.t1	Cluster 2
Hsc-gene-13869.t1	Cluster 2
Hsc-gene-5370.t1	Cluster 2
Hsc-gene-24751.t1	Cluster 2
Hsc-gene-4698.t1	Cluster 2
Hsc-gene-4675.t1	Cluster 2
Hsc-gene-4520.t1	Cluster 2
Hsc-gene-4506.t1	Cluster 2
Hsc-gene-4443.t1	Cluster 2
Hsc-gene-4408.t1	Cluster 2
Hsc-gene-4369.t1	Cluster 2
Hsc-gene-4189.t1	Cluster 2
Hsc-gene-6561.t1	Cluster 2
Hsc-gene-6504.t1	Cluster 2
Hsc-gene-6394.t1	Cluster 2
Hsc-gene-6360.t1	Cluster 2
Hsc-gene-6337.t1	Cluster 2
Hsc-gene-6263.t1	Cluster 2
Hsc-gene-6207.t1	Cluster 2
Hsc-gene-6166.t1	Cluster 2
Hsc-gene-25685.t1	Cluster 2
Hsc-gene-25375.t1	Cluster 2
Hsc-gene-25326.t1	Cluster 2
Hsc-gene-25320.t1	Cluster 2
Hsc-gene-25253.t1	Cluster 2
Hsc-gene-18245.t1	Cluster 2
Hsc-gene-18217.t1	Cluster 2
Hsc-gene-18172.t1	Cluster 2
Hsc-gene-20321.t1	Cluster 2
Hsc-gene-20245.t1	Cluster 2
Hsc-gene-20205.t1	Cluster 2
Hsc-gene-20201.t1	Cluster 2
Hsc-gene-20162.t1	Cluster 2
Hsc-gene-20154.t1	Cluster 2
Hsc-gene-20144.t1	Cluster 2
Hsc-gene-20133.t1	Cluster 2
Hsc-gene-20114.t1	Cluster 2
Hsc-gene-19829.t1	Cluster 2
Hsc-gene-19688.t1	Cluster 2
Hsc-gene-19687.t1	Cluster 2
Hsc-gene-8732.t1	Cluster 2
Hsc-gene-8678.t1	Cluster 2
Hsc-gene-8486.t1	Cluster 2
Hsc-gene-13190.t1	Cluster 2
Hsc-gene-13080.t1	Cluster 2
Hsc-gene-12917.t1	Cluster 2
Hsc-gene-12827.t1	Cluster 2
Hsc-gene-12684.t1	Cluster 2
Hsc-gene-12635.t1	Cluster 2
Hsc-gene-12574.t1	Cluster 2
Hsc-gene-12669.t1	Cluster 2
Hsc-gene-12492.t1	Cluster 2
Hsc-gene-12415.t1	Cluster 2
Hsc-gene-12340.t2	Cluster 2
Hsc-gene-12325.t3	Cluster 2
Hsc-gene-10824.t1	Cluster 2
Hsc-gene-10736.t1	Cluster 2
Hsc-gene-10629.t1	Cluster 2
Hsc-gene-10382.t1	Cluster 2
Hsc-gene-9985.t1	Cluster 2
Hsc-gene-10343.t1	Cluster 2
Hsc-gene-2183.t1	Cluster 2
Hsc-gene-6558.t1	Cluster 2
Hsc-gene-1847.t1	Cluster 2
Hsc-gene-18509.t1	Cluster 2
Hsc-gene-161.t1	Cluster 2
Hsc-gene-1646.t1	Cluster 2
Hsc-gene-5762.t1	Cluster 2
Hsc-gene-2427.t1	Cluster 2
Hsc-gene-17371.t1	Cluster 2
Hsc-gene-676.t1	Cluster 2
Hsc-gene-21455.t1	Cluster 2
Hsc-gene-19709.t1	Cluster 2
Hsc-gene-12638.t1	Cluster 2
Hsc-gene-12798.t1	Cluster 2
Hsc-gene-17165.t1	Cluster 2
Hsc-gene-3225.t1	Cluster 2
Hsc-gene-16206.t1	Cluster 2
Hsc-gene-6562.t1	Cluster 2
Hsc-gene-2631.t1	Cluster 2
Hsc-gene-5518.t1	Cluster 2
Hsc-gene-10069.t1	Cluster 2
Hsc-gene-4667.t1	Cluster 2
Hsc-gene-15782.t1	Cluster 2
Hsc-gene-13979.t1	Cluster 2
Hsc-gene-22290.t1	Cluster 2
Hsc-gene-22050.t1	Cluster 2
Hsc-gene-21357.t1	Cluster 2
Hsc-gene-25154.t1	Cluster 2
Hsc-gene-6161.t1	Cluster 2
Hsc-gene-52.t1	Cluster 2
Hsc-gene-15701.t1	Cluster 2
Hsc-gene-18670.t1	Cluster 2
Hsc-gene-3123.t1	Cluster 2
Hsc-gene-10739.t1	Cluster 2
Hsc-gene-17595.t1	Cluster 2
Hsc-gene-12689.t1	Cluster 2
Hsc-gene-22644.t1	Cluster 2
Hsc-gene-7237.t1	Cluster 2
Hsc-gene-15794.t1	Cluster 3
Hsc-gene-21386.t1	Cluster 3
Hsc-gene-18298.t1	Cluster 3
Hsc-gene-23048.t1	Cluster 3
Hsc-gene-15524.t1	Cluster 3
Hsc-gene-29.t1	Cluster 3
Hsc-gene-15779.t1	Cluster 3
Hsc-gene-2606.t1	Cluster 3
Hsc-gene-8235.t1	Cluster 3
Hsc-gene-18734.t1	Cluster 3
Hsc-gene-10674.t1	Cluster 3
Hsc-gene-5029.t1	Cluster 3
Hsc-gene-12609.t1	Cluster 3
Hsc-gene-1749.t1	Cluster 3
Hsc-gene-11419.t1	Cluster 3
Hsc-gene-1827.t2	Cluster 3
Hsc-gene-4540.t1	Cluster 3
Hsc-gene-19951.t1	Cluster 3
Hsc-gene-10328.t1	Cluster 3
Hsc-gene-19704.t1	Cluster 3
Hsc-gene-13097.t1	Cluster 3
Hsc-gene-4553.t1	Cluster 3
Hsc-gene-4965.t1	Cluster 3
Hsc-gene-4275.t1	Cluster 3
Hsc-gene-549.t1	Cluster 3
Hsc-gene-21949.t1	Cluster 3
Hsc-gene-24351.t1	Cluster 3
Hsc-gene-20855.t1	Cluster 3
Hsc-gene-5708.t1	Cluster 3
Hsc-gene-2435.t1	Cluster 3
Hsc-gene-5043.t1	Cluster 3
Hsc-gene-4672.t1	Cluster 3
Hsc-gene-19669.t1	Cluster 3
Hsc-gene-4276.t1	Cluster 3
Hsc-gene-17210.t1	Cluster 3
Hsc-gene-10752.t1	Cluster 3
Hsc-gene-4528.t1	Cluster 3
Hsc-gene-22640.t1	Cluster 3
Hsc-gene-18786.t1	Cluster 3
Hsc-gene-20146.t1	Cluster 3
Hsc-gene-20240.t1	Cluster 3
Hsc-gene-8002.t1	Cluster 3
Hsc-gene-12127.t1	Cluster 3
Hsc-gene-14252.t1	Cluster 3
Hsc-gene-12851.t1	Cluster 3
Hsc-gene-5537.t1	Cluster 3
Hsc-gene-14496.t1	Cluster 3
Hsc-gene-6968.t1	Cluster 3
Hsc-gene-22.t1	Cluster 3
Hsc-gene-4629.t1	Cluster 3
Hsc-gene-8336.t1	Cluster 3
Hsc-gene-6490.t1	Cluster 3
Hsc-gene-10560.t1	Cluster 3
Hsc-gene-3763.t1	Cluster 3
Hsc-gene-5986.t1	Cluster 3
Hsc-gene-11679.t1	Cluster 3
Hsc-gene-6965.t1	Cluster 3
Hsc-gene-7873.t1	Cluster 3
Hsc-gene-12337.t1	Cluster 3
Hsc-gene-21441.t1	Cluster 3
Hsc-gene-12704.t1	Cluster 3
Hsc-gene-6542.t1	Cluster 3
Hsc-gene-6872.t1	Cluster 3
Hsc-gene-24384.t1	Cluster 3
Hsc-gene-1126.t1	Cluster 3
Hsc-gene-18216.t1	Cluster 3
Hsc-gene-24137.t1	Cluster 3
Hsc-gene-15861.t1	Cluster 3
Hsc-gene-17543.t1	Cluster 3
Hsc-gene-20706.t1	Cluster 3
Hsc-gene-22355.t1	Cluster 3
Hsc-gene-3342.t1	Cluster 3
Hsc-gene-24361.t1	Cluster 3
Hsc-gene-7044.t1	Cluster 3
Hsc-gene-1734.t1	Cluster 3
Hsc-gene-24484.t1	Cluster 3
Hsc-gene-24469.t1	Cluster 3
Hsc-gene-7878.t1	Cluster 3
Hsc-gene-20985.t1	Cluster 3
Hsc-gene-20921.t1	Cluster 3
Hsc-gene-20919.t1	Cluster 3
Hsc-gene-20911.t1	Cluster 3
Hsc-gene-20874.t1	Cluster 3
Hsc-gene-1130.t1	Cluster 3
Hsc-gene-72.t1	Cluster 3
Hsc-gene-50.t1	Cluster 3
Hsc-gene-38.t1	Cluster 3
Hsc-gene-28.t1	Cluster 3
Hsc-gene-973.t1	Cluster 3
Hsc-gene-23811.t1	Cluster 3
Hsc-gene-26479.t1	Cluster 3
Hsc-gene-5959.t1	Cluster 3
Hsc-gene-5067.t1	Cluster 3
Hsc-gene-4919.t1	Cluster 3
Hsc-gene-21387.t1	Cluster 3
Hsc-gene-21334.t1	Cluster 3
Hsc-gene-21324.t1	Cluster 3
Hsc-gene-21170.t1	Cluster 3
Hsc-gene-21167.t1	Cluster 3
Hsc-gene-3161.t1	Cluster 3
Hsc-gene-3160.t1	Cluster 3
Hsc-gene-3155.t1	Cluster 3
Hsc-gene-19341.t1	Cluster 3
Hsc-gene-23366.t1	Cluster 3
Hsc-gene-23349.t1	Cluster 3
Hsc-gene-9331.t1	Cluster 3
Hsc-gene-9322.t1	Cluster 3
Hsc-gene-19084.t1	Cluster 3
Hsc-gene-17209.t1	Cluster 3
Hsc-gene-2479.t1	Cluster 3
Hsc-gene-2438.t1	Cluster 3
Hsc-gene-2408.t1	Cluster 3
Hsc-gene-18819.t1	Cluster 3
Hsc-gene-18674.t1	Cluster 3
Hsc-gene-18644.t1	Cluster 3
Hsc-gene-18572.t1	Cluster 3
Hsc-gene-18551.t1	Cluster 3
Hsc-gene-21559.t1	Cluster 3
Hsc-gene-7477.t1	Cluster 3
Hsc-gene-7422.t1	Cluster 3
Hsc-gene-7421.t1	Cluster 3
Hsc-gene-15398.t1	Cluster 3
Hsc-gene-14287.t1	Cluster 3
Hsc-gene-14228.t1	Cluster 3
Hsc-gene-5538.t1	Cluster 3
Hsc-gene-5535.t1	Cluster 3
Hsc-gene-5487.t1	Cluster 3
Hsc-gene-4671.t1	Cluster 3
Hsc-gene-4555.t1	Cluster 3
Hsc-gene-4404.t1	Cluster 3
Hsc-gene-4364.t1	Cluster 3
Hsc-gene-6609.t1	Cluster 3
Hsc-gene-6375.t1	Cluster 3
Hsc-gene-6287.t1	Cluster 3
Hsc-gene-6272.t1	Cluster 3
Hsc-gene-6160.t1	Cluster 3
Hsc-gene-25594.t1	Cluster 3
Hsc-gene-25423.t1	Cluster 3
Hsc-gene-25328.t1	Cluster 3
Hsc-gene-25214.t1	Cluster 3
Hsc-gene-18268.t1	Cluster 3
Hsc-gene-20150.t1	Cluster 3
Hsc-gene-20099.t1	Cluster 3
Hsc-gene-19929.t1	Cluster 3
Hsc-gene-19902.t1	Cluster 3
Hsc-gene-19893.t1	Cluster 3
Hsc-gene-19885.t1	Cluster 3
Hsc-gene-19839.t1	Cluster 3
Hsc-gene-19665.t1	Cluster 3
Hsc-gene-8720.t1	Cluster 3
Hsc-gene-8714.t1	Cluster 3
Hsc-gene-8643.t1	Cluster 3
Hsc-gene-8628.t1	Cluster 3
Hsc-gene-8396.t1	Cluster 3
Hsc-gene-8306.t1	Cluster 3
Hsc-gene-8234.t1	Cluster 3
Hsc-gene-13110.t1	Cluster 3
Hsc-gene-12951.t1	Cluster 3
Hsc-gene-12939.t1	Cluster 3
Hsc-gene-12549.t1	Cluster 3
Hsc-gene-12529.t1	Cluster 3
Hsc-gene-12453.t1	Cluster 3
Hsc-gene-12449.t1	Cluster 3
Hsc-gene-12227.t1	Cluster 3
Hsc-gene-10856.t1	Cluster 3
Hsc-gene-10823.t1	Cluster 3
Hsc-gene-10768.t1	Cluster 3
Hsc-gene-10690.t1	Cluster 3
Hsc-gene-10600.t1	Cluster 3
Hsc-gene-10550.t1	Cluster 3
Hsc-gene-10545.t1	Cluster 3
Hsc-gene-10383.t1	Cluster 3
Hsc-gene-10360.t1	Cluster 3
Hsc-gene-10326.t1	Cluster 3
Hsc-gene-9842.t1	Cluster 3
Hsc-gene-10309.t1	Cluster 3
Hsc-gene-21438.t1	Cluster 3
Hsc-gene-21467.t1	Cluster 3
Hsc-gene-20035.t1	Cluster 3
Hsc-gene-23021.t1	Cluster 3
Hsc-gene-14908.t1	Cluster 3
Hsc-gene-2442.t1	Cluster 3
Hsc-gene-18489.t1	Cluster 3
Hsc-gene-3063.t1	Cluster 3
Hsc-gene-10701.t1	Cluster 3
Hsc-gene-3691.t1	Cluster 3
Hsc-gene-3716.t1	Cluster 3
Hsc-gene-11489.t1	Cluster 3
Hsc-gene-2381.t1	Cluster 3
Hsc-gene-6839.t1	Cluster 3
Hsc-gene-7334.t1	Cluster 3
Hsc-gene-8792.t1	Cluster 3
Hsc-gene-19707.t1	Cluster 3
Hsc-gene-21533.t1	Cluster 3
Hsc-gene-3319.t1	Cluster 3
Hsc-gene-6927.t1	Cluster 3
Hsc-gene-12547.t1	Cluster 3
Hsc-gene-1313.t1	Cluster 3
Hsc-gene-6404.t1	Cluster 3
Hsc-gene-6476.t1	Cluster 3
Hsc-gene-7445.t1	Cluster 3
Hsc-gene-25230.t1	Cluster 3
Hsc-gene-8674.t1	Cluster 3
Hsc-gene-1778.t1	Cluster 3
Hsc-gene-5486.t1	Cluster 3
Hsc-gene-4696.t1	Cluster 3
Hsc-gene-23416.t1	Cluster 3
Hsc-gene-12546.t1	Cluster 3
Hsc-gene-20018.t1	Cluster 3
Hsc-gene-14935.t1	Cluster 3
Hsc-gene-14910.t1	Cluster 3
Hsc-gene-8165.t1	Cluster 4
Hsc-gene-23315.t1	Cluster 4
Hsc-gene-7389.t1	Cluster 4
Hsc-gene-6230.t1	Cluster 4
Hsc-gene-6552.t1	Cluster 4
Hsc-gene-14433.t1	Cluster 4
Hsc-gene-9429.t1	Cluster 4
Hsc-gene-21492.t1	Cluster 4
Hsc-gene-15534.t1	Cluster 4
Hsc-gene-25101.t1	Cluster 4
Hsc-gene-5086.t1	Cluster 4
Hsc-gene-21316.t1	Cluster 4
Hsc-gene-14573.t1	Cluster 4
Hsc-gene-10198.t1	Cluster 4
Hsc-gene-20250.t1	Cluster 4
Hsc-gene-10056.t1	Cluster 4
Hsc-gene-12818.t1	Cluster 4
Hsc-gene-7385.t1	Cluster 4
Hsc-gene-14445.t1	Cluster 4
Hsc-gene-5231.t1	Cluster 4
Hsc-gene-25063.t1	Cluster 4
Hsc-gene-24839.t1	Cluster 4
Hsc-gene-1537.t1	Cluster 4
Hsc-gene-8112.t1	Cluster 4
Hsc-gene-5557.t1	Cluster 4
Hsc-gene-186.t1	Cluster 4
Hsc-gene-3675.t1	Cluster 4
Hsc-gene-974.t1	Cluster 4
Hsc-gene-25385.t1	Cluster 4
Hsc-gene-5856.t1	Cluster 4
Hsc-gene-212.t1	Cluster 4
Hsc-gene-21.t1	Cluster 4
Hsc-gene-3919.t1	Cluster 4
Hsc-gene-19735.t1	Cluster 4
Hsc-gene-2527.t1	Cluster 4
Hsc-gene-3849.t1	Cluster 4
Hsc-gene-11567.t1	Cluster 4
Hsc-gene-2055.t1	Cluster 4
Hsc-gene-19469.t1	Cluster 4
Hsc-gene-10493.t1	Cluster 4
Hsc-gene-18288.t1	Cluster 4
Hsc-gene-5134.t1	Cluster 4
Hsc-gene-16325.t1	Cluster 4
Hsc-gene-4263.t1	Cluster 4
Hsc-gene-15865.t1	Cluster 4
Hsc-gene-8893.t1	Cluster 4
Hsc-gene-13845.t1	Cluster 4
Hsc-gene-13346.t1	Cluster 4
Hsc-gene-8414.t1	Cluster 4
Hsc-gene-11316.t1	Cluster 4
Hsc-gene-14316.t1	Cluster 4
Hsc-gene-17528.t1	Cluster 4
Hsc-gene-20701.t1	Cluster 4
Hsc-gene-2841.t1	Cluster 4
Hsc-gene-17382.t1	Cluster 4
Hsc-gene-3215.t1	Cluster 4
Hsc-gene-17670.t1	Cluster 4
Hsc-gene-14725.t1	Cluster 4
Hsc-gene-2714.t1	Cluster 4
Hsc-gene-7250.t1	Cluster 4
Hsc-gene-15437.t1	Cluster 4
Hsc-gene-14868.t1	Cluster 4
Hsc-gene-5307.t1	Cluster 4
Hsc-gene-24782.t1	Cluster 4
Hsc-gene-6298.t1	Cluster 4
Hsc-gene-18345.t1	Cluster 4
Hsc-gene-20094.t1	Cluster 4
Hsc-gene-10002.t1	Cluster 4
Hsc-gene-10646.t1	Cluster 4
Hsc-gene-13354.t1	Cluster 4
Hsc-gene-19124.t1	Cluster 4
Hsc-gene-6795.t1	Cluster 4
Hsc-gene-21500.t1	Cluster 4
Hsc-gene-5609.t1	Cluster 4
Hsc-gene-770.t1	Cluster 4
Hsc-gene-23914.t1	Cluster 4
Hsc-gene-11573.t1	Cluster 4
Hsc-gene-23911.t1	Cluster 4
Hsc-gene-23978.t1	Cluster 4
Hsc-gene-3413.t1	Cluster 4
Hsc-gene-26592.t1	Cluster 4
Hsc-gene-16937.t1	Cluster 4
Hsc-gene-16382.t1	Cluster 4
Hsc-gene-16378.t1	Cluster 4
Hsc-gene-16375.t1	Cluster 4
Hsc-gene-22621.t1	Cluster 4
Hsc-gene-17583.t1	Cluster 4
Hsc-gene-17573.t1	Cluster 4
Hsc-gene-17553.t1	Cluster 4
Hsc-gene-17538.t1	Cluster 4
Hsc-gene-22554.t1	Cluster 4
Hsc-gene-6065.t1	Cluster 4
Hsc-gene-23605.t1	Cluster 4
Hsc-gene-22183.t1	Cluster 4
Hsc-gene-22180.t1	Cluster 4
Hsc-gene-22177.t1	Cluster 4
Hsc-gene-15627.t1	Cluster 4
Hsc-gene-3590.t1	Cluster 4
Hsc-gene-5135.t1	Cluster 4
Hsc-gene-25076.t1	Cluster 4
Hsc-gene-11837.t1	Cluster 4
Hsc-gene-24403.t1	Cluster 4
Hsc-gene-3710.t1	Cluster 4
Hsc-gene-3698.t1	Cluster 4
Hsc-gene-7093.t1	Cluster 4
Hsc-gene-7074.t1	Cluster 4
Hsc-gene-294.t1	Cluster 4
Hsc-gene-11760.t1	Cluster 4
Hsc-gene-22238.t1	Cluster 4
Hsc-gene-12165.t1	Cluster 4
Hsc-gene-26353.t1	Cluster 4
Hsc-gene-3467.t1	Cluster 4
Hsc-gene-24482.t1	Cluster 4
Hsc-gene-24477.t1	Cluster 4
Hsc-gene-24418.t1	Cluster 4
Hsc-gene-7902.t1	Cluster 4
Hsc-gene-7895.t1	Cluster 4
Hsc-gene-7851.t1	Cluster 4
Hsc-gene-2814.t1	Cluster 4
Hsc-gene-20857.t1	Cluster 4
Hsc-gene-1201.t1	Cluster 4
Hsc-gene-13411.t1	Cluster 4
Hsc-gene-13371.t1	Cluster 4
Hsc-gene-11326.t1	Cluster 4
Hsc-gene-11312.t1	Cluster 4
Hsc-gene-4161.t1	Cluster 4
Hsc-gene-8144.t1	Cluster 4
Hsc-gene-9543.t1	Cluster 4
Hsc-gene-4050.t1	Cluster 4
Hsc-gene-8073.t1	Cluster 4
Hsc-gene-227.t1	Cluster 4
Hsc-gene-158.t1	Cluster 4
Hsc-gene-122.t1	Cluster 4
Hsc-gene-66.t1	Cluster 4
Hsc-gene-986.t1	Cluster 4
Hsc-gene-849.t1	Cluster 4
Hsc-gene-11491.t1	Cluster 4
Hsc-gene-25721.t1	Cluster 4
Hsc-gene-23842.t1	Cluster 4
Hsc-gene-26474.t1	Cluster 4
Hsc-gene-26426.t1	Cluster 4
Hsc-gene-26418.t1	Cluster 4
Hsc-gene-11620.t1	Cluster 4
Hsc-gene-17339.t1	Cluster 4
Hsc-gene-15679.t1	Cluster 4
Hsc-gene-15678.t1	Cluster 4
Hsc-gene-5910.t1	Cluster 4
Hsc-gene-4776.t1	Cluster 4
Hsc-gene-3918.t1	Cluster 4
Hsc-gene-3893.t1	Cluster 4
Hsc-gene-3853.t1	Cluster 4
Hsc-gene-21303.t1	Cluster 4
Hsc-gene-21277.t1	Cluster 4
Hsc-gene-21198.t1	Cluster 4
Hsc-gene-21155.t1	Cluster 4
Hsc-gene-14482.t1	Cluster 4
Hsc-gene-14480.t1	Cluster 4
Hsc-gene-14487.t1	Cluster 4
Hsc-gene-14374.t1	Cluster 4
Hsc-gene-14353.t1	Cluster 4
Hsc-gene-26090.t1	Cluster 4
Hsc-gene-25997.t1	Cluster 4
Hsc-gene-25968.t1	Cluster 4
Hsc-gene-25958.t1	Cluster 4
Hsc-gene-23039.t1	Cluster 4
Hsc-gene-11987.t1	Cluster 4
Hsc-gene-11974.t1	Cluster 4
Hsc-gene-11878.t1	Cluster 4
Hsc-gene-11875.t1	Cluster 4
Hsc-gene-21148.t1	Cluster 4
Hsc-gene-24260.t1	Cluster 4
Hsc-gene-1662.t1	Cluster 4
Hsc-gene-1655.t1	Cluster 4
Hsc-gene-1615.t1	Cluster 4
Hsc-gene-1611.t1	Cluster 4
Hsc-gene-19515.t1	Cluster 4
Hsc-gene-19497.t1	Cluster 4
Hsc-gene-19439.t1	Cluster 4
Hsc-gene-19351.t1	Cluster 4
Hsc-gene-25879.t1	Cluster 4
Hsc-gene-25874.t1	Cluster 4
Hsc-gene-25777.t1	Cluster 4
Hsc-gene-25766.t1	Cluster 4
Hsc-gene-590.t1	Cluster 4
Hsc-gene-522.t1	Cluster 4
Hsc-gene-23284.t1	Cluster 4
Hsc-gene-9277.t1	Cluster 4
Hsc-gene-19260.t1	Cluster 4
Hsc-gene-18980.t1	Cluster 4
Hsc-gene-17290.t1	Cluster 4
Hsc-gene-17212.t1	Cluster 4
Hsc-gene-17182.t1	Cluster 4
Hsc-gene-17163.t1	Cluster 4
Hsc-gene-17085.t1	Cluster 4
Hsc-gene-16127.t1	Cluster 4
Hsc-gene-16055.t1	Cluster 4
Hsc-gene-16022.t1	Cluster 4
Hsc-gene-2564.t1	Cluster 4
Hsc-gene-2399.t1	Cluster 4
Hsc-gene-18807.t1	Cluster 4
Hsc-gene-18782.t1	Cluster 4
Hsc-gene-18745.t1	Cluster 4
Hsc-gene-18727.t1	Cluster 4
Hsc-gene-18591.t1	Cluster 4
Hsc-gene-18571.t1	Cluster 4
Hsc-gene-18469.t1	Cluster 4
Hsc-gene-21884.t1	Cluster 4
Hsc-gene-21880.t1	Cluster 4
Hsc-gene-21877.t1	Cluster 4
Hsc-gene-21874.t1	Cluster 4
Hsc-gene-21737.t1	Cluster 4
Hsc-gene-21687.t1	Cluster 4
Hsc-gene-21606.t1	Cluster 4
Hsc-gene-7601.t1	Cluster 4
Hsc-gene-7570.t1	Cluster 4
Hsc-gene-7413.t1	Cluster 4
Hsc-gene-7296.t1	Cluster 4
Hsc-gene-7136.t1	Cluster 4
Hsc-gene-15531.t1	Cluster 4
Hsc-gene-15317.t1	Cluster 4
Hsc-gene-15315.t1	Cluster 4
Hsc-gene-15290.t1	Cluster 4
Hsc-gene-15281.t1	Cluster 4
Hsc-gene-15226.t1	Cluster 4
Hsc-gene-15000.t1	Cluster 4
Hsc-gene-14883.t1	Cluster 4
Hsc-gene-16738.t1	Cluster 4
Hsc-gene-16659.t1	Cluster 4
Hsc-gene-14279.t1	Cluster 4
Hsc-gene-5558.t1	Cluster 4
Hsc-gene-5367.t1	Cluster 4
Hsc-gene-5328.t1	Cluster 4
Hsc-gene-24938.t1	Cluster 4
Hsc-gene-24823.t1	Cluster 4
Hsc-gene-24717.t1	Cluster 4
Hsc-gene-24667.t1	Cluster 4
Hsc-gene-4725.t1	Cluster 4
Hsc-gene-4678.t1	Cluster 4
Hsc-gene-4502.t1	Cluster 4
Hsc-gene-4452.t1	Cluster 4
Hsc-gene-4387.t1	Cluster 4
Hsc-gene-4338.t1	Cluster 4
Hsc-gene-4265.t1	Cluster 4
Hsc-gene-4264.t1	Cluster 4
Hsc-gene-4251.t1	Cluster 4
Hsc-gene-4209.t1	Cluster 4
Hsc-gene-6809.t1	Cluster 4
Hsc-gene-6791.t1	Cluster 4
Hsc-gene-6606.t1	Cluster 4
Hsc-gene-6526.t1	Cluster 4
Hsc-gene-6390.t1	Cluster 4
Hsc-gene-25608.t1	Cluster 4
Hsc-gene-25601.t1	Cluster 4
Hsc-gene-25528.t1	Cluster 4
Hsc-gene-25497.t1	Cluster 4
Hsc-gene-25405.t1	Cluster 4
Hsc-gene-18337.t1	Cluster 4
Hsc-gene-18132.t1	Cluster 4
Hsc-gene-18106.t1	Cluster 4
Hsc-gene-17968.t1	Cluster 4
Hsc-gene-17953.t1	Cluster 4
Hsc-gene-17884.t1	Cluster 4
Hsc-gene-17839.t1	Cluster 4
Hsc-gene-20485.t1	Cluster 4
Hsc-gene-20395.t1	Cluster 4
Hsc-gene-20253.t1	Cluster 4
Hsc-gene-20197.t1	Cluster 4
Hsc-gene-20191.t1	Cluster 4
Hsc-gene-20125.t1	Cluster 4
Hsc-gene-19654.t1	Cluster 4
Hsc-gene-8946.t1	Cluster 4
Hsc-gene-8898.t1	Cluster 4
Hsc-gene-8814.t1	Cluster 4
Hsc-gene-8813.t1	Cluster 4
Hsc-gene-8435.t1	Cluster 4
Hsc-gene-8430.t1	Cluster 4
Hsc-gene-8309.t1	Cluster 4
Hsc-gene-8254.t1	Cluster 4
Hsc-gene-13148.t1	Cluster 4
Hsc-gene-13064.t1	Cluster 4
Hsc-gene-12924.t1	Cluster 4
Hsc-gene-12794.t1	Cluster 4
Hsc-gene-12707.t1	Cluster 4
Hsc-gene-12677.t1	Cluster 4
Hsc-gene-12664.t1	Cluster 4
Hsc-gene-12640.t1	Cluster 4
Hsc-gene-12563.t1	Cluster 4
Hsc-gene-12521.t1	Cluster 4
Hsc-gene-12388.t1	Cluster 4
Hsc-gene-12359.t1	Cluster 4
Hsc-gene-12276.t1	Cluster 4
Hsc-gene-12240.t1	Cluster 4
Hsc-gene-10763.t1	Cluster 4
Hsc-gene-10461.t1	Cluster 4
Hsc-gene-10393.t1	Cluster 4
Hsc-gene-10175.t1	Cluster 4
Hsc-gene-9866.t1	Cluster 4
Hsc-gene-9713.t1	Cluster 4
Hsc-gene-9766.t1	Cluster 4
Hsc-gene-16016.t1	Cluster 4
Hsc-gene-25379.t1	Cluster 4
Hsc-gene-4326.t1	Cluster 4
Hsc-gene-6777.t1	Cluster 4
Hsc-gene-15490.t1	Cluster 4
Hsc-gene-6798.t1	Cluster 4
Hsc-gene-14342.t1	Cluster 4
Hsc-gene-1777.t1	Cluster 4
Hsc-gene-15820.t1	Cluster 4
Hsc-gene-3349.t1	Cluster 4
Hsc-gene-4805.t1	Cluster 4
Hsc-gene-7049.t1	Cluster 4
Hsc-gene-6296.t1	Cluster 4
Hsc-gene-26402.t1	Cluster 4
Hsc-gene-15793.t1	Cluster 4
Hsc-gene-2387.t1	Cluster 4
Hsc-gene-169.t1	Cluster 4
Hsc-gene-26017.t1	Cluster 4
Hsc-gene-13889.t1	Cluster 4
Hsc-gene-850.t1	Cluster 4
Hsc-gene-3647.t1	Cluster 4
Hsc-gene-877.t1	Cluster 4
Hsc-gene-584.t1	Cluster 4
Hsc-gene-24712.t1	Cluster 4
Hsc-gene-6683.t1	Cluster 4
Hsc-gene-15772.t1	Cluster 4
Hsc-gene-18568.t1	Cluster 4
Hsc-gene-24738.t1	Cluster 4
Hsc-gene-5936.t1	Cluster 4
Hsc-gene-14893.t1	Cluster 4
Hsc-gene-13631.t1	Cluster 5
Hsc-gene-20853.t1	Cluster 5
Hsc-gene-14957.t1	Cluster 5
Hsc-gene-15830.t1	Cluster 5
Hsc-gene-15828.t1	Cluster 5
Hsc-gene-14911.t1	Cluster 5
Hsc-gene-1361.t1	Cluster 5
Hsc-gene-6917.t1	Cluster 5
Hsc-gene-15845.t1	Cluster 5
Hsc-gene-14920.t1	Cluster 5
Hsc-gene-1349.t1	Cluster 5
Hsc-gene-15806.t1	Cluster 5
Hsc-gene-15799.t1	Cluster 5
Hsc-gene-14922.t1	Cluster 5
Hsc-gene-15770.t1	Cluster 5
Hsc-gene-1358.t1	Cluster 5
Hsc-gene-14980.t1	Cluster 5
Hsc-gene-1322.t1	Cluster 5
Hsc-gene-15848.t1	Cluster 5
Hsc-gene-4214.t1	Cluster 5
Hsc-gene-15787.t1	Cluster 5
Hsc-gene-1294.t1	Cluster 5
Hsc-gene-15815.t1	Cluster 5
Hsc-gene-1776.t1	Cluster 5
Hsc-gene-14938.t1	Cluster 5
Hsc-gene-6176.t1	Cluster 5
Hsc-gene-18882.t1	Cluster 5
Hsc-gene-25431.t1	Cluster 5
Hsc-gene-15831.t1	Cluster 5
Hsc-gene-1344.t1	Cluster 5
Hsc-gene-14930.t1	Cluster 5
Hsc-gene-15839.t1	Cluster 5
Hsc-gene-1317.t1	Cluster 5
Hsc-gene-19112.t1	Cluster 5
Hsc-gene-10080.t1	Cluster 5
Hsc-gene-4465.t1	Cluster 5
Hsc-gene-14950.t1	Cluster 5
Hsc-gene-14966.t1	Cluster 5
Hsc-gene-15785.t1	Cluster 5
Hsc-gene-14928.t1	Cluster 5
Hsc-gene-15156.t1	Cluster 5
Hsc-gene-22216.t1	Cluster 5
Hsc-gene-13671.t1	Cluster 5
Hsc-gene-10715.t1	Cluster 5
Hsc-gene-18272.t1	Cluster 5
Hsc-gene-1340.t1	Cluster 5
Hsc-gene-19468.t1	Cluster 5
Hsc-gene-24422.t1	Cluster 5
Hsc-gene-15778.t1	Cluster 5
Hsc-gene-15727.t1	Cluster 5
Hsc-gene-3159.t1	Cluster 5
Hsc-gene-22984.t1	Cluster 5
Hsc-gene-14277.t1	Cluster 5
Hsc-gene-2498.t1	Cluster 5
Hsc-gene-1724.t1	Cluster 5
Hsc-gene-20953.t1	Cluster 5
Hsc-gene-1171.t1	Cluster 5
Hsc-gene-15754.t1	Cluster 5
Hsc-gene-24267.t1	Cluster 5
Hsc-gene-2433.t1	Cluster 5
Hsc-gene-18901.t1	Cluster 5
Hsc-gene-21879.t1	Cluster 5
Hsc-gene-7201.t1	Cluster 5
Hsc-gene-6407.t1	Cluster 5
Hsc-gene-18215.t1	Cluster 5
Hsc-gene-19890.t1	Cluster 5
Hsc-gene-12709.t1	Cluster 5
Hsc-gene-8639.t1	Cluster 5
Hsc-gene-5082.t1	Cluster 5
Hsc-gene-4988.t1	Cluster 5
Hsc-gene-1279.t1	Cluster 5
Hsc-gene-23339.t1	Cluster 5
Hsc-gene-1351.t1	Cluster 5
Hsc-gene-1343.t1	Cluster 5
Hsc-gene-22548.t1	Cluster 5
Hsc-gene-864.t1	Cluster 5
Hsc-gene-15781.t1	Cluster 5
Hsc-gene-15745.t1	Cluster 5
Hsc-gene-15582.t1	Cluster 5
Hsc-gene-14994.t1	Cluster 5
Hsc-gene-24727.t1	Cluster 5
Hsc-gene-14959.t1	Cluster 5
Hsc-gene-10.t1	Cluster 5
Hsc-gene-19470.t1	Cluster 5
Hsc-gene-7802.t1	Cluster 5
Hsc-gene-22330.t1	Cluster 5
Hsc-gene-6979.t1	Cluster 5
Hsc-gene-11317.t1	Cluster 5
Hsc-gene-225.t1	Cluster 5
Hsc-gene-14674.t1	Cluster 5
Hsc-gene-2505.t1	Cluster 5
Hsc-gene-20217.t1	Cluster 5
Hsc-gene-7457.t1	Cluster 5
Hsc-gene-15633.t1	Cluster 5
Hsc-gene-12756.t1	Cluster 5
Hsc-gene-24346.t1	Cluster 5
Hsc-gene-6649.t1	Cluster 5
Hsc-gene-8146.t1	Cluster 5
Hsc-gene-1760.t1	Cluster 5
Hsc-gene-4825.t1	Cluster 5
Hsc-gene-3158.t1	Cluster 5
Hsc-gene-22997.t1	Cluster 5
Hsc-gene-24142.t1	Cluster 5
Hsc-gene-17142.t1	Cluster 5
Hsc-gene-18630.t1	Cluster 5
Hsc-gene-14978.t1	Cluster 5
Hsc-gene-14249.t1	Cluster 5
Hsc-gene-4582.t1	Cluster 5
Hsc-gene-25386.t1	Cluster 5
Hsc-gene-20048.t1	Cluster 5
Hsc-gene-12365.t1	Cluster 5
Hsc-gene-10113.t1	Cluster 5
Hsc-gene-10372.t1	Cluster 5
Hsc-gene-5693.t1	Cluster 5
Hsc-gene-14580.t1	Cluster 5
Hsc-gene-20233.t1	Cluster 5
Hsc-gene-7295.t1	Cluster 5
Hsc-gene-21219.t1	Cluster 5
Hsc-gene-9916.t1	Cluster 5
Hsc-gene-25433.t1	Cluster 5
Hsc-gene-2464.t1	Cluster 5
Hsc-gene-19915.t1	Cluster 5
Hsc-gene-21203.t1	Cluster 5
Hsc-gene-25153.t1	Cluster 5
Hsc-gene-21698.t1	Cluster 5
Hsc-gene-2424.t1	Cluster 5
Hsc-gene-22068.t1	Cluster 5
Hsc-gene-25296.t1	Cluster 5
Hsc-gene-10503.t1	Cluster 5
Hsc-gene-19736.t1	Cluster 5
Hsc-gene-1374.t1	Cluster 5
Hsc-gene-22132.t1	Cluster 5
Hsc-gene-22509.t1	Cluster 5
Hsc-gene-15919.t1	Cluster 5
Hsc-gene-15881.t1	Cluster 5
Hsc-gene-22608.t1	Cluster 5
Hsc-gene-17551.t1	Cluster 5
Hsc-gene-22293.t1	Cluster 5
Hsc-gene-3715.t1	Cluster 5
Hsc-gene-3661.t1	Cluster 5
Hsc-gene-339.t1	Cluster 5
Hsc-gene-1755.t1	Cluster 5
Hsc-gene-2063.t1	Cluster 5
Hsc-gene-20915.t1	Cluster 5
Hsc-gene-1179.t1	Cluster 5
Hsc-gene-13413.t1	Cluster 5
Hsc-gene-7992.t1	Cluster 5
Hsc-gene-226.t1	Cluster 5
Hsc-gene-205.t1	Cluster 5
Hsc-gene-917.t1	Cluster 5
Hsc-gene-904.t1	Cluster 5
Hsc-gene-817.t1	Cluster 5
Hsc-gene-11699.t1	Cluster 5
Hsc-gene-17408.t1	Cluster 5
Hsc-gene-5760.t1	Cluster 5
Hsc-gene-5027.t1	Cluster 5
Hsc-gene-3797.t1	Cluster 5
Hsc-gene-21403.t1	Cluster 5
Hsc-gene-21374.t1	Cluster 5
Hsc-gene-21252.t1	Cluster 5
Hsc-gene-21233.t1	Cluster 5
Hsc-gene-3186.t1	Cluster 5
Hsc-gene-3047.t1	Cluster 5
Hsc-gene-26155.t1	Cluster 5
Hsc-gene-26131.t1	Cluster 5
Hsc-gene-24089.t1	Cluster 5
Hsc-gene-24025.t1	Cluster 5
Hsc-gene-24015.t1	Cluster 5
Hsc-gene-544.t1	Cluster 5
Hsc-gene-23324.t1	Cluster 5
Hsc-gene-19261.t1	Cluster 5
Hsc-gene-17039.t1	Cluster 5
Hsc-gene-2550.t1	Cluster 5
Hsc-gene-2526.t1	Cluster 5
Hsc-gene-2473.t1	Cluster 5
Hsc-gene-21577.t1	Cluster 5
Hsc-gene-21561.t1	Cluster 5
Hsc-gene-7454.t1	Cluster 5
Hsc-gene-7298.t1	Cluster 5
Hsc-gene-7254.t1	Cluster 5
Hsc-gene-7212.t1	Cluster 5
Hsc-gene-7165.t1	Cluster 5
Hsc-gene-14254.t1	Cluster 5
Hsc-gene-14192.t1	Cluster 5
Hsc-gene-13872.t1	Cluster 5
Hsc-gene-4626.t1	Cluster 5
Hsc-gene-4260.t1	Cluster 5
Hsc-gene-4220.t1	Cluster 5
Hsc-gene-6834.t1	Cluster 5
Hsc-gene-6610.t1	Cluster 5
Hsc-gene-6244.t1	Cluster 5
Hsc-gene-25404.t1	Cluster 5
Hsc-gene-20470.t1	Cluster 5
Hsc-gene-20226.t1	Cluster 5
Hsc-gene-20120.t1	Cluster 5
Hsc-gene-20075.t1	Cluster 5
Hsc-gene-20052.t1	Cluster 5
Hsc-gene-20047.t1	Cluster 5
Hsc-gene-19930.t1	Cluster 5
Hsc-gene-19715.t1	Cluster 5
Hsc-gene-19655.t1	Cluster 5
Hsc-gene-8419.t1	Cluster 5
Hsc-gene-8365.t1	Cluster 5
Hsc-gene-13084.t1	Cluster 5
Hsc-gene-12686.t1	Cluster 5
Hsc-gene-12498.t1	Cluster 5
Hsc-gene-12427.t1	Cluster 5
Hsc-gene-12421.t1	Cluster 5
Hsc-gene-12391.t1	Cluster 5
Hsc-gene-10342.t1	Cluster 5
Hsc-gene-10810.t1	Cluster 5
Hsc-gene-7444.t1	Cluster 5
Hsc-gene-16093.t1	Cluster 5
Hsc-gene-5944.t1	Cluster 5
Hsc-gene-7862.t1	Cluster 5
Hsc-gene-15784.t1	Cluster 5
Hsc-gene-21997.t1	Cluster 5
Hsc-gene-23906.t1	Cluster 5
Hsc-gene-11323.t1	Cluster 5
Hsc-gene-5862.t1	Cluster 5
Hsc-gene-4997.t1	Cluster 5
Hsc-gene-14401.t1	Cluster 5
Hsc-gene-19373.t1	Cluster 5
Hsc-gene-9220.t1	Cluster 5
Hsc-gene-15942.t1	Cluster 5
Hsc-gene-15941.t1	Cluster 5
Hsc-gene-6443.t1	Cluster 5
Hsc-gene-6140.t1	Cluster 5
Hsc-gene-10127.t1	Cluster 5
Hsc-gene-17954.t1	Cluster 5
Hsc-gene-12362.t1	Cluster 5
Hsc-gene-14952.t1	Cluster 5
Hsc-gene-8326.t1	Cluster 5
Hsc-gene-3422.t1	Cluster 5
Hsc-gene-24288.t1	Cluster 5
Hsc-gene-22123.t2	Cluster 5
Hsc-gene-23639.t1	Cluster 5
Hsc-gene-5205.t1	Cluster 5
Hsc-gene-15123.t1	Cluster 5
Hsc-gene-17562.t1	Cluster 5
Hsc-gene-17561.t1	Cluster 5
Hsc-gene-8995.t1	Cluster 5
Hsc-gene-22187.t1	Cluster 5
Hsc-gene-6912.t1	Cluster 5
Hsc-gene-6909.t1	Cluster 5
Hsc-gene-1472.t1	Cluster 5
Hsc-gene-2115.t1	Cluster 5
Hsc-gene-2906.t1	Cluster 5
Hsc-gene-13435.t1	Cluster 5
Hsc-gene-7051.t1	Cluster 5
Hsc-gene-1077.t1	Cluster 5
Hsc-gene-11287.t1	Cluster 5
Hsc-gene-8111.t1	Cluster 5
Hsc-gene-7983.t1	Cluster 5
Hsc-gene-7948.t1	Cluster 5
Hsc-gene-1039.t1	Cluster 5
Hsc-gene-20677.t1	Cluster 5
Hsc-gene-15819.t1	Cluster 5
Hsc-gene-15834.t1	Cluster 5
Hsc-gene-3964.t1	Cluster 5
Hsc-gene-21284.t1	Cluster 5
Hsc-gene-21182.t1	Cluster 5
Hsc-gene-3191.t1	Cluster 5
Hsc-gene-3045.t1	Cluster 5
Hsc-gene-25969.t1	Cluster 5
Hsc-gene-14704.t1	Cluster 5
Hsc-gene-23291.t1	Cluster 5
Hsc-gene-23236.t1	Cluster 5
Hsc-gene-17153.t1	Cluster 5
Hsc-gene-17082.t1	Cluster 5
Hsc-gene-2378.t1	Cluster 5
Hsc-gene-2339.t1	Cluster 5
Hsc-gene-18686.t1	Cluster 5
Hsc-gene-18555.t1	Cluster 5
Hsc-gene-15575.t1	Cluster 5
Hsc-gene-16804.t1	Cluster 5
Hsc-gene-16512.t1	Cluster 5
Hsc-gene-5589.t1	Cluster 5
Hsc-gene-4213.t1	Cluster 5
Hsc-gene-6342.t1	Cluster 5
Hsc-gene-6299.t1	Cluster 5
Hsc-gene-6169.t1	Cluster 5
Hsc-gene-18114.t1	Cluster 5
Hsc-gene-17882.t1	Cluster 5
Hsc-gene-17812.t1	Cluster 5
Hsc-gene-8555.t1	Cluster 5
Hsc-gene-8269.t1	Cluster 5
Hsc-gene-8262.t1	Cluster 5
Hsc-gene-10725.t1	Cluster 5
Hsc-gene-10504.t1	Cluster 5
Hsc-gene-10495.t1	Cluster 5
Hsc-gene-10413.t1	Cluster 5
Hsc-gene-9765.t1	Cluster 5
Hsc-gene-9801.t1	Cluster 5
Hsc-gene-15825.t1	Cluster 5
Hsc-gene-16557.t1	Cluster 5
Hsc-gene-18784.t1	Cluster 5
Hsc-gene-1707.t1	Cluster 5
Hsc-gene-14985.t1	Cluster 5
Hsc-gene-8658.t1	Cluster 5
Hsc-gene-5372.t1	Cluster 5
Hsc-gene-22770.t1	Cluster 5
Hsc-gene-9493.t1	Cluster 5
Hsc-gene-15900.t1	Cluster 5
Hsc-gene-15595.t1	Cluster 5
Hsc-gene-3534.t1	Cluster 5
Hsc-gene-21010.t1	Cluster 5
Hsc-gene-3338.t1	Cluster 5
Hsc-gene-11117.t1	Cluster 5
Hsc-gene-11188.t1	Cluster 5
Hsc-gene-13489.t1	Cluster 5
Hsc-gene-20802.t1	Cluster 5
Hsc-gene-1732.t1	Cluster 5
Hsc-gene-1165.t1	Cluster 5
Hsc-gene-1090.t1	Cluster 5
Hsc-gene-11325.t1	Cluster 5
Hsc-gene-8108.t1	Cluster 5
Hsc-gene-7980.t1	Cluster 5
Hsc-gene-108.t1	Cluster 5
Hsc-gene-103.t1	Cluster 5
Hsc-gene-895.t1	Cluster 5
Hsc-gene-11481.t1	Cluster 5
Hsc-gene-23689.t1	Cluster 5
Hsc-gene-26493.t1	Cluster 5
Hsc-gene-5941.t1	Cluster 5
Hsc-gene-5922.t1	Cluster 5
Hsc-gene-5703.t1	Cluster 5
Hsc-gene-4922.t1	Cluster 5
Hsc-gene-4884.t1	Cluster 5
Hsc-gene-4881.t1	Cluster 5
Hsc-gene-3894.t1	Cluster 5
Hsc-gene-21384.t1	Cluster 5
Hsc-gene-3133.t1	Cluster 5
Hsc-gene-25942.t1	Cluster 5
Hsc-gene-23006.t1	Cluster 5
Hsc-gene-23000.t1	Cluster 5
Hsc-gene-14732.t1	Cluster 5
Hsc-gene-646.t1	Cluster 5
Hsc-gene-23506.t1	Cluster 5
Hsc-gene-23265.t1	Cluster 5
Hsc-gene-9288.t1	Cluster 5
Hsc-gene-9189.t1	Cluster 5
Hsc-gene-9186.t1	Cluster 5
Hsc-gene-19163.t1	Cluster 5
Hsc-gene-19153.t1	Cluster 5
Hsc-gene-18979.t1	Cluster 5
Hsc-gene-16130.t1	Cluster 5
Hsc-gene-2596.t1	Cluster 5
Hsc-gene-2559.t1	Cluster 5
Hsc-gene-2523.t1	Cluster 5
Hsc-gene-2396.t1	Cluster 5
Hsc-gene-18902.t1	Cluster 5
Hsc-gene-18821.t1	Cluster 5
Hsc-gene-18759.t1	Cluster 5
Hsc-gene-21634.t1	Cluster 5
Hsc-gene-21523.t1	Cluster 5
Hsc-gene-7208.t1	Cluster 5
Hsc-gene-15558.t1	Cluster 5
Hsc-gene-14828.t1	Cluster 5
Hsc-gene-16645.t1	Cluster 5
Hsc-gene-5388.t1	Cluster 5
Hsc-gene-5300.t1	Cluster 5
Hsc-gene-24660.t1	Cluster 5
Hsc-gene-4475.t1	Cluster 5
Hsc-gene-6529.t1	Cluster 5
Hsc-gene-6510.t1	Cluster 5
Hsc-gene-6250.t1	Cluster 5
Hsc-gene-25368.t1	Cluster 5
Hsc-gene-25240.t1	Cluster 5
Hsc-gene-25167.t1	Cluster 5
Hsc-gene-17860.t1	Cluster 5
Hsc-gene-20128.t1	Cluster 5
Hsc-gene-8632.t1	Cluster 5
Hsc-gene-8619.t1	Cluster 5
Hsc-gene-8275.t1	Cluster 5
Hsc-gene-12712.t1	Cluster 5
Hsc-gene-12375.t1	Cluster 5
Hsc-gene-12221.t1	Cluster 5
Hsc-gene-10800.t1	Cluster 5
Hsc-gene-10406.t1	Cluster 5
Hsc-gene-10352.t1	Cluster 5
Hsc-gene-9990.t1	Cluster 5
Hsc-gene-9651.t1	Cluster 5
Hsc-gene-9964.t1	Cluster 5
Hsc-gene-337.t1	Cluster 5
Hsc-gene-6727.t1	Cluster 5
Hsc-gene-9828.t1	Cluster 5
Hsc-gene-20095.t1	Cluster 5
Hsc-gene-15773.t1	Cluster 5
Hsc-gene-18396.t1	Cluster 5
Hsc-gene-2316.t1	Cluster 5
Hsc-gene-1234.t1	Cluster 5
Hsc-gene-15788.t1	Cluster 5
Hsc-gene-20351.t1	Cluster 5
Hsc-gene-14879.t1	Cluster 5
Hsc-gene-7588.t1	Cluster 5
Hsc-gene-8860.t1	Cluster 5
Hsc-gene-15625.t1	Cluster 5
Hsc-gene-8076.t1	Cluster 5
Hsc-gene-26079.t1	Cluster 5
Hsc-gene-26037.t1	Cluster 5
Hsc-gene-23029.t1	Cluster 5
Hsc-gene-432.t1	Cluster 5
Hsc-gene-7303.t1	Cluster 5
Hsc-gene-5238.t1	Cluster 5
Hsc-gene-12426.t1	Cluster 5
Hsc-gene-6731.t1	Cluster 5
Hsc-gene-15844.t1	Cluster 5
Hsc-gene-24201.t1	Cluster 5
Hsc-gene-6386.t1	Cluster 5
Hsc-gene-24694.t1	Cluster 5
Hsc-gene-11610.t1	Cluster 5
Hsc-gene-11584.t1	Cluster 5
Hsc-gene-4372.t1	Cluster 5
Hsc-gene-1258.t1	Cluster 5
Hsc-gene-7272.t1	Cluster 5
Hsc-gene-26094.t1	Cluster 5
Hsc-gene-4699.t1	Cluster 5
Hsc-gene-13679.t1	Cluster 5
Hsc-gene-927.t1	Cluster 5
Hsc-gene-11159.t1	Cluster 5
Hsc-gene-11004.t1	Cluster 5
Hsc-gene-7789.t1	Cluster 5
Hsc-gene-19563.t1	Cluster 5
Hsc-gene-23642.t1	Cluster 5
Hsc-gene-22771.t1	Cluster 5
Hsc-gene-26578.t1	Cluster 5
Hsc-gene-2296.t1	Cluster 5
Hsc-gene-22406.t1	Cluster 5
Hsc-gene-22393.t1	Cluster 5
Hsc-gene-15063.t1	Cluster 5
Hsc-gene-9077.t1	Cluster 5
Hsc-gene-9060.t1	Cluster 5
Hsc-gene-9048.t1	Cluster 5
Hsc-gene-16435.t1	Cluster 5
Hsc-gene-22333.t1	Cluster 5
Hsc-gene-22332.t1	Cluster 5
Hsc-gene-3373.t1	Cluster 5
Hsc-gene-3372.t1	Cluster 5
Hsc-gene-3340.t1	Cluster 5
Hsc-gene-22444.t1	Cluster 5
Hsc-gene-6876.t1	Cluster 5
Hsc-gene-1433.t1	Cluster 5
Hsc-gene-2184.t1	Cluster 5
Hsc-gene-2102.t1	Cluster 5
Hsc-gene-10937.t1	Cluster 5
Hsc-gene-5158.t1	Cluster 5
Hsc-gene-7711.t1	Cluster 5
Hsc-gene-13455.t1	Cluster 5
Hsc-gene-13450.t1	Cluster 5
Hsc-gene-3732.t1	Cluster 5
Hsc-gene-363.t1	Cluster 5
Hsc-gene-11789.t1	Cluster 5
Hsc-gene-22890.t1	Cluster 5
Hsc-gene-26355.t1	Cluster 5
Hsc-gene-22667.t1	Cluster 5
Hsc-gene-3464.t1	Cluster 5
Hsc-gene-24490.t1	Cluster 5
Hsc-gene-3293.t1	Cluster 5
Hsc-gene-2856.t1	Cluster 5
Hsc-gene-20920.t1	Cluster 5
Hsc-gene-20861.t1	Cluster 5
Hsc-gene-11313.t1	Cluster 5
Hsc-gene-4134.t1	Cluster 5
Hsc-gene-4104.t1	Cluster 5
Hsc-gene-8145.t1	Cluster 5
Hsc-gene-13749.t1	Cluster 5
Hsc-gene-8080.t1	Cluster 5
Hsc-gene-8010.t1	Cluster 5
Hsc-gene-221.t1	Cluster 5
Hsc-gene-160.t1	Cluster 5
Hsc-gene-26429.t1	Cluster 5
Hsc-gene-11734.t1	Cluster 5
Hsc-gene-11733.t1	Cluster 5
Hsc-gene-11658.t1	Cluster 5
Hsc-gene-11654.t1	Cluster 5
Hsc-gene-13566.t1	Cluster 5
Hsc-gene-17335.t1	Cluster 5
Hsc-gene-5694.t1	Cluster 5
Hsc-gene-5088.t1	Cluster 5
Hsc-gene-5026.t1	Cluster 5
Hsc-gene-4935.t1	Cluster 5
Hsc-gene-4824.t1	Cluster 5
Hsc-gene-3921.t1	Cluster 5
Hsc-gene-3878.t1	Cluster 5
Hsc-gene-3899.t1	Cluster 5
Hsc-gene-21361.t1	Cluster 5
Hsc-gene-14418.t1	Cluster 5
Hsc-gene-22044.t1	Cluster 5
Hsc-gene-3172.t1	Cluster 5
Hsc-gene-26212.t1	Cluster 5
Hsc-gene-23049.t1	Cluster 5
Hsc-gene-17714.t1	Cluster 5
Hsc-gene-11992.t1	Cluster 5
Hsc-gene-21135.t1	Cluster 5
Hsc-gene-24007.t1	Cluster 5
Hsc-gene-14641.t1	Cluster 5
Hsc-gene-14550.t1	Cluster 5
Hsc-gene-19543.t1	Cluster 5
Hsc-gene-19516.t1	Cluster 5
Hsc-gene-19419.t1	Cluster 5
Hsc-gene-19415.t1	Cluster 5
Hsc-gene-19410.t1	Cluster 5
Hsc-gene-19390.t1	Cluster 5
Hsc-gene-635.t2	Cluster 5
Hsc-gene-471.t1	Cluster 5
Hsc-gene-9314.t1	Cluster 5
Hsc-gene-19181.t1	Cluster 5
Hsc-gene-19180.t1	Cluster 5
Hsc-gene-19096.t1	Cluster 5
Hsc-gene-19080.t1	Cluster 5
Hsc-gene-18946.t1	Cluster 5
Hsc-gene-17256.t1	Cluster 5
Hsc-gene-17194.t1	Cluster 5
Hsc-gene-17157.t1	Cluster 5
Hsc-gene-17107.t1	Cluster 5
Hsc-gene-2730.t1	Cluster 5
Hsc-gene-2496.t1	Cluster 5
Hsc-gene-18864.t1	Cluster 5
Hsc-gene-18799.t1	Cluster 5
Hsc-gene-18706.t1	Cluster 5
Hsc-gene-21730.t1	Cluster 5
Hsc-gene-21638.t1	Cluster 5
Hsc-gene-7535.t1	Cluster 5
Hsc-gene-7481.t1	Cluster 5
Hsc-gene-7407.t1	Cluster 5
Hsc-gene-7231.t1	Cluster 5
Hsc-gene-7162.t1	Cluster 5
Hsc-gene-15504.t1	Cluster 5
Hsc-gene-15538.t1	Cluster 5
Hsc-gene-15413.t1	Cluster 5
Hsc-gene-14751.t1	Cluster 5
Hsc-gene-16718.t1	Cluster 5
Hsc-gene-16569.t1	Cluster 5
Hsc-gene-14095.t1	Cluster 5
Hsc-gene-5493.t1	Cluster 5
Hsc-gene-24911.t1	Cluster 5
Hsc-gene-24897.t1	Cluster 5
Hsc-gene-4302.t1	Cluster 5
Hsc-gene-4246.t1	Cluster 5
Hsc-gene-6817.t1	Cluster 5
Hsc-gene-6238.t1	Cluster 5
Hsc-gene-25535.t1	Cluster 5
Hsc-gene-25399.t1	Cluster 5
Hsc-gene-25200.t1	Cluster 5
Hsc-gene-18361.t1	Cluster 5
Hsc-gene-18336.t1	Cluster 5
Hsc-gene-18240.t1	Cluster 5
Hsc-gene-18171.t1	Cluster 5
Hsc-gene-18029.t1	Cluster 5
Hsc-gene-17998.t1	Cluster 5
Hsc-gene-17862.t1	Cluster 5
Hsc-gene-20209.t1	Cluster 5
Hsc-gene-8816.t1	Cluster 5
Hsc-gene-8527.t1	Cluster 5
Hsc-gene-8496.t1	Cluster 5
Hsc-gene-8456.t1	Cluster 5
Hsc-gene-8454.t1	Cluster 5
Hsc-gene-8428.t1	Cluster 5
Hsc-gene-8403.t1	Cluster 5
Hsc-gene-13167.t1	Cluster 5
Hsc-gene-13115.t1	Cluster 5
Hsc-gene-13022.t1	Cluster 5
Hsc-gene-12946.t1	Cluster 5
Hsc-gene-12933.t1	Cluster 5
Hsc-gene-12890.t1	Cluster 5
Hsc-gene-12526.t1	Cluster 5
Hsc-gene-10662.t1	Cluster 5
Hsc-gene-10657.t1	Cluster 5
Hsc-gene-10512.t1	Cluster 5
Hsc-gene-10534.t1	Cluster 5
Hsc-gene-10235.t1	Cluster 5
Hsc-gene-10110.t1	Cluster 5
Hsc-gene-10090.t1	Cluster 5
Hsc-gene-9659.t1	Cluster 5
Hsc-gene-9775.t1	Cluster 5
Hsc-gene-14230.t1	Cluster 5
Hsc-gene-24542.t1	Cluster 5
Hsc-gene-4492.t1	Cluster 5
Hsc-gene-19358.t1	Cluster 5
Hsc-gene-15814.t1	Cluster 5
Hsc-gene-15835.t1	Cluster 5
Hsc-gene-9929.t1	Cluster 5
Hsc-gene-5827.t1	Cluster 5
Hsc-gene-20988.t1	Cluster 5
Hsc-gene-25683.t1	Cluster 5
Hsc-gene-5759.t1	Cluster 5
Hsc-gene-7155.t1	Cluster 5
Hsc-gene-12649.t1	Cluster 5
Hsc-gene-14678.t1	Cluster 5
Hsc-gene-25924.t1	Cluster 5
Hsc-gene-23679.t1	Cluster 5
Hsc-gene-3423.t3	Cluster 5
Hsc-gene-23928.t1	Cluster 5
Hsc-gene-1285.t1	Cluster 5
Hsc-gene-2132.t1	Cluster 5
Hsc-gene-13437.t1	Cluster 5
Hsc-gene-24395.t1	Cluster 5
Hsc-gene-3754.t1	Cluster 5
Hsc-gene-3668.t1	Cluster 5
Hsc-gene-11756.t1	Cluster 5
Hsc-gene-2022.t1	Cluster 5
Hsc-gene-22240.t1	Cluster 5
Hsc-gene-24460.t1	Cluster 5
Hsc-gene-7899.t1	Cluster 5
Hsc-gene-2843.t1	Cluster 5
Hsc-gene-2786.t1	Cluster 5
Hsc-gene-20900.t1	Cluster 5
Hsc-gene-20898.t1	Cluster 5
Hsc-gene-8012.t1	Cluster 5
Hsc-gene-7970.t1	Cluster 5
Hsc-gene-210.t1	Cluster 5
Hsc-gene-200.t1	Cluster 5
Hsc-gene-180.t1	Cluster 5
Hsc-gene-93.t1	Cluster 5
Hsc-gene-11.t1	Cluster 5
Hsc-gene-910.t1	Cluster 5
Hsc-gene-848.t1	Cluster 5
Hsc-gene-11487.t1	Cluster 5
Hsc-gene-11418.t1	Cluster 5
Hsc-gene-26475.t1	Cluster 5
Hsc-gene-11661.t1	Cluster 5
Hsc-gene-13588.t1	Cluster 5
Hsc-gene-17445.t1	Cluster 5
Hsc-gene-5957.t1	Cluster 5
Hsc-gene-5928.t1	Cluster 5
Hsc-gene-5884.t1	Cluster 5
Hsc-gene-5748.t1	Cluster 5
Hsc-gene-5813.t1	Cluster 5
Hsc-gene-5050.t1	Cluster 5
Hsc-gene-4853.t1	Cluster 5
Hsc-gene-3903.t1	Cluster 5
Hsc-gene-21362.t1	Cluster 5
Hsc-gene-3220.t1	Cluster 5
Hsc-gene-3153.t1	Cluster 5
Hsc-gene-3145.t1	Cluster 5
Hsc-gene-3100.t1	Cluster 5
Hsc-gene-3044.t1	Cluster 5
Hsc-gene-3036.t1	Cluster 5
Hsc-gene-3034.t1	Cluster 5
Hsc-gene-26045.t1	Cluster 5
Hsc-gene-23017.t1	Cluster 5
Hsc-gene-24241.t1	Cluster 5
Hsc-gene-24199.t1	Cluster 5
Hsc-gene-19538.t1	Cluster 5
Hsc-gene-19387.t1	Cluster 5
Hsc-gene-25801.t1	Cluster 5
Hsc-gene-23345.t1	Cluster 5
Hsc-gene-9267.t1	Cluster 5
Hsc-gene-9166.t1	Cluster 5
Hsc-gene-19183.t1	Cluster 5
Hsc-gene-16988.t1	Cluster 5
Hsc-gene-2584.t1	Cluster 5
Hsc-gene-2571.t1	Cluster 5
Hsc-gene-2382.t1	Cluster 5
Hsc-gene-2358.t1	Cluster 5
Hsc-gene-2351.t1	Cluster 5
Hsc-gene-18847.t1	Cluster 5
Hsc-gene-18732.t1	Cluster 5
Hsc-gene-18731.t1	Cluster 5
Hsc-gene-18673.t1	Cluster 5
Hsc-gene-21627.t1	Cluster 5
Hsc-gene-7398.t1	Cluster 5
Hsc-gene-7186.t1	Cluster 5
Hsc-gene-16710.t1	Cluster 5
Hsc-gene-16597.t1	Cluster 5
Hsc-gene-16521.t1	Cluster 5
Hsc-gene-14160.t1	Cluster 5
Hsc-gene-13988.t1	Cluster 5
Hsc-gene-13907.t1	Cluster 5
Hsc-gene-13887.t1	Cluster 5
Hsc-gene-5572.t1	Cluster 5
Hsc-gene-4552.t1	Cluster 5
Hsc-gene-4348.t1	Cluster 5
Hsc-gene-4272.t1	Cluster 5
Hsc-gene-4245.t1	Cluster 5
Hsc-gene-6679.t1	Cluster 5
Hsc-gene-6621.t1	Cluster 5
Hsc-gene-25419.t1	Cluster 5
Hsc-gene-18353.t1	Cluster 5
Hsc-gene-17867.t1	Cluster 5
Hsc-gene-17842.t1	Cluster 5
Hsc-gene-20251.t1	Cluster 5
Hsc-gene-20112.t1	Cluster 5
Hsc-gene-19903.t1	Cluster 5
Hsc-gene-19662.t1	Cluster 5
Hsc-gene-8615.t1	Cluster 5
Hsc-gene-8590.t1	Cluster 5
Hsc-gene-8565.t1	Cluster 5
Hsc-gene-8376.t1	Cluster 5
Hsc-gene-8369.t1	Cluster 5
Hsc-gene-8216.t1	Cluster 5
Hsc-gene-13157.t1	Cluster 5
Hsc-gene-13095.t1	Cluster 5
Hsc-gene-12943.t1	Cluster 5
Hsc-gene-12545.t1	Cluster 5
Hsc-gene-12533.t1	Cluster 5
Hsc-gene-12389.t1	Cluster 5
Hsc-gene-10821.t1	Cluster 5
Hsc-gene-10749.t1	Cluster 5
Hsc-gene-10704.t1	Cluster 5
Hsc-gene-10696.t1	Cluster 5
Hsc-gene-10527.t1	Cluster 5
Hsc-gene-10505.t1	Cluster 5
Hsc-gene-10460.t1	Cluster 5
Hsc-gene-10399.t1	Cluster 5
Hsc-gene-10185.t1	Cluster 5
Hsc-gene-10387.t1	Cluster 5
Hsc-gene-9937.t1	Cluster 5
Hsc-gene-533.t1	Cluster 5
Hsc-gene-21509.t1	Cluster 5
Hsc-gene-8924.t1	Cluster 5
Hsc-gene-19166.t1	Cluster 5
Hsc-gene-959.t1	Cluster 5
Hsc-gene-11735.t1	Cluster 5
Hsc-gene-4575.t1	Cluster 5
Hsc-gene-8810.t1	Cluster 5
Hsc-gene-12949.t1	Cluster 5
Hsc-gene-18990.t1	Cluster 5
Hsc-gene-22527.t1	Cluster 5
Hsc-gene-9434.t1	Cluster 5
Hsc-gene-16170.t1	Cluster 5
Hsc-gene-352.t1	Cluster 5
Hsc-gene-12128.t1	Cluster 5
Hsc-gene-22691.t1	Cluster 5
Hsc-gene-866.t1	Cluster 5
Hsc-gene-21314.t1	Cluster 5
Hsc-gene-26652.t1	Cluster 5
Hsc-gene-14581.t1	Cluster 5
Hsc-gene-25831.t1	Cluster 5
Hsc-gene-17047.t1	Cluster 5
Hsc-gene-2397.t1	Cluster 5
Hsc-gene-21512.t1	Cluster 5
Hsc-gene-7529.t1	Cluster 5
Hsc-gene-16733.t1	Cluster 5
Hsc-gene-24654.t1	Cluster 5
Hsc-gene-9788.t1	Cluster 5
Hsc-gene-12271.t1	Cluster 5
Hsc-gene-1671.t1	Cluster 5
Hsc-gene-21224.t1	Cluster 5
Hsc-gene-24856.t1	Cluster 5
Hsc-gene-5822.t1	Cluster 5
Hsc-gene-19385.t1	Cluster 5
Hsc-gene-10738.t1	Cluster 5
Hsc-gene-24810.t1	Cluster 5
Hsc-gene-5644.t1	Cluster 5
Hsc-gene-1267.t2	Cluster 5
Hsc-gene-2277.t1	Cluster 5
Hsc-gene-17606.t1	Cluster 5
Hsc-gene-17529.t1	Cluster 5
Hsc-gene-16274.t1	Cluster 5
Hsc-gene-22351.t1	Cluster 5
Hsc-gene-22298.t1	Cluster 5
Hsc-gene-6975.t1	Cluster 5
Hsc-gene-10955.t1	Cluster 5
Hsc-gene-19607.t1	Cluster 5
Hsc-gene-25010.t1	Cluster 5
Hsc-gene-13434.t1	Cluster 5
Hsc-gene-331.t1	Cluster 5
Hsc-gene-1731.t1	Cluster 5
Hsc-gene-20831.t1	Cluster 5
Hsc-gene-1092.t1	Cluster 5
Hsc-gene-7939.t1	Cluster 5
Hsc-gene-220.t1	Cluster 5
Hsc-gene-61.t1	Cluster 5
Hsc-gene-23772.t1	Cluster 5
Hsc-gene-23771.t2	Cluster 5
Hsc-gene-23707.t1	Cluster 5
Hsc-gene-11595.t1	Cluster 5
Hsc-gene-17437.t1	Cluster 5
Hsc-gene-17418.t1	Cluster 5
Hsc-gene-17380.t1	Cluster 5
Hsc-gene-17376.t1	Cluster 5
Hsc-gene-17374.t1	Cluster 5
Hsc-gene-15712.t1	Cluster 5
Hsc-gene-5874.t1	Cluster 5
Hsc-gene-5003.t1	Cluster 5
Hsc-gene-4809.t1	Cluster 5
Hsc-gene-21227.t1	Cluster 5
Hsc-gene-21212.t1	Cluster 5
Hsc-gene-21201.t1	Cluster 5
Hsc-gene-3140.t1	Cluster 5
Hsc-gene-19476.t1	Cluster 5
Hsc-gene-19386.t1	Cluster 5
Hsc-gene-571.t1	Cluster 5
Hsc-gene-564.t1	Cluster 5
Hsc-gene-23369.t1	Cluster 5
Hsc-gene-9276.t1	Cluster 5
Hsc-gene-9271.t1	Cluster 5
Hsc-gene-17234.t1	Cluster 5
Hsc-gene-17241.t1	Cluster 5
Hsc-gene-17128.t1	Cluster 5
Hsc-gene-16109.t2	Cluster 5
Hsc-gene-2687.t1	Cluster 5
Hsc-gene-2533.t1	Cluster 5
Hsc-gene-2501.t1	Cluster 5
Hsc-gene-2373.t1	Cluster 5
Hsc-gene-18897.t1	Cluster 5
Hsc-gene-21753.t1	Cluster 5
Hsc-gene-21644.t1	Cluster 5
Hsc-gene-21550.t1	Cluster 5
Hsc-gene-21549.t1	Cluster 5
Hsc-gene-21546.t1	Cluster 5
Hsc-gene-7539.t1	Cluster 5
Hsc-gene-7442.t1	Cluster 5
Hsc-gene-7426.t1	Cluster 5
Hsc-gene-7313.t1	Cluster 5
Hsc-gene-7293.t1	Cluster 5
Hsc-gene-14975.t1	Cluster 5
Hsc-gene-14802.t1	Cluster 5
Hsc-gene-16855.t1	Cluster 5
Hsc-gene-14178.t1	Cluster 5
Hsc-gene-13836.t1	Cluster 5
Hsc-gene-5246.t1	Cluster 5
Hsc-gene-24957.t1	Cluster 5
Hsc-gene-4534.t1	Cluster 5
Hsc-gene-4447.t1	Cluster 5
Hsc-gene-4382.t1	Cluster 5
Hsc-gene-6771.t1	Cluster 5
Hsc-gene-6728.t1	Cluster 5
Hsc-gene-6667.t1	Cluster 5
Hsc-gene-6557.t1	Cluster 5
Hsc-gene-6180.t1	Cluster 5
Hsc-gene-6159.t1	Cluster 5
Hsc-gene-25388.t1	Cluster 5
Hsc-gene-25323.t1	Cluster 5
Hsc-gene-25249.t1	Cluster 5
Hsc-gene-18316.t1	Cluster 5
Hsc-gene-18250.t1	Cluster 5
Hsc-gene-17979.t1	Cluster 5
Hsc-gene-20155.t1	Cluster 5
Hsc-gene-20053.t1	Cluster 5
Hsc-gene-19950.t1	Cluster 5
Hsc-gene-19699.t1	Cluster 5
Hsc-gene-19664.t1	Cluster 5
Hsc-gene-8691.t1	Cluster 5
Hsc-gene-8251.t1	Cluster 5
Hsc-gene-8215.t1	Cluster 5
Hsc-gene-13184.t1	Cluster 5
Hsc-gene-13144.t4	Cluster 5
Hsc-gene-12944.t2	Cluster 5
Hsc-gene-12735.t1	Cluster 5
Hsc-gene-10750.t1	Cluster 5
Hsc-gene-10716.t1	Cluster 5
Hsc-gene-10599.t1	Cluster 5
Hsc-gene-10558.t1	Cluster 5
Hsc-gene-10217.t1	Cluster 5
Hsc-gene-10183.t1	Cluster 5
Hsc-gene-10070.t1	Cluster 5
Hsc-gene-10166.t1	Cluster 5
Hsc-gene-26304.t1	Cluster 5
Hsc-gene-4564.t1	Cluster 5
Hsc-gene-146.t1	Cluster 5
Hsc-gene-7780.t1	Cluster 5
Hsc-gene-10263.t1	Cluster 5
Hsc-gene-13018.t1	Cluster 5
Hsc-gene-18485.t1	Cluster 5
Hsc-gene-20081.t1	Cluster 5
Hsc-gene-19738.t1	Cluster 5
Hsc-gene-25361.t1	Cluster 5
Hsc-gene-13030.t1	Cluster 5
Hsc-gene-15818.t1	Cluster 5
Hsc-gene-15525.t1	Cluster 5
Hsc-gene-23907.t1	Cluster 5
Hsc-gene-15057.t1	Cluster 5
Hsc-gene-15624.t2	Cluster 5
Hsc-gene-7088.t1	Cluster 5
Hsc-gene-20972.t1	Cluster 5
Hsc-gene-78.t1	Cluster 5
Hsc-gene-1830.t1	Cluster 5
Hsc-gene-15711.t1	Cluster 5
Hsc-gene-15705.t1	Cluster 5
Hsc-gene-14368.t1	Cluster 5
Hsc-gene-3104.t1	Cluster 5
Hsc-gene-11905.t1	Cluster 5
Hsc-gene-23507.t1	Cluster 5
Hsc-gene-23229.t1	Cluster 5
Hsc-gene-23210.t2	Cluster 5
Hsc-gene-19105.t1	Cluster 5
Hsc-gene-18775.t1	Cluster 5
Hsc-gene-7187.t1	Cluster 5
Hsc-gene-7118.t1	Cluster 5
Hsc-gene-14900.t1	Cluster 5
Hsc-gene-5549.t1	Cluster 5
Hsc-gene-5284.t1	Cluster 5
Hsc-gene-4711.t1	Cluster 5
Hsc-gene-25364.t1	Cluster 5
Hsc-gene-25344.t1	Cluster 5
Hsc-gene-18077.t2	Cluster 5
Hsc-gene-8399.t1	Cluster 5
Hsc-gene-10543.t1	Cluster 5
Hsc-gene-9769.t1	Cluster 5
Hsc-gene-9925.t1	Cluster 5
Hsc-gene-2302.t1	Cluster 5
Hsc-gene-26675.t1	Cluster 5
Hsc-gene-11928.t1	Cluster 5
Hsc-gene-24029.t1	Cluster 5
Hsc-gene-23397.t1	Cluster 5
Hsc-gene-2680.t1	Cluster 5
Hsc-gene-5407.t1	Cluster 5
Hsc-gene-21618.t1	Cluster 5
Hsc-gene-13108.t1	Cluster 5
Hsc-gene-23611.t1	Cluster 5
Hsc-gene-962.t1	Cluster 5
Hsc-gene-18677.t1	Cluster 5
Hsc-gene-6620.t1	Cluster 5
Hsc-gene-10203.t1	Cluster 5
Hsc-gene-20479.t1	Cluster 5
Hsc-gene-1739.t1	Cluster 5
Hsc-gene-6208.t1	Cluster 5
Hsc-gene-2726.t1	Cluster 5
Hsc-gene-3783.t1	Cluster 5
Hsc-gene-17566.t1	Cluster 5
Hsc-gene-3562.t1	Cluster 5
Hsc-gene-20712.t1	Cluster 5
Hsc-gene-3322.t1	Cluster 5
Hsc-gene-6993.t1	Cluster 5
Hsc-gene-22106.t1	Cluster 5
Hsc-gene-10934.t1	Cluster 5
Hsc-gene-10933.t1	Cluster 5
Hsc-gene-12150.t1	Cluster 5
Hsc-gene-26376.t1	Cluster 5
Hsc-gene-7861.t1	Cluster 5
Hsc-gene-20977.t1	Cluster 5
Hsc-gene-11363.t1	Cluster 5
Hsc-gene-162.t1	Cluster 5
Hsc-gene-24.t1	Cluster 5
Hsc-gene-972.t1	Cluster 5
Hsc-gene-960.t1	Cluster 5
Hsc-gene-869.t1	Cluster 5
Hsc-gene-23838.t1	Cluster 5
Hsc-gene-26513.t1	Cluster 5
Hsc-gene-1848.t1	Cluster 5
Hsc-gene-708.t1	Cluster 5
Hsc-gene-673.t1	Cluster 5
Hsc-gene-665.t1	Cluster 5
Hsc-gene-5965.t1	Cluster 5
Hsc-gene-5832.t1	Cluster 5
Hsc-gene-5758.t1	Cluster 5
Hsc-gene-4977.t1	Cluster 5
Hsc-gene-21428.t1	Cluster 5
Hsc-gene-26180.t1	Cluster 5
Hsc-gene-26069.t1	Cluster 5
Hsc-gene-26059.t1	Cluster 5
Hsc-gene-23028.t1	Cluster 5
Hsc-gene-24191.t1	Cluster 5
Hsc-gene-24179.t1	Cluster 5
Hsc-gene-24016.t1	Cluster 5
Hsc-gene-19455.t1	Cluster 5
Hsc-gene-406.t1	Cluster 5
Hsc-gene-23438.t1	Cluster 5
Hsc-gene-19097.t1	Cluster 5
Hsc-gene-2750.t1	Cluster 5
Hsc-gene-2641.t1	Cluster 5
Hsc-gene-2384.t1	Cluster 5
Hsc-gene-18700.t1	Cluster 5
Hsc-gene-21786.t1	Cluster 5
Hsc-gene-21785.t1	Cluster 5
Hsc-gene-21774.t1	Cluster 5
Hsc-gene-21771.t1	Cluster 5
Hsc-gene-21611.t1	Cluster 5
Hsc-gene-7406.t1	Cluster 5
Hsc-gene-7388.t1	Cluster 5
Hsc-gene-7381.t1	Cluster 5
Hsc-gene-7344.t1	Cluster 5
Hsc-gene-7338.t1	Cluster 5
Hsc-gene-16798.t1	Cluster 5
Hsc-gene-13896.t1	Cluster 5
Hsc-gene-13855.t1	Cluster 5
Hsc-gene-13830.t1	Cluster 5
Hsc-gene-5464.t1	Cluster 5
Hsc-gene-24583.t1	Cluster 5
Hsc-gene-4684.t1	Cluster 5
Hsc-gene-4381.t1	Cluster 5
Hsc-gene-6831.t1	Cluster 5
Hsc-gene-6716.t1	Cluster 5
Hsc-gene-6592.t1	Cluster 5
Hsc-gene-6555.t1	Cluster 5
Hsc-gene-6480.t1	Cluster 5
Hsc-gene-6479.t1	Cluster 5
Hsc-gene-6432.t1	Cluster 5
Hsc-gene-6329.t1	Cluster 5
Hsc-gene-6285.t1	Cluster 5
Hsc-gene-18104.t1	Cluster 5
Hsc-gene-18103.t1	Cluster 5
Hsc-gene-18058.t1	Cluster 5
Hsc-gene-18057.t1	Cluster 5
Hsc-gene-17972.t1	Cluster 5
Hsc-gene-20231.t1	Cluster 5
Hsc-gene-20213.t1	Cluster 5
Hsc-gene-20123.t1	Cluster 5
Hsc-gene-20082.t1	Cluster 5
Hsc-gene-20029.t1	Cluster 5
Hsc-gene-19734.t1	Cluster 5
Hsc-gene-8802.t1	Cluster 5
Hsc-gene-8274.t1	Cluster 5
Hsc-gene-13062.t1	Cluster 5
Hsc-gene-12972.t1	Cluster 5
Hsc-gene-12929.t1	Cluster 5
Hsc-gene-12587.t1	Cluster 5
Hsc-gene-12550.t1	Cluster 5
Hsc-gene-10687.t1	Cluster 5
Hsc-gene-10601.t1	Cluster 5
Hsc-gene-10597.t1	Cluster 5
Hsc-gene-10477.t1	Cluster 5
Hsc-gene-10339.t1	Cluster 5
Hsc-gene-9867.t1	Cluster 5
Hsc-gene-10273.t1	Cluster 5
Hsc-gene-3727.t1	Cluster 5
Hsc-gene-3046.t1	Cluster 5
Hsc-gene-1855.t1	Cluster 5
Hsc-gene-15746.t1	Cluster 5
Hsc-gene-14970.t1	Cluster 5
Hsc-gene-5185.t1	Cluster 5
Hsc-gene-17570.t1	Cluster 5
Hsc-gene-17099.t1	Cluster 5
Hsc-gene-19435.t1	Cluster 5
Hsc-gene-11592.t1	Cluster 5
Hsc-gene-3728.t1	Cluster 5
Hsc-gene-4157.t1	Cluster 5
Hsc-gene-11454.t1	Cluster 5
Hsc-gene-19360.t1	Cluster 5
Hsc-gene-23234.t1	Cluster 5
Hsc-gene-9190.t1	Cluster 5
Hsc-gene-13140.t1	Cluster 5
Hsc-gene-20034.t1	Cluster 5
Hsc-gene-6064.t1	Cluster 5
Hsc-gene-11191.t1	Cluster 5
Hsc-gene-7090.t1	Cluster 5
Hsc-gene-26449.t1	Cluster 5
Hsc-gene-26099.t1	Cluster 5
Hsc-gene-25945.t1	Cluster 5
Hsc-gene-11929.t1	Cluster 5
Hsc-gene-6729.t1	Cluster 5
Hsc-gene-9898.t1	Cluster 5
Hsc-gene-19754.t1	Cluster 5
Hsc-gene-25033.t1	Cluster 5
Hsc-gene-22360.t1	Cluster 5
Hsc-gene-6589.t1	Cluster 5
Hsc-gene-17268.t1	Cluster 5
Hsc-gene-8214.t1	Cluster 5
Hsc-gene-9239.t1	Cluster 5
Hsc-gene-7517.t1	Cluster 5
Hsc-gene-4842.t1	Cluster 5
Hsc-gene-24905.t1	Cluster 5
Hsc-gene-2608.t1	Cluster 5
Hsc-gene-1307.t1	Cluster 5
Hsc-gene-13295.t1	Cluster 5
Hsc-gene-882.t1	Cluster 5
Hsc-gene-1619.t1	Cluster 5
Hsc-gene-18550.t1	Cluster 5
Hsc-gene-20003.t1	Cluster 5
Hsc-gene-8731.t1	Cluster 5
Hsc-gene-10675.t1	Cluster 5
Hsc-gene-13177.t1	Cluster 5
Hsc-gene-24175.t1	Cluster 5
Hsc-gene-8327.t1	Cluster 5
Hsc-gene-7180.t1	Cluster 5
Hsc-gene-808.t1	Cluster 5
Hsc-gene-25742.t1	Cluster 5
Hsc-gene-13537.t1	Cluster 5
Hsc-gene-1672.t1	Cluster 5
Hsc-gene-14605.t1	Cluster 5
Hsc-gene-19195.t1	Cluster 5
Hsc-gene-13886.t1	Cluster 5
Hsc-gene-5401.t1	Cluster 5
Hsc-gene-4709.t1	Cluster 5
Hsc-gene-18140.t1	Cluster 5
Hsc-gene-10369.t1	Cluster 5
Hsc-gene-12431.t1	Cluster 5
Hsc-gene-12853.t1	Cluster 5
Hsc-gene-22568.t1	Cluster 5
Hsc-gene-16956.t1	Cluster 5
Hsc-gene-2871.t1	Cluster 5
Hsc-gene-3746.t1	Cluster 5
Hsc-gene-1793.t1	Cluster 5
Hsc-gene-8155.t1	Cluster 5
Hsc-gene-5726.t1	Cluster 5
Hsc-gene-4957.t1	Cluster 5
Hsc-gene-26172.t1	Cluster 5
Hsc-gene-1629.t1	Cluster 5
Hsc-gene-17228.t1	Cluster 5
Hsc-gene-18613.t1	Cluster 5
Hsc-gene-15323.t1	Cluster 5
Hsc-gene-13941.t1	Cluster 5
Hsc-gene-5360.t1	Cluster 5
Hsc-gene-5232.t1	Cluster 5
Hsc-gene-4759.t1	Cluster 5
Hsc-gene-20433.t1	Cluster 5
Hsc-gene-10789.t1	Cluster 5
Hsc-gene-12445.t1	Cluster 5
Hsc-gene-22311.t1	Cluster 5
Hsc-gene-1280.t1	Cluster 5
Hsc-gene-4455.t1	Cluster 5
Hsc-gene-15010.t1	Cluster 5
Hsc-gene-1284.t1	Cluster 5
Hsc-gene-16412.t1	Cluster 5
Hsc-gene-1972.t1	Cluster 5
Hsc-gene-13308.t1	Cluster 5
Hsc-gene-13746.t1	Cluster 5
Hsc-gene-17390.t1	Cluster 5
Hsc-gene-17187.t1	Cluster 5
Hsc-gene-17118.t1	Cluster 5
Hsc-gene-5477.t1	Cluster 5
Hsc-gene-5419.t1	Cluster 5
Hsc-gene-24666.t1	Cluster 5
Hsc-gene-6203.t1	Cluster 5
Hsc-gene-9988.t1	Cluster 5
Hsc-gene-12651.t1	Cluster 5
Hsc-gene-15014.t1	Cluster 5
Hsc-gene-1353.t1	Cluster 5
Hsc-gene-11072.t1	Cluster 5
Hsc-gene-24353.t1	Cluster 5
Hsc-gene-5060.t1	Cluster 5
Hsc-gene-15841.t1	Cluster 5
Hsc-gene-12591.t1	Cluster 5
Hsc-gene-4290.t1	Cluster 5
Hsc-gene-6894.t1	Cluster 5
Hsc-gene-23358.t1	Cluster 5
Hsc-gene-23577.t1	Cluster 5
Hsc-gene-26582.t1	Cluster 5
Hsc-gene-1546.t1	Cluster 5
Hsc-gene-5181.t1	Cluster 5
Hsc-gene-16387.t1	Cluster 5
Hsc-gene-16242.t1	Cluster 5
Hsc-gene-7019.t1	Cluster 5
Hsc-gene-1811.t1	Cluster 5
Hsc-gene-2054.t1	Cluster 5
Hsc-gene-1992.t1	Cluster 5
Hsc-gene-12086.t1	Cluster 5
Hsc-gene-13417.t1	Cluster 5
Hsc-gene-145.t1	Cluster 5
Hsc-gene-23787.t1	Cluster 5
Hsc-gene-13555.t1	Cluster 5
Hsc-gene-13547.t1	Cluster 5
Hsc-gene-15812.t1	Cluster 5
Hsc-gene-5725.t1	Cluster 5
Hsc-gene-14351.t1	Cluster 5
Hsc-gene-14341.t1	Cluster 5
Hsc-gene-25975.t1	Cluster 5
Hsc-gene-23026.t1	Cluster 5
Hsc-gene-22996.t1	Cluster 5
Hsc-gene-17716.t1	Cluster 5
Hsc-gene-398.t1	Cluster 5
Hsc-gene-18737.t1	Cluster 5
Hsc-gene-21796.t1	Cluster 5
Hsc-gene-7525.t1	Cluster 5
Hsc-gene-7244.t1	Cluster 5
Hsc-gene-15028.t1	Cluster 5
Hsc-gene-16534.t1	Cluster 5
Hsc-gene-16526.t1	Cluster 5
Hsc-gene-14293.t1	Cluster 5
Hsc-gene-24683.t1	Cluster 5
Hsc-gene-6693.t1	Cluster 5
Hsc-gene-19865.t1	Cluster 5
Hsc-gene-8797.t1	Cluster 5
Hsc-gene-10222.t1	Cluster 5
Hsc-gene-13155.t1	Cluster 5
Hsc-gene-24349.t1	Cluster 5
[truncated: 616 more rows]

## Sheet: Fig. 3B -2dpi H. schachtii
Supporting Information Dataset 2 - Detected Heterodera schachtii genes, annotated gland genes and genes most similarly expressed as dorsal expressed gene 9937.
All detected H. schachtii transcripts in the 2 dpi sample and their corresponding cluster number determined based on Euclidean clustering using the Complex Heatmap package.
Transcript	Cluster number
Hsc-gene-15796.t1	Cluster 1
Hsc-gene-14937.t1	Cluster 1
Hsc-gene-4691.t1	Cluster 1
Hsc-gene-22043.t1	Cluster 1
Hsc-gene-26106.t1	Cluster 1
Hsc-gene-18313.t1	Cluster 1
Hsc-gene-1231.t1	Cluster 1
Hsc-gene-7624.t1	Cluster 1
Hsc-gene-25957.t1	Cluster 1
Hsc-gene-12324.t1	Cluster 1
Hsc-gene-12309.t1	Cluster 1
Hsc-gene-19929.t1	Cluster 1
Hsc-gene-22309.t1	Cluster 1
Hsc-gene-17524.t1	Cluster 1
Hsc-gene-17714.t1	Cluster 1
Hsc-gene-15764.t1	Cluster 1
Hsc-gene-17821.t1	Cluster 1
Hsc-gene-1635.t1	Cluster 1
Hsc-gene-8037.t1	Cluster 1
Hsc-gene-10677.t1	Cluster 1
Hsc-gene-6235.t1	Cluster 1
Hsc-gene-14879.t1	Cluster 1
Hsc-gene-3354.t1	Cluster 1
Hsc-gene-25528.t1	Cluster 1
Hsc-gene-25622.t1	Cluster 1
Hsc-gene-7802.t1	Cluster 1
Hsc-gene-24.t1	Cluster 1
Hsc-gene-23066.t1	Cluster 1
Hsc-gene-15102.t1	Cluster 1
Hsc-gene-12016.t1	Cluster 1
Hsc-gene-4761.t1	Cluster 1
Hsc-gene-25126.t1	Cluster 1
Hsc-gene-3436.t1	Cluster 1
Hsc-gene-16145.t1	Cluster 1
Hsc-gene-21355.t1	Cluster 1
Hsc-gene-20316.t1	Cluster 1
Hsc-gene-22968.t1	Cluster 1
Hsc-gene-24439.t1	Cluster 1
Hsc-gene-9952.t1	Cluster 1
Hsc-gene-19808.t1	Cluster 1
Hsc-gene-9906.t1	Cluster 1
Hsc-gene-13147.t1	Cluster 1
Hsc-gene-4518.t1	Cluster 1
Hsc-gene-9015.t1	Cluster 1
Hsc-gene-19394.t1	Cluster 1
Hsc-gene-10345.t1	Cluster 1
Hsc-gene-24841.t1	Cluster 1
Hsc-gene-9450.t1	Cluster 1
Hsc-gene-14282.t1	Cluster 1
Hsc-gene-23147.t1	Cluster 1
Hsc-gene-8236.t1	Cluster 1
Hsc-gene-19342.t1	Cluster 1
Hsc-gene-20528.t1	Cluster 1
Hsc-gene-24696.t1	Cluster 1
Hsc-gene-3919.t1	Cluster 1
Hsc-gene-7489.t1	Cluster 1
Hsc-gene-22957.t1	Cluster 1
Hsc-gene-15170.t1	Cluster 1
Hsc-gene-6132.t1	Cluster 1
Hsc-gene-9487.t1	Cluster 1
Hsc-gene-22507.t1	Cluster 1
Hsc-gene-2254.t1	Cluster 1
Hsc-gene-17547.t1	Cluster 1
Hsc-gene-3618.t1	Cluster 1
Hsc-gene-3641.t1	Cluster 1
Hsc-gene-344.t1	Cluster 1
Hsc-gene-281.t1	Cluster 1
Hsc-gene-22206.t1	Cluster 1
Hsc-gene-12164.t1	Cluster 1
Hsc-gene-4156.t1	Cluster 1
Hsc-gene-8181.t1	Cluster 1
Hsc-gene-4047.t1	Cluster 1
Hsc-gene-7992.t1	Cluster 1
Hsc-gene-20681.t1	Cluster 1
Hsc-gene-1833.t1	Cluster 1
Hsc-gene-13616.t1	Cluster 1
Hsc-gene-13553.t1	Cluster 1
Hsc-gene-755.t1	Cluster 1
Hsc-gene-744.t1	Cluster 1
Hsc-gene-3815.t2	Cluster 1
Hsc-gene-21459.t1	Cluster 1
Hsc-gene-21409.t1	Cluster 1
Hsc-gene-21358.t1	Cluster 1
Hsc-gene-26166.t1	Cluster 1
Hsc-gene-26122.t1	Cluster 1
Hsc-gene-26001.t1	Cluster 1
Hsc-gene-17648.t1	Cluster 1
Hsc-gene-11923.t1	Cluster 1
Hsc-gene-391.t1	Cluster 1
Hsc-gene-384.t1	Cluster 1
Hsc-gene-9122.t1	Cluster 1
Hsc-gene-19179.t1	Cluster 1
Hsc-gene-19156.t1	Cluster 1
Hsc-gene-19085.t1	Cluster 1
Hsc-gene-16998.t1	Cluster 1
Hsc-gene-16048.t1	Cluster 1
Hsc-gene-16020.t1	Cluster 1
Hsc-gene-2418.t1	Cluster 1
Hsc-gene-18541.t1	Cluster 1
Hsc-gene-18510.t1	Cluster 1
Hsc-gene-18493.t1	Cluster 1
Hsc-gene-21737.t1	Cluster 1
Hsc-gene-7154.t1	Cluster 1
Hsc-gene-15007.t1	Cluster 1
Hsc-gene-15005.t1	Cluster 1
Hsc-gene-16660.t1	Cluster 1
Hsc-gene-14295.t1	Cluster 1
Hsc-gene-14186.t1	Cluster 1
Hsc-gene-14108.t1	Cluster 1
Hsc-gene-5552.t1	Cluster 1
Hsc-gene-5545.t1	Cluster 1
Hsc-gene-5452.t1	Cluster 1
Hsc-gene-4684.t1	Cluster 1
Hsc-gene-6708.t1	Cluster 1
Hsc-gene-6231.t1	Cluster 1
Hsc-gene-25647.t1	Cluster 1
Hsc-gene-17949.t1	Cluster 1
Hsc-gene-17882.t1	Cluster 1
Hsc-gene-17859.t1	Cluster 1
Hsc-gene-19995.t1	Cluster 1
Hsc-gene-19837.t1	Cluster 1
Hsc-gene-19786.t1	Cluster 1
Hsc-gene-19756.t1	Cluster 1
Hsc-gene-8549.t1	Cluster 1
Hsc-gene-8540.t1	Cluster 1
Hsc-gene-13259.t1	Cluster 1
Hsc-gene-13132.t1	Cluster 1
Hsc-gene-12934.t1	Cluster 1
Hsc-gene-12458.t1	Cluster 1
Hsc-gene-10645.t1	Cluster 1
Hsc-gene-10583.t1	Cluster 1
Hsc-gene-10636.t1	Cluster 1
Hsc-gene-19299.t1	Cluster 1
Hsc-gene-2053.t2	Cluster 1
Hsc-gene-25749.t1	Cluster 1
Hsc-gene-5045.t1	Cluster 1
Hsc-gene-23023.t1	Cluster 1
Hsc-gene-19060.t1	Cluster 1
Hsc-gene-2658.t1	Cluster 1
Hsc-gene-15398.t1	Cluster 1
Hsc-gene-15308.t1	Cluster 1
Hsc-gene-24823.t1	Cluster 1
Hsc-gene-20084.t1	Cluster 1
Hsc-gene-18249.t1	Cluster 1
Hsc-gene-22179.t1	Cluster 1
Hsc-gene-2975.t1	Cluster 1
Hsc-gene-26053.t1	Cluster 1
Hsc-gene-18285.t1	Cluster 1
Hsc-gene-12303.t1	Cluster 1
Hsc-gene-12981.t1	Cluster 1
Hsc-gene-24665.t1	Cluster 1
Hsc-gene-22046.t1	Cluster 1
Hsc-gene-8080.t1	Cluster 1
Hsc-gene-15408.t1	Cluster 1
Hsc-gene-12331.t1	Cluster 1
Hsc-gene-4675.t1	Cluster 1
Hsc-gene-1625.t1	Cluster 1
Hsc-gene-16894.t1	Cluster 1
Hsc-gene-19458.t1	Cluster 1
Hsc-gene-25253.t1	Cluster 1
Hsc-gene-10674.t1	Cluster 1
Hsc-gene-13107.t1	Cluster 1
Hsc-gene-24202.t1	Cluster 1
Hsc-gene-8627.t1	Cluster 1
Hsc-gene-14949.t1	Cluster 1
Hsc-gene-21943.t1	Cluster 1
Hsc-gene-10291.t1	Cluster 1
Hsc-gene-19621.t1	Cluster 1
Hsc-gene-9285.t1	Cluster 1
Hsc-gene-26651.t1	Cluster 1
Hsc-gene-3861.t1	Cluster 1
Hsc-gene-4422.t1	Cluster 1
Hsc-gene-19481.t1	Cluster 1
Hsc-gene-9868.t1	Cluster 1
Hsc-gene-19408.t1	Cluster 1
Hsc-gene-13354.t1	Cluster 1
Hsc-gene-4802.t1	Cluster 1
Hsc-gene-22971.t1	Cluster 1
Hsc-gene-25842.t1	Cluster 1
Hsc-gene-9739.t1	Cluster 1
Hsc-gene-24775.t1	Cluster 1
Hsc-gene-26622.t1	Cluster 1
Hsc-gene-6635.t1	Cluster 1
Hsc-gene-8668.t1	Cluster 1
Hsc-gene-17867.t1	Cluster 1
Hsc-gene-5518.t1	Cluster 1
Hsc-gene-12148.t1	Cluster 1
Hsc-gene-12426.t1	Cluster 1
Hsc-gene-12946.t1	Cluster 1
Hsc-gene-15347.t1	Cluster 1
Hsc-gene-26678.t1	Cluster 1
Hsc-gene-12239.t1	Cluster 1
Hsc-gene-3313.t1	Cluster 1
Hsc-gene-19465.t1	Cluster 1
Hsc-gene-8966.t1	Cluster 1
Hsc-gene-21757.t1	Cluster 1
Hsc-gene-22359.t1	Cluster 1
Hsc-gene-7499.t1	Cluster 1
Hsc-gene-7874.t1	Cluster 1
Hsc-gene-5238.t1	Cluster 1
Hsc-gene-13322.t1	Cluster 1
Hsc-gene-23677.t1	Cluster 1
Hsc-gene-13739.t1	Cluster 1
Hsc-gene-25884.t2	Cluster 1
Hsc-gene-25593.t1	Cluster 1
Hsc-gene-10118.t1	Cluster 1
Hsc-gene-19730.t1	Cluster 1
Hsc-gene-8257.t1	Cluster 1
Hsc-gene-251.t1	Cluster 1
Hsc-gene-22373.t1	Cluster 1
Hsc-gene-22984.t1	Cluster 1
Hsc-gene-11927.t1	Cluster 1
Hsc-gene-24038.t1	Cluster 1
Hsc-gene-2473.t1	Cluster 1
Hsc-gene-14871.t1	Cluster 1
Hsc-gene-13966.t1	Cluster 1
Hsc-gene-5450.t1	Cluster 1
Hsc-gene-20248.t1	Cluster 1
Hsc-gene-8597.t1	Cluster 1
Hsc-gene-21838.t1	Cluster 1
Hsc-gene-13157.t1	Cluster 1
Hsc-gene-5429.t1	Cluster 1
Hsc-gene-10216.t1	Cluster 1
Hsc-gene-13299.t1	Cluster 1
Hsc-gene-18446.t1	Cluster 1
Hsc-gene-17750.t1	Cluster 1
Hsc-gene-10550.t1	Cluster 1
Hsc-gene-25080.t1	Cluster 1
Hsc-gene-19578.t1	Cluster 1
Hsc-gene-19574.t1	Cluster 1
Hsc-gene-22750.t1	Cluster 1
Hsc-gene-24293.t1	Cluster 1
Hsc-gene-11014.t1	Cluster 1
Hsc-gene-781.t1	Cluster 1
Hsc-gene-16415.t1	Cluster 1
Hsc-gene-26680.t1	Cluster 1
Hsc-gene-17304.t1	Cluster 1
Hsc-gene-22126.t1	Cluster 1
Hsc-gene-6030.t1	Cluster 1
Hsc-gene-23581.t1	Cluster 1
Hsc-gene-23576.t1	Cluster 1
Hsc-gene-23568.t1	Cluster 1
Hsc-gene-23558.t1	Cluster 1
Hsc-gene-23988.t1	Cluster 1
Hsc-gene-26588.t1	Cluster 1
Hsc-gene-26577.t1	Cluster 1
Hsc-gene-18422.t1	Cluster 1
Hsc-gene-18387.t1	Cluster 1
Hsc-gene-15901.t1	Cluster 1
Hsc-gene-15855.t1	Cluster 1
Hsc-gene-2292.t1	Cluster 1
Hsc-gene-1351.t1	Cluster 1
Hsc-gene-16400.t1	Cluster 1
Hsc-gene-17530.t1	Cluster 1
Hsc-gene-22555.t1	Cluster 1
Hsc-gene-16260.t1	Cluster 1
Hsc-gene-3542.t2	Cluster 1
Hsc-gene-16438.t1	Cluster 1
Hsc-gene-23589.t1	Cluster 1
Hsc-gene-3361.t1	Cluster 1
Hsc-gene-3353.t1	Cluster 1
Hsc-gene-6896.t1	Cluster 1
Hsc-gene-22069.t1	Cluster 1
Hsc-gene-1432.t1	Cluster 1
Hsc-gene-2140.t1	Cluster 1
Hsc-gene-2115.t1	Cluster 1
Hsc-gene-11058.t1	Cluster 1
Hsc-gene-11182.t1	Cluster 1
Hsc-gene-10942.t1	Cluster 1
Hsc-gene-10905.t1	Cluster 1
Hsc-gene-9397.t1	Cluster 1
Hsc-gene-25021.t1	Cluster 1
Hsc-gene-7713.t1	Cluster 1
Hsc-gene-13513.t1	Cluster 1
Hsc-gene-13494.t1	Cluster 1
Hsc-gene-11849.t1	Cluster 1
Hsc-gene-16176.t1	Cluster 1
Hsc-gene-326.t1	Cluster 1
Hsc-gene-322.t1	Cluster 1
Hsc-gene-1813.t1	Cluster 1
Hsc-gene-1720.t1	Cluster 1
Hsc-gene-11760.t1	Cluster 1
Hsc-gene-1974.t1	Cluster 1
Hsc-gene-12177.t1	Cluster 1
Hsc-gene-26285.t1	Cluster 1
Hsc-gene-22690.t1	Cluster 1
Hsc-gene-22677.t1	Cluster 1
Hsc-gene-22647.t1	Cluster 1
Hsc-gene-3476.t1	Cluster 1
Hsc-gene-24483.t1	Cluster 1
Hsc-gene-24422.t1	Cluster 1
Hsc-gene-7859.t1	Cluster 1
Hsc-gene-2828.t1	Cluster 1
Hsc-gene-2797.t1	Cluster 1
Hsc-gene-1169.t1	Cluster 1
Hsc-gene-1177.t1	Cluster 1
Hsc-gene-1065.t1	Cluster 1
Hsc-gene-13402.t1	Cluster 1
Hsc-gene-11336.t1	Cluster 1
Hsc-gene-11333.t1	Cluster 1
Hsc-gene-11246.t1	Cluster 1
Hsc-gene-11245.t1	Cluster 1
Hsc-gene-9577.t1	Cluster 1
Hsc-gene-13790.t1	Cluster 1
Hsc-gene-8064.t1	Cluster 1
Hsc-gene-8008.t1	Cluster 1
Hsc-gene-8005.t1	Cluster 1
Hsc-gene-7998.t1	Cluster 1
Hsc-gene-232.t1	Cluster 1
Hsc-gene-31.t1	Cluster 1
Hsc-gene-962.t1	Cluster 1
Hsc-gene-939.t1	Cluster 1
Hsc-gene-847.t1	Cluster 1
Hsc-gene-25747.t1	Cluster 1
Hsc-gene-23886.t1	Cluster 1
Hsc-gene-23827.t1	Cluster 1
Hsc-gene-23707.t1	Cluster 1
Hsc-gene-11620.t1	Cluster 1
Hsc-gene-1853.t1	Cluster 1
Hsc-gene-13633.t3	Cluster 1
Hsc-gene-13580.t1	Cluster 1
Hsc-gene-13558.t1	Cluster 1
Hsc-gene-13551.t1	Cluster 1
Hsc-gene-670.t1	Cluster 1
Hsc-gene-17474.t1	Cluster 1
Hsc-gene-15818.t1	Cluster 1
Hsc-gene-5976.t1	Cluster 1
Hsc-gene-5055.t1	Cluster 1
Hsc-gene-5008.t1	Cluster 1
Hsc-gene-4997.t1	Cluster 1
Hsc-gene-4977.t1	Cluster 1
Hsc-gene-4934.t1	Cluster 1
Hsc-gene-4933.t1	Cluster 1
Hsc-gene-4909.t1	Cluster 1
Hsc-gene-4908.t1	Cluster 1
Hsc-gene-3872.t1	Cluster 1
Hsc-gene-21256.t1	Cluster 1
Hsc-gene-21255.t1	Cluster 1
Hsc-gene-21190.t1	Cluster 1
Hsc-gene-22063.t1	Cluster 1
Hsc-gene-26192.t1	Cluster 1
Hsc-gene-26172.t1	Cluster 1
Hsc-gene-26121.t1	Cluster 1
Hsc-gene-26000.t1	Cluster 1
Hsc-gene-23098.t1	Cluster 1
Hsc-gene-17732.t1	Cluster 1
Hsc-gene-11994.t1	Cluster 1
Hsc-gene-11878.t1	Cluster 1
Hsc-gene-11874.t1	Cluster 1
Hsc-gene-21147.t1	Cluster 1
Hsc-gene-21094.t1	Cluster 1
Hsc-gene-21057.t1	Cluster 1
Hsc-gene-1683.t1	Cluster 1
Hsc-gene-1611.t1	Cluster 1
Hsc-gene-14658.t1	Cluster 1
Hsc-gene-19522.t1	Cluster 1
Hsc-gene-19506.t1	Cluster 1
Hsc-gene-19423.t1	Cluster 1
Hsc-gene-19312.t1	Cluster 1
Hsc-gene-25883.t1	Cluster 1
Hsc-gene-25877.t1	Cluster 1
Hsc-gene-25869.t1	Cluster 1
Hsc-gene-25796.t1	Cluster 1
Hsc-gene-646.t1	Cluster 1
Hsc-gene-544.t1	Cluster 1
Hsc-gene-533.t1	Cluster 1
Hsc-gene-467.t1	Cluster 1
Hsc-gene-400.t1	Cluster 1
Hsc-gene-23499.t1	Cluster 1
Hsc-gene-23412.t1	Cluster 1
Hsc-gene-23384.t1	Cluster 1
Hsc-gene-23343.t1	Cluster 1
Hsc-gene-9357.t1	Cluster 1
Hsc-gene-9278.t1	Cluster 1
Hsc-gene-19209.t1	Cluster 1
Hsc-gene-19068.t1	Cluster 1
Hsc-gene-18994.t1	Cluster 1
Hsc-gene-17147.t1	Cluster 1
Hsc-gene-16093.t1	Cluster 1
Hsc-gene-16058.t1	Cluster 1
Hsc-gene-15984.t1	Cluster 1
Hsc-gene-2754.t1	Cluster 1
Hsc-gene-2649.t1	Cluster 1
Hsc-gene-2566.t1	Cluster 1
Hsc-gene-18891.t1	Cluster 1
Hsc-gene-18875.t1	Cluster 1
Hsc-gene-18735.t1	Cluster 1
Hsc-gene-18657.t1	Cluster 1
Hsc-gene-18457.t1	Cluster 1
Hsc-gene-18445.t1	Cluster 1
Hsc-gene-21965.t1	Cluster 1
Hsc-gene-21894.t1	Cluster 1
Hsc-gene-21603.t1	Cluster 1
Hsc-gene-21491.t1	Cluster 1
Hsc-gene-7628.t1	Cluster 1
Hsc-gene-7592.t1	Cluster 1
Hsc-gene-7516.t1	Cluster 1
Hsc-gene-15506.t1	Cluster 1
Hsc-gene-15253.t1	Cluster 1
Hsc-gene-15044.t1	Cluster 1
Hsc-gene-14986.t1	Cluster 1
Hsc-gene-14870.t1	Cluster 1
Hsc-gene-14769.t1	Cluster 1
Hsc-gene-16815.t1	Cluster 1
Hsc-gene-16768.t1	Cluster 1
Hsc-gene-16686.t1	Cluster 1
Hsc-gene-16609.t1	Cluster 1
Hsc-gene-14272.t1	Cluster 1
Hsc-gene-14181.t1	Cluster 1
Hsc-gene-14056.t1	Cluster 1
Hsc-gene-13968.t1	Cluster 1
Hsc-gene-13860.t1	Cluster 1
Hsc-gene-13842.t1	Cluster 1
Hsc-gene-5516.t1	Cluster 1
Hsc-gene-5422.t1	Cluster 1
Hsc-gene-5420.t2	Cluster 1
Hsc-gene-5427.t1	Cluster 1
Hsc-gene-5266.t1	Cluster 1
Hsc-gene-24895.t2	Cluster 1
Hsc-gene-24844.t1	Cluster 1
Hsc-gene-24736.t1	Cluster 1
Hsc-gene-24700.t1	Cluster 1
Hsc-gene-4679.t1	Cluster 1
Hsc-gene-4619.t1	Cluster 1
Hsc-gene-4448.t1	Cluster 1
Hsc-gene-4412.t1	Cluster 1
Hsc-gene-4363.t1	Cluster 1
Hsc-gene-4277.t1	Cluster 1
Hsc-gene-6747.t1	Cluster 1
Hsc-gene-6682.t1	Cluster 1
Hsc-gene-6670.t1	Cluster 1
Hsc-gene-6669.t1	Cluster 1
Hsc-gene-6668.t1	Cluster 1
Hsc-gene-6530.t1	Cluster 1
Hsc-gene-6441.t1	Cluster 1
Hsc-gene-6440.t1	Cluster 1
Hsc-gene-6359.t1	Cluster 1
Hsc-gene-6278.t1	Cluster 1
Hsc-gene-25653.t1	Cluster 1
Hsc-gene-25631.t1	Cluster 1
Hsc-gene-25498.t1	Cluster 1
Hsc-gene-25437.t1	Cluster 1
Hsc-gene-25422.t1	Cluster 1
Hsc-gene-25097.t1	Cluster 1
Hsc-gene-18371.t1	Cluster 1
Hsc-gene-18254.t1	Cluster 1
Hsc-gene-18250.t1	Cluster 1
Hsc-gene-18140.t1	Cluster 1
Hsc-gene-18051.t1	Cluster 1
Hsc-gene-17966.t1	Cluster 1
Hsc-gene-17947.t1	Cluster 1
Hsc-gene-17839.t1	Cluster 1
Hsc-gene-17832.t1	Cluster 1
Hsc-gene-17813.t1	Cluster 1
Hsc-gene-20480.t2	Cluster 1
Hsc-gene-20364.t1	Cluster 1
Hsc-gene-20344.t1	Cluster 1
Hsc-gene-20209.t1	Cluster 1
Hsc-gene-20144.t1	Cluster 1
Hsc-gene-20104.t1	Cluster 1
Hsc-gene-20052.t1	Cluster 1
Hsc-gene-19900.t1	Cluster 1
Hsc-gene-19777.t1	Cluster 1
Hsc-gene-19658.t1	Cluster 1
Hsc-gene-8788.t1	Cluster 1
Hsc-gene-8671.t1	Cluster 1
Hsc-gene-8554.t1	Cluster 1
Hsc-gene-8380.t1	Cluster 1
Hsc-gene-8229.t1	Cluster 1
Hsc-gene-13142.t1	Cluster 1
Hsc-gene-13080.t1	Cluster 1
Hsc-gene-12919.t1	Cluster 1
Hsc-gene-12719.t1	Cluster 1
Hsc-gene-12588.t1	Cluster 1
Hsc-gene-12587.t1	Cluster 1
Hsc-gene-12545.t1	Cluster 1
Hsc-gene-12467.t1	Cluster 1
Hsc-gene-12418.t1	Cluster 1
Hsc-gene-12264.t1	Cluster 1
Hsc-gene-12209.t1	Cluster 1
Hsc-gene-10878.t1	Cluster 1
Hsc-gene-10753.t1	Cluster 1
Hsc-gene-10595.t1	Cluster 1
Hsc-gene-10469.t1	Cluster 1
Hsc-gene-10300.t1	Cluster 1
Hsc-gene-10181.t1	Cluster 1
Hsc-gene-10010.t1	Cluster 1
Hsc-gene-9943.t1	Cluster 1
Hsc-gene-9931.t1	Cluster 1
Hsc-gene-9923.t1	Cluster 1
Hsc-gene-9829.t1	Cluster 1
Hsc-gene-9813.t1	Cluster 1
Hsc-gene-9658.t1	Cluster 1
Hsc-gene-9688.t1	Cluster 1
Hsc-gene-23552.t1	Cluster 1
Hsc-gene-3616.t1	Cluster 1
Hsc-gene-2968.t1	Cluster 1
Hsc-gene-5917.t1	Cluster 1
Hsc-gene-14380.t1	Cluster 1
Hsc-gene-24008.t1	Cluster 1
Hsc-gene-14571.t1	Cluster 1
Hsc-gene-23369.t1	Cluster 1
Hsc-gene-17119.t1	Cluster 1
Hsc-gene-19633.t1	Cluster 1
Hsc-gene-2651.t1	Cluster 1
Hsc-gene-2024.t1	Cluster 1
Hsc-gene-23421.t1	Cluster 1
Hsc-gene-10206.t1	Cluster 1
Hsc-gene-20162.t1	Cluster 1
Hsc-gene-26687.t1	Cluster 1
Hsc-gene-17528.t1	Cluster 1
Hsc-gene-13032.t1	Cluster 1
Hsc-gene-2876.t1	Cluster 1
Hsc-gene-7758.t1	Cluster 1
Hsc-gene-13331.t1	Cluster 1
Hsc-gene-3138.t1	Cluster 1
Hsc-gene-3128.t1	Cluster 1
Hsc-gene-19195.t1	Cluster 1
Hsc-gene-17942.t1	Cluster 1
Hsc-gene-17195.t1	Cluster 1
Hsc-gene-18627.t1	Cluster 1
Hsc-gene-4396.t1	Cluster 1
Hsc-gene-6538.t1	Cluster 1
Hsc-gene-13380.t1	Cluster 1
Hsc-gene-22433.t1	Cluster 1
Hsc-gene-23992.t1	Cluster 1
Hsc-gene-24946.t1	Cluster 1
Hsc-gene-9747.t1	Cluster 1
Hsc-gene-18205.t1	Cluster 1
Hsc-gene-12970.t1	Cluster 1
Hsc-gene-10070.t1	Cluster 1
Hsc-gene-13358.t1	Cluster 1
Hsc-gene-22269.t1	Cluster 1
Hsc-gene-1438.t1	Cluster 1
Hsc-gene-25033.t1	Cluster 1
Hsc-gene-7860.t1	Cluster 1
Hsc-gene-2766.t1	Cluster 1
Hsc-gene-911.t1	Cluster 1
Hsc-gene-5075.t1	Cluster 1
Hsc-gene-2412.t1	Cluster 1
Hsc-gene-21862.t1	Cluster 1
Hsc-gene-14277.t1	Cluster 1
Hsc-gene-18281.t1	Cluster 1
Hsc-gene-8413.t1	Cluster 1
Hsc-gene-18073.t1	Cluster 1
Hsc-gene-5543.t1	Cluster 1
Hsc-gene-3742.t1	Cluster 1
Hsc-gene-8701.t1	Cluster 1
Hsc-gene-1346.t1	Cluster 1
Hsc-gene-8995.t1	Cluster 1
Hsc-gene-4108.t1	Cluster 1
Hsc-gene-10187.t1	Cluster 1
Hsc-gene-4770.t1	Cluster 1
Hsc-gene-10254.t1	Cluster 1
Hsc-gene-20352.t1	Cluster 1
Hsc-gene-2730.t1	Cluster 1
Hsc-gene-9279.t1	Cluster 1
Hsc-gene-13554.t1	Cluster 1
Hsc-gene-22686.t1	Cluster 1
Hsc-gene-9543.t1	Cluster 1
Hsc-gene-4001.t1	Cluster 1
Hsc-gene-26055.t1	Cluster 1
Hsc-gene-529.t1	Cluster 1
Hsc-gene-7558.t1	Cluster 1
Hsc-gene-4274.t1	Cluster 1
Hsc-gene-10192.t1	Cluster 1
Hsc-gene-25138.t1	Cluster 1
Hsc-gene-2734.t1	Cluster 1
Hsc-gene-17439.t1	Cluster 1
Hsc-gene-23920.t1	Cluster 1
Hsc-gene-19186.t1	Cluster 1
Hsc-gene-4635.t1	Cluster 1
Hsc-gene-3868.t1	Cluster 1
Hsc-gene-16408.t1	Cluster 1
Hsc-gene-22575.t1	Cluster 1
Hsc-gene-6861.t1	Cluster 1
Hsc-gene-2559.t1	Cluster 1
Hsc-gene-5767.t1	Cluster 1
Hsc-gene-12116.t1	Cluster 1
Hsc-gene-13547.t1	Cluster 1
Hsc-gene-15384.t1	Cluster 1
Hsc-gene-17670.t1	Cluster 1
Hsc-gene-19358.t1	Cluster 1
Hsc-gene-9324.t1	Cluster 1
Hsc-gene-8764.t1	Cluster 1
Hsc-gene-17773.t1	Cluster 1
Hsc-gene-7990.t1	Cluster 1
Hsc-gene-21148.t1	Cluster 1
Hsc-gene-20474.t1	Cluster 1
Hsc-gene-14603.t1	Cluster 1
Hsc-gene-16655.t1	Cluster 1
Hsc-gene-3006.t2	Cluster 1
Hsc-gene-5408.t1	Cluster 1
Hsc-gene-22213.t1	Cluster 1
Hsc-gene-8139.t1	Cluster 1
Hsc-gene-17436.t1	Cluster 1
Hsc-gene-9276.t1	Cluster 1
Hsc-gene-5772.t1	Cluster 1
Hsc-gene-2332.t1	Cluster 1
Hsc-gene-25038.t1	Cluster 1
Hsc-gene-5720.t1	Cluster 1
Hsc-gene-15707.t1	Cluster 1
Hsc-gene-14342.t1	Cluster 1
Hsc-gene-19623.t1	Cluster 1
Hsc-gene-12220.t1	Cluster 1
Hsc-gene-19751.t1	Cluster 1
Hsc-gene-17139.t1	Cluster 1
Hsc-gene-4626.t1	Cluster 1
Hsc-gene-10709.t1	Cluster 1
Hsc-gene-26461.t1	Cluster 1
Hsc-gene-12076.t1	Cluster 1
Hsc-gene-14218.t1	Cluster 1
Hsc-gene-23845.t1	Cluster 1
Hsc-gene-13563.t1	Cluster 1
Hsc-gene-14166.t1	Cluster 1
Hsc-gene-4710.t1	Cluster 1
Hsc-gene-7463.t1	Cluster 1
Hsc-gene-15807.t1	Cluster 1
Hsc-gene-14899.t1	Cluster 1
Hsc-gene-14931.t1	Cluster 1
Hsc-gene-14894.t1	Cluster 2
Hsc-gene-14892.t1	Cluster 2
Hsc-gene-14889.t1	Cluster 2
Hsc-gene-24507.t1	Cluster 2
Hsc-gene-1328.t1	Cluster 2
Hsc-gene-14960.t1	Cluster 2
Hsc-gene-14925.t1	Cluster 2
Hsc-gene-18669.t1	Cluster 2
Hsc-gene-14957.t1	Cluster 2
Hsc-gene-1306.t1	Cluster 2
Hsc-gene-18066.t1	Cluster 2
Hsc-gene-7901.t1	Cluster 2
Hsc-gene-20678.t1	Cluster 2
Hsc-gene-1313.t1	Cluster 2
Hsc-gene-1327.t1	Cluster 2
Hsc-gene-863.t1	Cluster 2
Hsc-gene-16035.t1	Cluster 2
Hsc-gene-11416.t1	Cluster 2
Hsc-gene-8802.t1	Cluster 2
Hsc-gene-6492.t1	Cluster 2
Hsc-gene-87.t1	Cluster 2
Hsc-gene-15732.t1	Cluster 2
Hsc-gene-5819.t1	Cluster 2
Hsc-gene-2596.t1	Cluster 2
Hsc-gene-3021.t1	Cluster 2
Hsc-gene-10501.t1	Cluster 2
Hsc-gene-25336.t1	Cluster 2
Hsc-gene-20983.t1	Cluster 2
Hsc-gene-20869.t1	Cluster 2
Hsc-gene-2250.t1	Cluster 2
Hsc-gene-15872.t1	Cluster 2
Hsc-gene-17584.t1	Cluster 2
Hsc-gene-23591.t1	Cluster 2
Hsc-gene-16919.t1	Cluster 2
Hsc-gene-10929.t1	Cluster 2
Hsc-gene-9439.t1	Cluster 2
Hsc-gene-22675.t1	Cluster 2
Hsc-gene-20990.t1	Cluster 2
Hsc-gene-1140.t1	Cluster 2
Hsc-gene-9513.t1	Cluster 2
Hsc-gene-11484.t1	Cluster 2
Hsc-gene-15791.t1	Cluster 2
Hsc-gene-5756.t1	Cluster 2
Hsc-gene-5049.t1	Cluster 2
Hsc-gene-4796.t1	Cluster 2
Hsc-gene-21433.t1	Cluster 2
Hsc-gene-21220.t1	Cluster 2
Hsc-gene-3075.t1	Cluster 2
Hsc-gene-1626.t1	Cluster 2
Hsc-gene-553.t1	Cluster 2
Hsc-gene-23363.t1	Cluster 2
Hsc-gene-2511.t1	Cluster 2
Hsc-gene-2442.t1	Cluster 2
Hsc-gene-2367.t1	Cluster 2
Hsc-gene-18620.t1	Cluster 2
Hsc-gene-21913.t1	Cluster 2
Hsc-gene-7306.t1	Cluster 2
Hsc-gene-7199.t1	Cluster 2
Hsc-gene-14981.t1	Cluster 2
Hsc-gene-16790.t1	Cluster 2
Hsc-gene-13948.t1	Cluster 2
Hsc-gene-5362.t1	Cluster 2
Hsc-gene-4688.t1	Cluster 2
Hsc-gene-4570.t1	Cluster 2
Hsc-gene-6753.t1	Cluster 2
Hsc-gene-6746.t1	Cluster 2
Hsc-gene-25632.t1	Cluster 2
Hsc-gene-25131.t1	Cluster 2
Hsc-gene-18311.t1	Cluster 2
Hsc-gene-20063.t1	Cluster 2
Hsc-gene-19890.t1	Cluster 2
Hsc-gene-19737.t1	Cluster 2
Hsc-gene-19651.t1	Cluster 2
Hsc-gene-8665.t1	Cluster 2
Hsc-gene-8235.t1	Cluster 2
Hsc-gene-13137.t1	Cluster 2
Hsc-gene-13001.t1	Cluster 2
Hsc-gene-12705.t1	Cluster 2
Hsc-gene-12695.t1	Cluster 2
Hsc-gene-12619.t1	Cluster 2
Hsc-gene-10716.t1	Cluster 2
Hsc-gene-10717.t1	Cluster 2
Hsc-gene-26126.t1	Cluster 2
Hsc-gene-9334.t1	Cluster 2
Hsc-gene-8443.t1	Cluster 2
Hsc-gene-16012.t1	Cluster 2
Hsc-gene-12825.t1	Cluster 2
Hsc-gene-19429.t1	Cluster 2
Hsc-gene-7357.t1	Cluster 2
Hsc-gene-18823.t1	Cluster 2
Hsc-gene-15555.t1	Cluster 2
Hsc-gene-11488.t1	Cluster 2
Hsc-gene-13097.t1	Cluster 2
Hsc-gene-1353.t1	Cluster 2
Hsc-gene-22853.t1	Cluster 2
Hsc-gene-1358.t1	Cluster 2
Hsc-gene-15700.t1	Cluster 2
Hsc-gene-2407.t1	Cluster 2
Hsc-gene-1282.t1	Cluster 2
Hsc-gene-26210.t1	Cluster 2
Hsc-gene-10395.t1	Cluster 2
Hsc-gene-19941.t1	Cluster 2
Hsc-gene-10386.t1	Cluster 2
Hsc-gene-8274.t1	Cluster 2
Hsc-gene-8467.t1	Cluster 2
Hsc-gene-15104.t1	Cluster 2
Hsc-gene-15219.t1	Cluster 2
Hsc-gene-17543.t1	Cluster 2
Hsc-gene-11842.t1	Cluster 2
Hsc-gene-2032.t1	Cluster 2
Hsc-gene-22252.t1	Cluster 2
Hsc-gene-9563.t1	Cluster 2
Hsc-gene-50.t1	Cluster 2
Hsc-gene-11417.t1	Cluster 2
Hsc-gene-5719.t1	Cluster 2
Hsc-gene-4935.t1	Cluster 2
Hsc-gene-4880.t1	Cluster 2
Hsc-gene-14441.t1	Cluster 2
Hsc-gene-26664.t1	Cluster 2
Hsc-gene-24233.t1	Cluster 2
Hsc-gene-24113.t1	Cluster 2
Hsc-gene-24049.t1	Cluster 2
Hsc-gene-474.t1	Cluster 2
Hsc-gene-23226.t1	Cluster 2
Hsc-gene-16041.t1	Cluster 2
Hsc-gene-18551.t1	Cluster 2
Hsc-gene-21609.t1	Cluster 2
Hsc-gene-4327.t1	Cluster 2
Hsc-gene-8973.t1	Cluster 2
Hsc-gene-13207.t1	Cluster 2
Hsc-gene-12854.t1	Cluster 2
Hsc-gene-12583.t1	Cluster 2
Hsc-gene-12298.t1	Cluster 2
Hsc-gene-10639.t1	Cluster 2
Hsc-gene-9779.t1	Cluster 2
Hsc-gene-10280.t1	Cluster 2
Hsc-gene-13827.t1	Cluster 2
Hsc-gene-22300.t1	Cluster 2
Hsc-gene-24509.t1	Cluster 2
Hsc-gene-7334.t1	Cluster 2
Hsc-gene-24201.t1	Cluster 2
Hsc-gene-972.t1	Cluster 2
Hsc-gene-17685.t1	Cluster 2
Hsc-gene-10619.t1	Cluster 2
Hsc-gene-7683.t1	Cluster 2
Hsc-gene-3559.t1	Cluster 2
Hsc-gene-1818.t1	Cluster 2
Hsc-gene-13409.t1	Cluster 2
Hsc-gene-11873.t3	Cluster 2
Hsc-gene-5411.t1	Cluster 2
Hsc-gene-4601.t1	Cluster 2
Hsc-gene-6562.t1	Cluster 2
Hsc-gene-6379.t1	Cluster 2
Hsc-gene-13150.t1	Cluster 2
Hsc-gene-8699.t1	Cluster 2
Hsc-gene-6894.t1	Cluster 2
Hsc-gene-4924.t2	Cluster 2
Hsc-gene-3685.t1	Cluster 2
Hsc-gene-1501.t1	Cluster 2
Hsc-gene-5206.t1	Cluster 2
Hsc-gene-23168.t1	Cluster 2
Hsc-gene-25924.t1	Cluster 2
Hsc-gene-1936.t1	Cluster 2
Hsc-gene-11569.t1	Cluster 2
Hsc-gene-9460.t1	Cluster 2
Hsc-gene-15124.t1	Cluster 2
Hsc-gene-23939.t1	Cluster 2
Hsc-gene-16941.t1	Cluster 2
Hsc-gene-1523.t1	Cluster 2
Hsc-gene-6054.t1	Cluster 2
Hsc-gene-6992.t1	Cluster 2
Hsc-gene-15610.t1	Cluster 2
Hsc-gene-2222.t1	Cluster 2
Hsc-gene-1378.t1	Cluster 2
Hsc-gene-10926.t1	Cluster 2
Hsc-gene-25011.t2	Cluster 2
Hsc-gene-3762.t1	Cluster 2
Hsc-gene-3728.t1	Cluster 2
Hsc-gene-7072.t1	Cluster 2
Hsc-gene-16187.t1	Cluster 2
Hsc-gene-20800.t1	Cluster 2
Hsc-gene-20767.t1	Cluster 2
Hsc-gene-1726.t1	Cluster 2
Hsc-gene-26323.t1	Cluster 2
Hsc-gene-26245.t1	Cluster 2
Hsc-gene-3484.t1	Cluster 2
Hsc-gene-20977.t1	Cluster 2
Hsc-gene-11353.t1	Cluster 2
Hsc-gene-11302.t1	Cluster 2
Hsc-gene-11254.t1	Cluster 2
Hsc-gene-4127.t1	Cluster 2
Hsc-gene-8173.t1	Cluster 2
Hsc-gene-13697.t1	Cluster 2
Hsc-gene-991.t1	Cluster 2
Hsc-gene-941.t1	Cluster 2
Hsc-gene-20643.t1	Cluster 2
Hsc-gene-25719.t1	Cluster 2
Hsc-gene-23856.t1	Cluster 2
Hsc-gene-26507.t1	Cluster 2
Hsc-gene-26491.t1	Cluster 2
Hsc-gene-1883.t1	Cluster 2
Hsc-gene-13540.t1	Cluster 2
Hsc-gene-13527.t1	Cluster 2
Hsc-gene-17402.t1	Cluster 2
Hsc-gene-17339.t1	Cluster 2
Hsc-gene-17336.t1	Cluster 2
Hsc-gene-5960.t1	Cluster 2
Hsc-gene-5933.t1	Cluster 2
Hsc-gene-5696.t1	Cluster 2
Hsc-gene-5059.t1	Cluster 2
Hsc-gene-4941.t1	Cluster 2
Hsc-gene-4872.t1	Cluster 2
Hsc-gene-4855.t1	Cluster 2
Hsc-gene-3927.t1	Cluster 2
Hsc-gene-21179.t1	Cluster 2
Hsc-gene-14458.t1	Cluster 2
Hsc-gene-3216.t1	Cluster 2
Hsc-gene-2999.t1	Cluster 2
Hsc-gene-26074.t1	Cluster 2
Hsc-gene-25955.t1	Cluster 2
Hsc-gene-22983.t1	Cluster 2
Hsc-gene-17748.t1	Cluster 2
Hsc-gene-24273.t1	Cluster 2
Hsc-gene-24215.t1	Cluster 2
Hsc-gene-24160.t1	Cluster 2
Hsc-gene-24106.t1	Cluster 2
Hsc-gene-1667.t1	Cluster 2
Hsc-gene-14660.t1	Cluster 2
Hsc-gene-19500.t1	Cluster 2
Hsc-gene-25852.t1	Cluster 2
Hsc-gene-19249.t1	Cluster 2
Hsc-gene-19040.t1	Cluster 2
Hsc-gene-17157.t1	Cluster 2
Hsc-gene-2666.t1	Cluster 2
Hsc-gene-2528.t1	Cluster 2
Hsc-gene-2525.t1	Cluster 2
Hsc-gene-18497.t1	Cluster 2
Hsc-gene-21951.t1	Cluster 2
Hsc-gene-21786.t1	Cluster 2
Hsc-gene-21785.t1	Cluster 2
Hsc-gene-21569.t1	Cluster 2
Hsc-gene-7618.t2	Cluster 2
Hsc-gene-7532.t1	Cluster 2
Hsc-gene-7344.t1	Cluster 2
Hsc-gene-15487.t1	Cluster 2
Hsc-gene-14846.t1	Cluster 2
Hsc-gene-14793.t1	Cluster 2
Hsc-gene-16685.t1	Cluster 2
Hsc-gene-14061.t1	Cluster 2
Hsc-gene-13851.t1	Cluster 2
Hsc-gene-24725.t1	Cluster 2
Hsc-gene-24707.t1	Cluster 2
Hsc-gene-6660.t1	Cluster 2
Hsc-gene-6630.t1	Cluster 2
Hsc-gene-6625.t1	Cluster 2
Hsc-gene-6595.t1	Cluster 2
Hsc-gene-6274.t1	Cluster 2
Hsc-gene-6171.t1	Cluster 2
Hsc-gene-6167.t1	Cluster 2
Hsc-gene-6141.t1	Cluster 2
Hsc-gene-25628.t1	Cluster 2
Hsc-gene-20391.t1	Cluster 2
Hsc-gene-19877.t1	Cluster 2
Hsc-gene-8884.t1	Cluster 2
Hsc-gene-8784.t1	Cluster 2
Hsc-gene-8418.t1	Cluster 2
Hsc-gene-8273.t1	Cluster 2
Hsc-gene-12814.t1	Cluster 2
Hsc-gene-12790.t1	Cluster 2
Hsc-gene-12654.t1	Cluster 2
Hsc-gene-12562.t1	Cluster 2
Hsc-gene-10805.t1	Cluster 2
Hsc-gene-10782.t1	Cluster 2
Hsc-gene-10644.t1	Cluster 2
Hsc-gene-10536.t1	Cluster 2
Hsc-gene-10426.t1	Cluster 2
Hsc-gene-10389.t1	Cluster 2
Hsc-gene-10370.t1	Cluster 2
Hsc-gene-10357.t1	Cluster 2
Hsc-gene-9711.t1	Cluster 2
Hsc-gene-9994.t1	Cluster 2
Hsc-gene-12090.t1	Cluster 2
Hsc-gene-4871.t1	Cluster 2
Hsc-gene-24093.t1	Cluster 2
Hsc-gene-12484.t1	Cluster 2
Hsc-gene-14579.t1	Cluster 2
Hsc-gene-21198.t1	Cluster 2
Hsc-gene-5639.t1	Cluster 2
Hsc-gene-21039.t1	Cluster 2
Hsc-gene-11010.t2	Cluster 2
Hsc-gene-9005.t1	Cluster 2
Hsc-gene-3358.t1	Cluster 2
Hsc-gene-4350.t1	Cluster 2
Hsc-gene-19799.t1	Cluster 2
Hsc-gene-19992.t1	Cluster 2
Hsc-gene-17772.t1	Cluster 2
Hsc-gene-9769.t1	Cluster 2
Hsc-gene-24769.t2	Cluster 2
Hsc-gene-23259.t1	Cluster 2
Hsc-gene-22882.t1	Cluster 2
Hsc-gene-8800.t1	Cluster 2
Hsc-gene-4799.t1	Cluster 2
Hsc-gene-14950.t1	Cluster 2
Hsc-gene-15829.t1	Cluster 2
Hsc-gene-6912.t1	Cluster 2
Hsc-gene-25782.t1	Cluster 2
Hsc-gene-14883.t1	Cluster 2
Hsc-gene-15556.t1	Cluster 2
Hsc-gene-508.t1	Cluster 2
Hsc-gene-22707.t1	Cluster 2
Hsc-gene-2076.t1	Cluster 2
Hsc-gene-8286.t1	Cluster 2
Hsc-gene-10105.t1	Cluster 2
Hsc-gene-26319.t1	Cluster 2
Hsc-gene-22705.t1	Cluster 2
Hsc-gene-13279.t1	Cluster 2
Hsc-gene-26417.t1	Cluster 2
Hsc-gene-13012.t1	Cluster 2
Hsc-gene-23038.t1	Cluster 2
Hsc-gene-8234.t1	Cluster 2
Hsc-gene-14496.t1	Cluster 2
Hsc-gene-14911.t1	Cluster 2
Hsc-gene-17371.t1	Cluster 2
Hsc-gene-2654.t1	Cluster 2
Hsc-gene-8020.t1	Cluster 2
Hsc-gene-3991.t1	Cluster 2
Hsc-gene-16489.t1	Cluster 2
Hsc-gene-15172.t1	Cluster 2
Hsc-gene-5651.t1	Cluster 2
Hsc-gene-19547.t1	Cluster 2
Hsc-gene-23559.t1	Cluster 2
Hsc-gene-18407.t1	Cluster 2
Hsc-gene-7647.t1	Cluster 2
Hsc-gene-1321.t1	Cluster 2
Hsc-gene-1294.t1	Cluster 2
Hsc-gene-9004.t1	Cluster 2
Hsc-gene-22135.t1	Cluster 2
Hsc-gene-22278.t1	Cluster 2
Hsc-gene-3596.t1	Cluster 2
Hsc-gene-19592.t1	Cluster 2
Hsc-gene-25071.t1	Cluster 2
Hsc-gene-20785.t1	Cluster 2
Hsc-gene-2075.t1	Cluster 2
Hsc-gene-2019.t1	Cluster 2
Hsc-gene-24420.t1	Cluster 2
Hsc-gene-20969.t1	Cluster 2
Hsc-gene-20959.t1	Cluster 2
Hsc-gene-20898.t1	Cluster 2
Hsc-gene-1229.t1	Cluster 2
Hsc-gene-11256.t1	Cluster 2
Hsc-gene-8184.t2	Cluster 2
Hsc-gene-8166.t1	Cluster 2
Hsc-gene-8030.t1	Cluster 2
Hsc-gene-207.t1	Cluster 2
Hsc-gene-57.t1	Cluster 2
Hsc-gene-35.t1	Cluster 2
Hsc-gene-1001.t1	Cluster 2
Hsc-gene-920.t1	Cluster 2
Hsc-gene-20676.t1	Cluster 2
Hsc-gene-23837.t1	Cluster 2
Hsc-gene-23731.t1	Cluster 2
Hsc-gene-757.t1	Cluster 2
Hsc-gene-17418.t1	Cluster 2
Hsc-gene-5801.t1	Cluster 2
Hsc-gene-4845.t1	Cluster 2
Hsc-gene-21366.t1	Cluster 2
Hsc-gene-21295.t1	Cluster 2
Hsc-gene-3214.t1	Cluster 2
Hsc-gene-3174.t1	Cluster 2
Hsc-gene-3040.t1	Cluster 2
Hsc-gene-25949.t1	Cluster 2
Hsc-gene-14654.t1	Cluster 2
Hsc-gene-19515.t1	Cluster 2
Hsc-gene-25820.t1	Cluster 2
Hsc-gene-634.t1	Cluster 2
Hsc-gene-424.t1	Cluster 2
Hsc-gene-19168.t1	Cluster 2
Hsc-gene-19112.t1	Cluster 2
Hsc-gene-17222.t1	Cluster 2
Hsc-gene-18855.t2	Cluster 2
Hsc-gene-7572.t1	Cluster 2
Hsc-gene-7449.t1	Cluster 2
Hsc-gene-7348.t1	Cluster 2
Hsc-gene-7226.t1	Cluster 2
Hsc-gene-14900.t1	Cluster 2
Hsc-gene-13940.t1	Cluster 2
Hsc-gene-13913.t1	Cluster 2
Hsc-gene-13837.t1	Cluster 2
Hsc-gene-5350.t1	Cluster 2
Hsc-gene-5300.t1	Cluster 2
Hsc-gene-5225.t1	Cluster 2
Hsc-gene-24723.t1	Cluster 2
Hsc-gene-4749.t1	Cluster 2
Hsc-gene-4708.t1	Cluster 2
Hsc-gene-4623.t1	Cluster 2
Hsc-gene-4551.t1	Cluster 2
Hsc-gene-4255.t1	Cluster 2
Hsc-gene-4236.t1	Cluster 2
Hsc-gene-6730.t1	Cluster 2
Hsc-gene-6717.t1	Cluster 2
Hsc-gene-6705.t1	Cluster 2
Hsc-gene-6704.t1	Cluster 2
Hsc-gene-6336.t1	Cluster 2
Hsc-gene-6194.t1	Cluster 2
Hsc-gene-25615.t1	Cluster 2
Hsc-gene-25266.t3	Cluster 2
Hsc-gene-25180.t1	Cluster 2
Hsc-gene-18039.t1	Cluster 2
Hsc-gene-17876.t1	Cluster 2
Hsc-gene-20179.t1	Cluster 2
Hsc-gene-19878.t1	Cluster 2
Hsc-gene-8652.t1	Cluster 2
Hsc-gene-8545.t1	Cluster 2
Hsc-gene-8428.t1	Cluster 2
Hsc-gene-13020.t1	Cluster 2
Hsc-gene-12806.t1	Cluster 2
Hsc-gene-12738.t1	Cluster 2
Hsc-gene-12735.t1	Cluster 2
Hsc-gene-12652.t1	Cluster 2
Hsc-gene-10520.t1	Cluster 2
Hsc-gene-10406.t1	Cluster 2
Hsc-gene-9970.t1	Cluster 2
Hsc-gene-10306.t1	Cluster 2
Hsc-gene-19607.t1	Cluster 2
Hsc-gene-23997.t1	Cluster 2
Hsc-gene-25876.t1	Cluster 2
Hsc-gene-3161.t1	Cluster 2
Hsc-gene-7249.t1	Cluster 2
Hsc-gene-7568.t1	Cluster 2
Hsc-gene-6048.t1	Cluster 2
Hsc-gene-13492.t1	Cluster 2
Hsc-gene-20874.t1	Cluster 2
Hsc-gene-91.t1	Cluster 2
Hsc-gene-2451.t1	Cluster 2
Hsc-gene-2553.t2	Cluster 2
Hsc-gene-21439.t1	Cluster 2
Hsc-gene-16150.t1	Cluster 2
Hsc-gene-14379.t1	Cluster 2
Hsc-gene-1114.t1	Cluster 2
Hsc-gene-1429.t1	Cluster 2
Hsc-gene-14942.t1	Cluster 2
Hsc-gene-11733.t1	Cluster 2
Hsc-gene-15513.t1	Cluster 2
Hsc-gene-16812.t1	Cluster 2
Hsc-gene-14919.t1	Cluster 2
Hsc-gene-12371.t1	Cluster 2
Hsc-gene-19327.t1	Cluster 2
Hsc-gene-24025.t1	Cluster 2
Hsc-gene-9204.t1	Cluster 2
Hsc-gene-2445.t3	Cluster 2
Hsc-gene-6406.t1	Cluster 2
Hsc-gene-6594.t1	Cluster 2
Hsc-gene-1360.t1	Cluster 2
Hsc-gene-20059.t1	Cluster 2
Hsc-gene-5032.t1	Cluster 2
Hsc-gene-5076.t1	Cluster 2
Hsc-gene-9834.t1	Cluster 2
Hsc-gene-16554.t1	Cluster 2
Hsc-gene-24001.t1	Cluster 2
Hsc-gene-23172.t1	Cluster 2
Hsc-gene-11581.t1	Cluster 2
Hsc-gene-23999.t1	Cluster 2
Hsc-gene-1269.t1	Cluster 2
Hsc-gene-3431.t1	Cluster 2
Hsc-gene-22518.t1	Cluster 2
Hsc-gene-26596.t1	Cluster 2
Hsc-gene-15138.t1	Cluster 2
Hsc-gene-15888.t1	Cluster 2
Hsc-gene-17511.t1	Cluster 2
Hsc-gene-22621.t1	Cluster 2
Hsc-gene-20703.t1	Cluster 2
Hsc-gene-21002.t1	Cluster 2
Hsc-gene-22317.t1	Cluster 2
Hsc-gene-22301.t1	Cluster 2
Hsc-gene-22290.t1	Cluster 2
Hsc-gene-3365.t1	Cluster 2
Hsc-gene-6934.t1	Cluster 2
Hsc-gene-22109.t1	Cluster 2
Hsc-gene-11103.t1	Cluster 2
Hsc-gene-11187.t1	Cluster 2
Hsc-gene-9381.t1	Cluster 2
Hsc-gene-2893.t1	Cluster 2
Hsc-gene-2869.t1	Cluster 2
Hsc-gene-7731.t1	Cluster 2
Hsc-gene-1748.t1	Cluster 2
Hsc-gene-1971.t1	Cluster 2
Hsc-gene-1958.t1	Cluster 2
Hsc-gene-22205.t1	Cluster 2
Hsc-gene-26290.t1	Cluster 2
Hsc-gene-26284.t1	Cluster 2
Hsc-gene-3516.t1	Cluster 2
Hsc-gene-7854.t1	Cluster 2
Hsc-gene-2842.t1	Cluster 2
Hsc-gene-20897.t1	Cluster 2
Hsc-gene-8090.t1	Cluster 2
Hsc-gene-8089.t1	Cluster 2
Hsc-gene-4039.t1	Cluster 2
Hsc-gene-4015.t1	Cluster 2
Hsc-gene-13752.t1	Cluster 2
Hsc-gene-8018.t1	Cluster 2
Hsc-gene-186.t1	Cluster 2
Hsc-gene-8.t1	Cluster 2
Hsc-gene-20668.t1	Cluster 2
Hsc-gene-20611.t1	Cluster 2
Hsc-gene-11533.t1	Cluster 2
Hsc-gene-23812.t1	Cluster 2
Hsc-gene-1919.t1	Cluster 2
Hsc-gene-1884.t1	Cluster 2
Hsc-gene-13627.t1	Cluster 2
Hsc-gene-13570.t1	Cluster 2
Hsc-gene-694.t1	Cluster 2
Hsc-gene-15740.t2	Cluster 2
Hsc-gene-5844.t1	Cluster 2
Hsc-gene-4967.t1	Cluster 2
Hsc-gene-4892.t1	Cluster 2
Hsc-gene-4807.t1	Cluster 2
Hsc-gene-3837.t1	Cluster 2
Hsc-gene-14366.t1	Cluster 2
Hsc-gene-14358.t1	Cluster 2
Hsc-gene-25985.t1	Cluster 2
Hsc-gene-17717.t1	Cluster 2
Hsc-gene-21137.t1	Cluster 2
Hsc-gene-21065.t1	Cluster 2
Hsc-gene-21071.t1	Cluster 2
Hsc-gene-24144.t1	Cluster 2
Hsc-gene-14621.t1	Cluster 2
Hsc-gene-19443.t1	Cluster 2
Hsc-gene-19383.t1	Cluster 2
Hsc-gene-23508.t1	Cluster 2
Hsc-gene-23389.t1	Cluster 2
Hsc-gene-23299.t1	Cluster 2
Hsc-gene-17114.t1	Cluster 2
Hsc-gene-17046.t1	Cluster 2
Hsc-gene-16114.t1	Cluster 2
Hsc-gene-16082.t1	Cluster 2
Hsc-gene-2513.t1	Cluster 2
Hsc-gene-2457.t1	Cluster 2
Hsc-gene-18886.t1	Cluster 2
Hsc-gene-18734.t1	Cluster 2
Hsc-gene-18619.t1	Cluster 2
Hsc-gene-21833.t1	Cluster 2
Hsc-gene-21642.t1	Cluster 2
Hsc-gene-7253.t1	Cluster 2
Hsc-gene-7198.t1	Cluster 2
Hsc-gene-15393.t1	Cluster 2
Hsc-gene-14812.t1	Cluster 2
Hsc-gene-14761.t1	Cluster 2
Hsc-gene-16646.t2	Cluster 2
Hsc-gene-16557.t1	Cluster 2
Hsc-gene-24936.t1	Cluster 2
Hsc-gene-24848.t1	Cluster 2
Hsc-gene-24760.t1	Cluster 2
Hsc-gene-4440.t1	Cluster 2
Hsc-gene-6644.t1	Cluster 2
Hsc-gene-18356.t1	Cluster 2
Hsc-gene-18322.t1	Cluster 2
Hsc-gene-18084.t1	Cluster 2
Hsc-gene-17835.t1	Cluster 2
Hsc-gene-20490.t1	Cluster 2
Hsc-gene-19975.t1	Cluster 2
Hsc-gene-19938.t1	Cluster 2
Hsc-gene-19660.t1	Cluster 2
Hsc-gene-8891.t1	Cluster 2
Hsc-gene-8555.t1	Cluster 2
Hsc-gene-8481.t1	Cluster 2
Hsc-gene-13179.t1	Cluster 2
Hsc-gene-13159.t1	Cluster 2
Hsc-gene-13135.t1	Cluster 2
Hsc-gene-12801.t1	Cluster 2
Hsc-gene-12557.t1	Cluster 2
Hsc-gene-12491.t1	Cluster 2
Hsc-gene-12488.t1	Cluster 2
Hsc-gene-10159.t1	Cluster 2
Hsc-gene-10827.t1	Cluster 2
Hsc-gene-1934.t1	Cluster 2
Hsc-gene-1299.t1	Cluster 2
Hsc-gene-21627.t1	Cluster 2
Hsc-gene-3522.t1	Cluster 2
Hsc-gene-21243.t1	Cluster 2
Hsc-gene-11749.t1	Cluster 2
Hsc-gene-1986.t1	Cluster 2
Hsc-gene-1083.t1	Cluster 2
Hsc-gene-5882.t1	Cluster 2
Hsc-gene-24017.t1	Cluster 2
Hsc-gene-2631.t1	Cluster 2
Hsc-gene-6606.t1	Cluster 2
Hsc-gene-4270.t1	Cluster 2
Hsc-gene-13866.t1	Cluster 2
Hsc-gene-23984.t1	Cluster 2
Hsc-gene-3426.t1	Cluster 2
Hsc-gene-17594.t1	Cluster 2
Hsc-gene-22361.t1	Cluster 2
Hsc-gene-15600.t1	Cluster 2
Hsc-gene-1463.t1	Cluster 2
Hsc-gene-11210.t1	Cluster 2
Hsc-gene-22650.t1	Cluster 2
Hsc-gene-226.t1	Cluster 2
Hsc-gene-945.t1	Cluster 2
Hsc-gene-25734.t1	Cluster 2
Hsc-gene-1694.t1	Cluster 2
Hsc-gene-19463.t1	Cluster 2
Hsc-gene-9274.t1	Cluster 2
Hsc-gene-2465.t1	Cluster 2
Hsc-gene-18591.t1	Cluster 2
Hsc-gene-7336.t1	Cluster 2
Hsc-gene-7315.t1	Cluster 2
Hsc-gene-15496.t1	Cluster 2
Hsc-gene-15291.t1	Cluster 2
Hsc-gene-16874.t1	Cluster 2
Hsc-gene-16791.t1	Cluster 2
Hsc-gene-24853.t1	Cluster 2
Hsc-gene-18187.t1	Cluster 2
Hsc-gene-19823.t1	Cluster 2
Hsc-gene-10760.t1	Cluster 2
Hsc-gene-8775.t1	Cluster 2
Hsc-gene-171.t1	Cluster 2
Hsc-gene-17840.t1	Cluster 2
Hsc-gene-9272.t1	Cluster 2
Hsc-gene-19371.t1	Cluster 2
Hsc-gene-12707.t1	Cluster 2
Hsc-gene-26592.t1	Cluster 2
Hsc-gene-928.t1	Cluster 2
Hsc-gene-25970.t1	Cluster 2
Hsc-gene-23532.t1	Cluster 2
Hsc-gene-6778.t1	Cluster 2
Hsc-gene-6622.t1	Cluster 2
Hsc-gene-6164.t1	Cluster 2
Hsc-gene-12401.t1	Cluster 2
Hsc-gene-25216.t1	Cluster 2
Hsc-gene-10754.t1	Cluster 2
Hsc-gene-12672.t1	Cluster 2
Hsc-gene-18689.t1	Cluster 2
Hsc-gene-20245.t1	Cluster 2
Hsc-gene-12826.t1	Cluster 2
Hsc-gene-5735.t1	Cluster 2
Hsc-gene-7321.t1	Cluster 2
Hsc-gene-20229.t1	Cluster 2
Hsc-gene-6494.t1	Cluster 2
Hsc-gene-6924.t1	Cluster 2
Hsc-gene-4767.t1	Cluster 2
Hsc-gene-21306.t1	Cluster 2
Hsc-gene-17209.t1	Cluster 2
Hsc-gene-2527.t1	Cluster 2
Hsc-gene-7386.t1	Cluster 2
Hsc-gene-6433.t1	Cluster 2
Hsc-gene-20083.t1	Cluster 2
Hsc-gene-12611.t1	Cluster 2
Hsc-gene-10262.t1	Cluster 2
Hsc-gene-10003.t1	Cluster 2
Hsc-gene-10176.t1	Cluster 2
Hsc-gene-24296.t1	Cluster 2
Hsc-gene-806.t1	Cluster 2
Hsc-gene-15927.t1	Cluster 2
Hsc-gene-15911.t1	Cluster 2
Hsc-gene-7672.t1	Cluster 2
Hsc-gene-16375.t1	Cluster 2
Hsc-gene-16377.t1	Cluster 2
Hsc-gene-17574.t1	Cluster 2
Hsc-gene-22553.t1	Cluster 2
Hsc-gene-22345.t1	Cluster 2
Hsc-gene-22294.t1	Cluster 2
Hsc-gene-3367.t1	Cluster 2
Hsc-gene-16887.t1	Cluster 2
Hsc-gene-6880.t1	Cluster 2
Hsc-gene-10916.t1	Cluster 2
Hsc-gene-24346.t1	Cluster 2
Hsc-gene-16204.t1	Cluster 2
Hsc-gene-1780.t1	Cluster 2
Hsc-gene-1758.t1	Cluster 2
Hsc-gene-2093.t1	Cluster 2
Hsc-gene-2092.t1	Cluster 2
Hsc-gene-2072.t1	Cluster 2
Hsc-gene-1970.t1	Cluster 2
Hsc-gene-1965.t1	Cluster 2
Hsc-gene-3465.t1	Cluster 2
Hsc-gene-24463.t1	Cluster 2
Hsc-gene-20914.t1	Cluster 2
Hsc-gene-1233.t2	Cluster 2
Hsc-gene-1091.t1	Cluster 2
Hsc-gene-11250.t1	Cluster 2
Hsc-gene-8172.t1	Cluster 2
Hsc-gene-4081.t1	Cluster 2
Hsc-gene-108.t1	Cluster 2
Hsc-gene-55.t1	Cluster 2
Hsc-gene-6.t1	Cluster 2
Hsc-gene-11419.t1	Cluster 2
Hsc-gene-11413.t1	Cluster 2
Hsc-gene-23741.t1	Cluster 2
Hsc-gene-11734.t1	Cluster 2
Hsc-gene-13532.t1	Cluster 2
Hsc-gene-5916.t1	Cluster 2
Hsc-gene-5791.t1	Cluster 2
Hsc-gene-5782.t1	Cluster 2
Hsc-gene-5760.t1	Cluster 2
Hsc-gene-5067.t1	Cluster 2
Hsc-gene-4923.t1	Cluster 2
Hsc-gene-3972.t1	Cluster 2
Hsc-gene-21322.t1	Cluster 2
Hsc-gene-21259.t1	Cluster 2
Hsc-gene-14420.t1	Cluster 2
Hsc-gene-14361.t1	Cluster 2
Hsc-gene-3180.t1	Cluster 2
Hsc-gene-3091.t1	Cluster 2
Hsc-gene-26131.t1	Cluster 2
Hsc-gene-12023.t1	Cluster 2
Hsc-gene-24210.t1	Cluster 2
Hsc-gene-24197.t1	Cluster 2
Hsc-gene-14664.t1	Cluster 2
Hsc-gene-19352.t1	Cluster 2
Hsc-gene-19343.t1	Cluster 2
Hsc-gene-25896.t1	Cluster 2
Hsc-gene-25799.t1	Cluster 2
Hsc-gene-25789.t1	Cluster 2
Hsc-gene-645.t1	Cluster 2
Hsc-gene-532.t1	Cluster 2
Hsc-gene-19252.t1	Cluster 2
Hsc-gene-19043.t1	Cluster 2
Hsc-gene-17208.t1	Cluster 2
Hsc-gene-17164.t1	Cluster 2
Hsc-gene-15997.t1	Cluster 2
Hsc-gene-2618.t1	Cluster 2
Hsc-gene-2592.t1	Cluster 2
Hsc-gene-2576.t1	Cluster 2
Hsc-gene-2388.t1	Cluster 2
Hsc-gene-18914.t1	Cluster 2
Hsc-gene-18880.t1	Cluster 2
Hsc-gene-18574.t1	Cluster 2
Hsc-gene-18525.t1	Cluster 2
Hsc-gene-18425.t1	Cluster 2
Hsc-gene-21682.t1	Cluster 2
Hsc-gene-21649.t1	Cluster 2
Hsc-gene-21552.t1	Cluster 2
Hsc-gene-7605.t1	Cluster 2
Hsc-gene-7426.t1	Cluster 2
Hsc-gene-7412.t1	Cluster 2
Hsc-gene-7353.t1	Cluster 2
Hsc-gene-7216.t1	Cluster 2
Hsc-gene-7204.t1	Cluster 2
Hsc-gene-7187.t1	Cluster 2
Hsc-gene-7156.t1	Cluster 2
Hsc-gene-15428.t1	Cluster 2
Hsc-gene-15029.t1	Cluster 2
Hsc-gene-14990.t1	Cluster 2
Hsc-gene-14740.t1	Cluster 2
Hsc-gene-16649.t1	Cluster 2
Hsc-gene-14106.t1	Cluster 2
Hsc-gene-13874.t1	Cluster 2
Hsc-gene-5548.t1	Cluster 2
Hsc-gene-24827.t1	Cluster 2
Hsc-gene-24774.t1	Cluster 2
Hsc-gene-24751.t1	Cluster 2
Hsc-gene-24715.t1	Cluster 2
Hsc-gene-4578.t1	Cluster 2
Hsc-gene-4571.t1	Cluster 2
Hsc-gene-4562.t1	Cluster 2
Hsc-gene-4545.t1	Cluster 2
Hsc-gene-4532.t1	Cluster 2
Hsc-gene-4333.t1	Cluster 2
Hsc-gene-4276.t1	Cluster 2
Hsc-gene-6733.t1	Cluster 2
Hsc-gene-6667.t1	Cluster 2
Hsc-gene-6479.t1	Cluster 2
Hsc-gene-6407.t1	Cluster 2
Hsc-gene-6382.t1	Cluster 2
Hsc-gene-6292.t1	Cluster 2
Hsc-gene-25406.t1	Cluster 2
Hsc-gene-25221.t1	Cluster 2
Hsc-gene-25201.t1	Cluster 2
Hsc-gene-25181.t1	Cluster 2
Hsc-gene-25169.t1	Cluster 2
Hsc-gene-20173.t1	Cluster 2
Hsc-gene-20129.t1	Cluster 2
Hsc-gene-20114.t1	Cluster 2
Hsc-gene-20096.t1	Cluster 2
Hsc-gene-20065.t1	Cluster 2
Hsc-gene-20025.t1	Cluster 2
Hsc-gene-19724.t1	Cluster 2
Hsc-gene-8938.t1	Cluster 2
Hsc-gene-8897.t1	Cluster 2
Hsc-gene-8725.t1	Cluster 2
Hsc-gene-8663.t1	Cluster 2
Hsc-gene-8279.t1	Cluster 2
Hsc-gene-13139.t1	Cluster 2
Hsc-gene-13052.t1	Cluster 2
Hsc-gene-12949.t1	Cluster 2
Hsc-gene-12943.t1	Cluster 2
Hsc-gene-12835.t1	Cluster 2
Hsc-gene-12551.t1	Cluster 2
Hsc-gene-12534.t2	Cluster 2
Hsc-gene-12523.t1	Cluster 2
Hsc-gene-12514.t1	Cluster 2
Hsc-gene-12397.t1	Cluster 2
Hsc-gene-12315.t1	Cluster 2
Hsc-gene-12221.t1	Cluster 2
Hsc-gene-10804.t1	Cluster 2
Hsc-gene-10608.t1	Cluster 2
Hsc-gene-10554.t1	Cluster 2
Hsc-gene-10472.t1	Cluster 2
Hsc-gene-10398.t1	Cluster 2
Hsc-gene-10020.t1	Cluster 2
Hsc-gene-10002.t1	Cluster 2
Hsc-gene-10016.t1	Cluster 2
Hsc-gene-18765.t1	Cluster 2
Hsc-gene-1043.t1	Cluster 2
Hsc-gene-20090.t1	Cluster 2
Hsc-gene-10918.t1	Cluster 2
Hsc-gene-8264.t1	Cluster 2
Hsc-gene-18761.t1	Cluster 2
Hsc-gene-21273.t1	Cluster 2
Hsc-gene-2672.t1	Cluster 2
Hsc-gene-21275.t1	Cluster 2
Hsc-gene-16933.t1	Cluster 2
Hsc-gene-15841.t1	Cluster 2
Hsc-gene-9795.t1	Cluster 2
Hsc-gene-24634.t1	Cluster 2
Hsc-gene-21241.t1	Cluster 2
Hsc-gene-2121.t1	Cluster 2
Hsc-gene-7095.t1	Cluster 2
Hsc-gene-26234.t1	Cluster 2
Hsc-gene-26421.t1	Cluster 2
Hsc-gene-21240.t1	Cluster 2
Hsc-gene-17212.t1	Cluster 2
Hsc-gene-12225.t1	Cluster 2
Hsc-gene-10281.t1	Cluster 2
Hsc-gene-10728.t1	Cluster 2
Hsc-gene-3287.t1	Cluster 2
Hsc-gene-19554.t1	Cluster 2
Hsc-gene-17743.t1	Cluster 2
Hsc-gene-4658.t1	Cluster 2
Hsc-gene-5934.t1	Cluster 2
Hsc-gene-11739.t1	Cluster 2
Hsc-gene-11493.t1	Cluster 2
Hsc-gene-14503.t1	Cluster 2
Hsc-gene-3034.t1	Cluster 2
Hsc-gene-19943.t1	Cluster 2
Hsc-gene-15307.t1	Cluster 2
Hsc-gene-26683.t1	Cluster 2
Hsc-gene-23663.t1	Cluster 2
Hsc-gene-1467.t1	Cluster 2
Hsc-gene-9593.t1	Cluster 2
Hsc-gene-59.t1	Cluster 2
Hsc-gene-15712.t1	Cluster 2
Hsc-gene-18076.t1	Cluster 2
Hsc-gene-19159.t1	Cluster 2
Hsc-gene-24138.t1	Cluster 2
Hsc-gene-17692.t1	Cluster 2
Hsc-gene-25697.t1	Cluster 2
Hsc-gene-2996.t1	Cluster 2
Hsc-gene-19577.t1	Cluster 2
Hsc-gene-6020.t1	Cluster 2
Hsc-gene-771.t1	Cluster 2
Hsc-gene-24561.t1	Cluster 2
Hsc-gene-23570.t1	Cluster 2
Hsc-gene-23565.t1	Cluster 2
Hsc-gene-23547.t1	Cluster 2
Hsc-gene-9481.t1	Cluster 2
Hsc-gene-9466.t1	Cluster 2
Hsc-gene-9465.t1	Cluster 2
Hsc-gene-22533.t1	Cluster 2
Hsc-gene-22511.t1	Cluster 2
Hsc-gene-26578.t1	Cluster 2
Hsc-gene-26563.t1	Cluster 2
Hsc-gene-18417.t1	Cluster 2
Hsc-gene-18404.t1	Cluster 2
Hsc-gene-18395.t1	Cluster 2
Hsc-gene-18382.t1	Cluster 2
Hsc-gene-15092.t1	Cluster 2
Hsc-gene-5188.t1	Cluster 2
Hsc-gene-15918.t1	Cluster 2
Hsc-gene-23938.t1	Cluster 2
Hsc-gene-22379.t1	Cluster 2
Hsc-gene-15079.t1	Cluster 2
Hsc-gene-25908.t1	Cluster 2
Hsc-gene-6068.t1	Cluster 2
Hsc-gene-16470.t1	Cluster 2
Hsc-gene-23588.t1	Cluster 2
Hsc-gene-5618.t1	Cluster 2
Hsc-gene-22354.t1	Cluster 2
Hsc-gene-22307.t1	Cluster 2
Hsc-gene-22285.t1	Cluster 2
Hsc-gene-3320.t1	Cluster 2
Hsc-gene-15625.t1	Cluster 2
Hsc-gene-15617.t1	Cluster 2
Hsc-gene-1491.t2	Cluster 2
Hsc-gene-1448.t1	Cluster 2
Hsc-gene-1395.t1	Cluster 2
Hsc-gene-2156.t1	Cluster 2
Hsc-gene-11138.t1	Cluster 2
Hsc-gene-11133.t1	Cluster 2
Hsc-gene-9401.t2	Cluster 2
Hsc-gene-5169.t1	Cluster 2
Hsc-gene-5124.t1	Cluster 2
Hsc-gene-5119.t1	Cluster 2
Hsc-gene-5126.t1	Cluster 2
Hsc-gene-5104.t1	Cluster 2
Hsc-gene-2901.t1	Cluster 2
Hsc-gene-7710.t1	Cluster 2
Hsc-gene-7695.t1	Cluster 2
Hsc-gene-13517.t1	Cluster 2
Hsc-gene-13452.t1	Cluster 2
Hsc-gene-3746.t1	Cluster 2
Hsc-gene-3743.t1	Cluster 2
Hsc-gene-3775.t1	Cluster 2
Hsc-gene-3729.t1	Cluster 2
Hsc-gene-7081.t1	Cluster 2
Hsc-gene-16223.t1	Cluster 2
Hsc-gene-16172.t1	Cluster 2
Hsc-gene-16169.t1	Cluster 2
Hsc-gene-302.t1	Cluster 2
Hsc-gene-11774.t1	Cluster 2
Hsc-gene-22260.t1	Cluster 2
Hsc-gene-22866.t1	Cluster 2
Hsc-gene-22834.t1	Cluster 2
Hsc-gene-26246.t1	Cluster 2
Hsc-gene-22725.t1	Cluster 2
Hsc-gene-3487.t1	Cluster 2
Hsc-gene-3455.t1	Cluster 2
Hsc-gene-3273.t1	Cluster 2
Hsc-gene-7857.t1	Cluster 2
Hsc-gene-2806.t1	Cluster 2
Hsc-gene-20972.t1	Cluster 2
Hsc-gene-20924.t1	Cluster 2
Hsc-gene-1145.t1	Cluster 2
Hsc-gene-1144.t1	Cluster 2
Hsc-gene-1056.t1	Cluster 2
Hsc-gene-13424.t1	Cluster 2
Hsc-gene-11291.t1	Cluster 2
Hsc-gene-8115.t1	Cluster 2
Hsc-gene-8107.t1	Cluster 2
Hsc-gene-13811.t1	Cluster 2
Hsc-gene-13785.t1	Cluster 2
Hsc-gene-13745.t3	Cluster 2
Hsc-gene-13713.t1	Cluster 2
Hsc-gene-7950.t1	Cluster 2
Hsc-gene-244.t1	Cluster 2
Hsc-gene-21.t1	Cluster 2
Hsc-gene-997.t1	Cluster 2
Hsc-gene-995.t1	Cluster 2
Hsc-gene-953.t1	Cluster 2
Hsc-gene-887.t1	Cluster 2
Hsc-gene-872.t1	Cluster 2
Hsc-gene-855.t1	Cluster 2
Hsc-gene-20684.t1	Cluster 2
Hsc-gene-20633.t1	Cluster 2
Hsc-gene-20647.t1	Cluster 2
Hsc-gene-11500.t1	Cluster 2
Hsc-gene-11426.t1	Cluster 2
Hsc-gene-25718.t1	Cluster 2
Hsc-gene-26468.t1	Cluster 2
Hsc-gene-26456.t1	Cluster 2
Hsc-gene-13615.t1	Cluster 2
Hsc-gene-13610.t1	Cluster 2
Hsc-gene-737.t1	Cluster 2
Hsc-gene-17378.t1	Cluster 2
Hsc-gene-17362.t1	Cluster 2
Hsc-gene-15759.t1	Cluster 2
Hsc-gene-5979.t1	Cluster 2
Hsc-gene-5849.t1	Cluster 2
Hsc-gene-5070.t1	Cluster 2
Hsc-gene-4984.t1	Cluster 2
Hsc-gene-4835.t1	Cluster 2
Hsc-gene-4787.t1	Cluster 2
Hsc-gene-3983.t1	Cluster 2
Hsc-gene-3890.t1	Cluster 2
Hsc-gene-3881.t1	Cluster 2
Hsc-gene-3795.t1	Cluster 2
Hsc-gene-21395.t1	Cluster 2
Hsc-gene-21452.t1	Cluster 2
Hsc-gene-21321.t1	Cluster 2
Hsc-gene-21319.t1	Cluster 2
Hsc-gene-21155.t1	Cluster 2
Hsc-gene-14438.t1	Cluster 2
Hsc-gene-14373.t1	Cluster 2
Hsc-gene-14344.t1	Cluster 2
Hsc-gene-22004.t1	Cluster 2
Hsc-gene-21993.t1	Cluster 2
Hsc-gene-26632.t1	Cluster 2
Hsc-gene-26153.t1	Cluster 2
Hsc-gene-26038.t1	Cluster 2
Hsc-gene-26032.t1	Cluster 2
Hsc-gene-23088.t1	Cluster 2
Hsc-gene-23011.t1	Cluster 2
Hsc-gene-17709.t1	Cluster 2
Hsc-gene-11967.t1	Cluster 2
Hsc-gene-11928.t1	Cluster 2
Hsc-gene-11916.t2	Cluster 2
Hsc-gene-24029.t1	Cluster 2
Hsc-gene-1562.t1	Cluster 2
Hsc-gene-14670.t1	Cluster 2
Hsc-gene-19415.t1	Cluster 2
Hsc-gene-25899.t1	Cluster 2
Hsc-gene-25847.t1	Cluster 2
Hsc-gene-25835.t1	Cluster 2
Hsc-gene-25812.t1	Cluster 2
Hsc-gene-25773.t1	Cluster 2
Hsc-gene-438.t1	Cluster 2
Hsc-gene-414.t1	Cluster 2
Hsc-gene-383.t1	Cluster 2
Hsc-gene-23522.t1	Cluster 2
Hsc-gene-23430.t1	Cluster 2
Hsc-gene-23407.t1	Cluster 2
Hsc-gene-23332.t1	Cluster 2
Hsc-gene-9266.t1	Cluster 2
Hsc-gene-9184.t1	Cluster 2
Hsc-gene-19167.t1	Cluster 2
Hsc-gene-19160.t1	Cluster 2
Hsc-gene-19149.t1	Cluster 2
Hsc-gene-19117.t1	Cluster 2
Hsc-gene-19036.t1	Cluster 2
Hsc-gene-17270.t1	Cluster 2
Hsc-gene-17082.t1	Cluster 2
Hsc-gene-17051.t1	Cluster 2
Hsc-gene-15969.t1	Cluster 2
Hsc-gene-2723.t1	Cluster 2
Hsc-gene-2438.t1	Cluster 2
Hsc-gene-2419.t1	Cluster 2
Hsc-gene-2378.t1	Cluster 2
Hsc-gene-2377.t1	Cluster 2
Hsc-gene-18862.t1	Cluster 2
Hsc-gene-18799.t1	Cluster 2
Hsc-gene-18795.t1	Cluster 2
Hsc-gene-18784.t1	Cluster 2
Hsc-gene-18736.t1	Cluster 2
Hsc-gene-18505.t1	Cluster 2
Hsc-gene-18456.t1	Cluster 2
Hsc-gene-21890.t1	Cluster 2
Hsc-gene-21873.t1	Cluster 2
Hsc-gene-21749.t1	Cluster 2
Hsc-gene-21704.t1	Cluster 2
Hsc-gene-21681.t1	Cluster 2
Hsc-gene-21611.t1	Cluster 2
Hsc-gene-7595.t1	Cluster 2
Hsc-gene-7593.t1	Cluster 2
Hsc-gene-7587.t1	Cluster 2
Hsc-gene-7494.t1	Cluster 2
Hsc-gene-7443.t1	Cluster 2
Hsc-gene-7408.t1	Cluster 2
Hsc-gene-7184.t1	Cluster 2
Hsc-gene-15537.t1	Cluster 2
Hsc-gene-14789.t1	Cluster 2
Hsc-gene-16870.t1	Cluster 2
Hsc-gene-16651.t1	Cluster 2
Hsc-gene-16596.t1	Cluster 2
Hsc-gene-14130.t1	Cluster 2
Hsc-gene-14129.t1	Cluster 2
Hsc-gene-14101.t1	Cluster 2
Hsc-gene-14012.t1	Cluster 2
Hsc-gene-13992.t1	Cluster 2
Hsc-gene-13888.t1	Cluster 2
Hsc-gene-5283.t1	Cluster 2
Hsc-gene-24986.t1	Cluster 2
Hsc-gene-24606.t1	Cluster 2
Hsc-gene-24575.t1	Cluster 2
Hsc-gene-4726.t1	Cluster 2
Hsc-gene-4540.t1	Cluster 2
Hsc-gene-4469.t1	Cluster 2
Hsc-gene-4330.t1	Cluster 2
Hsc-gene-4231.t1	Cluster 2
Hsc-gene-4229.t1	Cluster 2
Hsc-gene-4170.t1	Cluster 2
Hsc-gene-6679.t1	Cluster 2
Hsc-gene-6677.t1	Cluster 2
Hsc-gene-6617.t1	Cluster 2
Hsc-gene-6567.t1	Cluster 2
Hsc-gene-6400.t1	Cluster 2
Hsc-gene-6138.t1	Cluster 2
Hsc-gene-25656.t1	Cluster 2
Hsc-gene-25625.t1	Cluster 2
Hsc-gene-25589.t1	Cluster 2
Hsc-gene-25552.t1	Cluster 2
Hsc-gene-25363.t1	Cluster 2
Hsc-gene-25290.t1	Cluster 2
Hsc-gene-25287.t1	Cluster 2
Hsc-gene-25164.t1	Cluster 2
Hsc-gene-25143.t1	Cluster 2
Hsc-gene-18158.t1	Cluster 2
Hsc-gene-18111.t1	Cluster 2
Hsc-gene-18009.t1	Cluster 2
Hsc-gene-17963.t1	Cluster 2
Hsc-gene-17956.t1	Cluster 2
Hsc-gene-17934.t1	Cluster 2
Hsc-gene-17879.t1	Cluster 2
Hsc-gene-20475.t1	Cluster 2
Hsc-gene-20282.t1	Cluster 2
Hsc-gene-19949.t1	Cluster 2
Hsc-gene-19852.t1	Cluster 2
Hsc-gene-19782.t1	Cluster 2
Hsc-gene-19752.t1	Cluster 2
Hsc-gene-8829.t1	Cluster 2
Hsc-gene-8815.t1	Cluster 2
Hsc-gene-8739.t1	Cluster 2
Hsc-gene-8730.t1	Cluster 2
Hsc-gene-8716.t1	Cluster 2
Hsc-gene-8534.t1	Cluster 2
Hsc-gene-8486.t1	Cluster 2
Hsc-gene-8365.t1	Cluster 2
Hsc-gene-8338.t1	Cluster 2
Hsc-gene-8248.t1	Cluster 2
Hsc-gene-12808.t1	Cluster 2
Hsc-gene-12783.t1	Cluster 2
Hsc-gene-12748.t1	Cluster 2
Hsc-gene-12543.t1	Cluster 2
Hsc-gene-12410.t1	Cluster 2
Hsc-gene-12390.t1	Cluster 2
Hsc-gene-12389.t1	Cluster 2
Hsc-gene-12284.t1	Cluster 2
Hsc-gene-12268.t1	Cluster 2
Hsc-gene-12263.t1	Cluster 2
Hsc-gene-12246.t1	Cluster 2
Hsc-gene-12222.t1	Cluster 2
Hsc-gene-12234.t1	Cluster 2
Hsc-gene-10693.t1	Cluster 2
Hsc-gene-10505.t1	Cluster 2
Hsc-gene-10358.t1	Cluster 2
Hsc-gene-10238.t1	Cluster 2
Hsc-gene-10228.t1	Cluster 2
Hsc-gene-10082.t1	Cluster 2
Hsc-gene-10053.t1	Cluster 2
Hsc-gene-10042.t1	Cluster 2
Hsc-gene-9999.t1	Cluster 2
Hsc-gene-9968.t1	Cluster 2
Hsc-gene-9967.t1	Cluster 2
Hsc-gene-9887.t1	Cluster 2
Hsc-gene-9857.t1	Cluster 2
Hsc-gene-9796.t1	Cluster 2
Hsc-gene-9776.t2	Cluster 2
Hsc-gene-9680.t1	Cluster 2
Hsc-gene-9757.t1	Cluster 2
Hsc-gene-6345.t1	Cluster 2
Hsc-gene-23123.t1	Cluster 2
Hsc-gene-9239.t1	Cluster 2
Hsc-gene-21059.t1	Cluster 2
Hsc-gene-2785.t1	Cluster 2
Hsc-gene-5577.t1	Cluster 2
Hsc-gene-6112.t1	Cluster 2
Hsc-gene-6891.t1	Cluster 2
Hsc-gene-18118.t1	Cluster 2
Hsc-gene-4221.t1	Cluster 2
Hsc-gene-1122.t1	Cluster 2
Hsc-gene-6918.t1	Cluster 2
Hsc-gene-219.t1	Cluster 2
Hsc-gene-21126.t1	Cluster 2
Hsc-gene-2372.t1	Cluster 2
Hsc-gene-10144.t1	Cluster 2
Hsc-gene-12817.t1	Cluster 2
Hsc-gene-7832.t1	Cluster 2
Hsc-gene-9066.t1	Cluster 2
Hsc-gene-24433.t1	Cluster 2
Hsc-gene-21456.t1	Cluster 2
Hsc-gene-12046.t1	Cluster 2
Hsc-gene-2376.t1	Cluster 2
Hsc-gene-18318.t1	Cluster 2
Hsc-gene-25359.t1	Cluster 2
Hsc-gene-13959.t1	Cluster 2
Hsc-gene-21461.t1	Cluster 2
Hsc-gene-17576.t1	Cluster 2
Hsc-gene-7235.t1	Cluster 2
Hsc-gene-1941.t1	Cluster 2
Hsc-gene-15861.t1	Cluster 2
Hsc-gene-16983.t1	Cluster 2
Hsc-gene-9072.t1	Cluster 2
Hsc-gene-24383.t1	Cluster 2
Hsc-gene-22890.t1	Cluster 2
Hsc-gene-2989.t1	Cluster 2
Hsc-gene-9556.t1	Cluster 2
Hsc-gene-4093.t1	Cluster 2
Hsc-gene-8001.t1	Cluster 2
Hsc-gene-161.t1	Cluster 2
Hsc-gene-5054.t1	Cluster 2
Hsc-gene-4964.t1	Cluster 2
Hsc-gene-21448.t1	Cluster 2
Hsc-gene-21177.t1	Cluster 2
Hsc-gene-25947.t1	Cluster 2
Hsc-gene-25946.t1	Cluster 2
Hsc-gene-24234.t1	Cluster 2
Hsc-gene-571.t1	Cluster 2
Hsc-gene-23503.t1	Cluster 2
Hsc-gene-17108.t1	Cluster 2
Hsc-gene-18786.t1	Cluster 2
Hsc-gene-18494.t1	Cluster 2
Hsc-gene-21899.t1	Cluster 2
Hsc-gene-21596.t1	Cluster 2
Hsc-gene-19815.t1	Cluster 2
Hsc-gene-19634.t2	Cluster 2
Hsc-gene-12714.t1	Cluster 2
Hsc-gene-12571.t1	Cluster 2
Hsc-gene-12516.t1	Cluster 2
Hsc-gene-10735.t2	Cluster 2
Hsc-gene-10485.t1	Cluster 2
Hsc-gene-9860.t1	Cluster 2
Hsc-gene-10073.t1	Cluster 2
Hsc-gene-12498.t1	Cluster 2
Hsc-gene-18982.t1	Cluster 2
Hsc-gene-16807.t1	Cluster 2
Hsc-gene-10292.t1	Cluster 2
Hsc-gene-22501.t1	Cluster 2
Hsc-gene-6133.t1	Cluster 2
Hsc-gene-9095.t1	Cluster 2
Hsc-gene-23994.t1	Cluster 2
Hsc-gene-3412.t1	Cluster 2
Hsc-gene-26544.t1	Cluster 2
Hsc-gene-22405.t1	Cluster 2
Hsc-gene-15053.t1	Cluster 2
Hsc-gene-8992.t1	Cluster 2
Hsc-gene-16240.t1	Cluster 2
Hsc-gene-6087.t1	Cluster 2
Hsc-gene-22073.t1	Cluster 2
Hsc-gene-10910.t1	Cluster 2
Hsc-gene-9407.t1	Cluster 2
Hsc-gene-2920.t1	Cluster 2
Hsc-gene-11816.t1	Cluster 2
Hsc-gene-3644.t1	Cluster 2
Hsc-gene-7057.t1	Cluster 2
Hsc-gene-7027.t1	Cluster 2
Hsc-gene-288.t1	Cluster 2
Hsc-gene-11801.t1	Cluster 2
Hsc-gene-11754.t1	Cluster 2
Hsc-gene-2014.t1	Cluster 2
Hsc-gene-22819.t1	Cluster 2
Hsc-gene-22738.t1	Cluster 2
Hsc-gene-1222.t1	Cluster 2
Hsc-gene-1195.t1	Cluster 2
Hsc-gene-11330.t1	Cluster 2
Hsc-gene-9537.t1	Cluster 2
Hsc-gene-8031.t1	Cluster 2
Hsc-gene-8024.t1	Cluster 2
Hsc-gene-11487.t1	Cluster 2
Hsc-gene-13557.t1	Cluster 2
Hsc-gene-15816.t1	Cluster 2
Hsc-gene-5965.t1	Cluster 2
Hsc-gene-5709.t1	Cluster 2
Hsc-gene-4856.t1	Cluster 2
Hsc-gene-3921.t1	Cluster 2
Hsc-gene-3799.t1	Cluster 2
Hsc-gene-21329.t1	Cluster 2
Hsc-gene-21189.t1	Cluster 2
Hsc-gene-14490.t2	Cluster 2
Hsc-gene-26135.t1	Cluster 2
Hsc-gene-26133.t1	Cluster 2
Hsc-gene-26115.t1	Cluster 2
Hsc-gene-22982.t1	Cluster 2
Hsc-gene-17739.t1	Cluster 2
Hsc-gene-12038.t1	Cluster 2
Hsc-gene-24252.t1	Cluster 2
Hsc-gene-1662.t1	Cluster 2
Hsc-gene-14644.t1	Cluster 2
Hsc-gene-14591.t1	Cluster 2
Hsc-gene-19446.t2	Cluster 2
Hsc-gene-556.t1	Cluster 2
Hsc-gene-501.t1	Cluster 2
Hsc-gene-23477.t1	Cluster 2
Hsc-gene-23337.t1	Cluster 2
Hsc-gene-9191.t1	Cluster 2
Hsc-gene-9131.t1	Cluster 2
Hsc-gene-19263.t1	Cluster 2
Hsc-gene-19253.t1	Cluster 2
Hsc-gene-19240.t1	Cluster 2
Hsc-gene-19223.t1	Cluster 2
Hsc-gene-17016.t1	Cluster 2
Hsc-gene-16026.t1	Cluster 2
Hsc-gene-2698.t1	Cluster 2
Hsc-gene-2696.t1	Cluster 2
Hsc-gene-2612.t1	Cluster 2
Hsc-gene-2588.t1	Cluster 2
Hsc-gene-2544.t1	Cluster 2
Hsc-gene-18611.t1	Cluster 2
Hsc-gene-21947.t1	Cluster 2
Hsc-gene-21660.t1	Cluster 2
Hsc-gene-7442.t1	Cluster 2
Hsc-gene-7251.t1	Cluster 2
Hsc-gene-15570.t1	Cluster 2
Hsc-gene-15450.t1	Cluster 2
Hsc-gene-15306.t2	Cluster 2
Hsc-gene-16696.t1	Cluster 2
Hsc-gene-16616.t3	Cluster 2
Hsc-gene-16670.t1	Cluster 2
Hsc-gene-16615.t1	Cluster 2
Hsc-gene-16576.t1	Cluster 2
Hsc-gene-14189.t1	Cluster 2
Hsc-gene-14188.t1	Cluster 2
Hsc-gene-13868.t1	Cluster 2
Hsc-gene-13924.t1	Cluster 2
Hsc-gene-5542.t1	Cluster 2
Hsc-gene-5289.t1	Cluster 2
Hsc-gene-5274.t1	Cluster 2
Hsc-gene-5224.t1	Cluster 2
Hsc-gene-24973.t1	Cluster 2
Hsc-gene-24932.t1	Cluster 2
Hsc-gene-24776.t1	Cluster 2
Hsc-gene-24706.t1	Cluster 2
Hsc-gene-24601.t1	Cluster 2
Hsc-gene-24588.t1	Cluster 2
Hsc-gene-4188.t1	Cluster 2
Hsc-gene-6659.t1	Cluster 2
Hsc-gene-6545.t1	Cluster 2
Hsc-gene-25688.t1	Cluster 2
Hsc-gene-25430.t1	Cluster 2
Hsc-gene-25274.t5	Cluster 2
Hsc-gene-25222.t1	Cluster 2
Hsc-gene-18304.t1	Cluster 2
Hsc-gene-18294.t1	Cluster 2
Hsc-gene-18280.t1	Cluster 2
Hsc-gene-18087.t1	Cluster 2
Hsc-gene-20373.t1	Cluster 2
Hsc-gene-20001.t1	Cluster 2
Hsc-gene-19867.t1	Cluster 2
Hsc-gene-19676.t1	Cluster 2
Hsc-gene-19667.t1	Cluster 2
Hsc-gene-8503.t1	Cluster 2
Hsc-gene-13265.t1	Cluster 2
Hsc-gene-12967.t1	Cluster 2
Hsc-gene-12912.t1	Cluster 2
Hsc-gene-10562.t1	Cluster 2
Hsc-gene-10373.t1	Cluster 2
Hsc-gene-10023.t1	Cluster 2
Hsc-gene-9792.t1	Cluster 2
Hsc-gene-9736.t1	Cluster 2
Hsc-gene-9673.t1	Cluster 2
Hsc-gene-9683.t1	Cluster 2
Hsc-gene-22143.t1	Cluster 2
Hsc-gene-283.t1	Cluster 2
Hsc-gene-412.t1	Cluster 2
Hsc-gene-14796.t1	Cluster 2
Hsc-gene-9675.t1	Cluster 2
Hsc-gene-14104.t1	Cluster 2
Hsc-gene-623.t1	Cluster 2
Hsc-gene-24127.t1	Cluster 2
Hsc-gene-797.t1	Cluster 2
Hsc-gene-3429.t1	Cluster 2
Hsc-gene-15098.t1	Cluster 2
Hsc-gene-7669.t1	Cluster 2
Hsc-gene-23611.t1	Cluster 2
Hsc-gene-2016.t1	Cluster 2
Hsc-gene-1174.t1	Cluster 2
Hsc-gene-7968.t1	Cluster 2
Hsc-gene-88.t1	Cluster 2
Hsc-gene-24094.t1	Cluster 2
Hsc-gene-14920.t1	Cluster 2
Hsc-gene-16855.t1	Cluster 2
Hsc-gene-24642.t1	Cluster 2
Hsc-gene-4559.t1	Cluster 2
Hsc-gene-6765.t1	Cluster 2
Hsc-gene-25184.t1	Cluster 2
Hsc-gene-8879.t1	Cluster 2
Hsc-gene-19783.t1	Cluster 2
Hsc-gene-21430.t1	Cluster 2
Hsc-gene-19735.t1	Cluster 2
Hsc-gene-14828.t1	Cluster 2
Hsc-gene-10402.t1	Cluster 2
Hsc-gene-18681.t1	Cluster 2
Hsc-gene-4548.t1	Cluster 2
Hsc-gene-10833.t1	Cluster 2
Hsc-gene-3231.t1	Cluster 2
Hsc-gene-9424.t1	Cluster 2
Hsc-gene-1111.t1	Cluster 2
Hsc-gene-5915.t1	Cluster 2
Hsc-gene-4937.t1	Cluster 2
Hsc-gene-3054.t1	Cluster 2
Hsc-gene-25846.t1	Cluster 2
Hsc-gene-23311.t1	Cluster 2
Hsc-gene-7448.t1	Cluster 2
Hsc-gene-25493.t1	Cluster 2
Hsc-gene-12540.t1	Cluster 2
Hsc-gene-13211.t1	Cluster 2
Hsc-gene-24635.t1	Cluster 2
Hsc-gene-18852.t1	Cluster 2
Hsc-gene-1355.t1	Cluster 2
Hsc-gene-9127.t1	Cluster 2
Hsc-gene-10616.t1	Cluster 2
Hsc-gene-4581.t1	Cluster 2
Hsc-gene-16032.t1	Cluster 2
Hsc-gene-2782.t1	Cluster 2
Hsc-gene-5945.t1	Cluster 2
Hsc-gene-5920.t1	Cluster 2
Hsc-gene-11926.t1	Cluster 2
Hsc-gene-1636.t1	Cluster 2
Hsc-gene-19354.t1	Cluster 2
[truncated: 8,658 more rows]

## Sheet: Fig. 3C -1dpi Known Gland Genes
Supporting Information Dataset 2 - Detected Heterodera schachtii genes, annotated gland genes and genes most similarly expressed as dorsal expressed gene 9937.
Detected H. schachtii genes at 1 dpi with dorsal gland (DG) or subventral gland (SvG) annotations, based on the effectorome described by Molloy, B., Shin, D. S., Long, J., Pellegrin, C., Senatori, B., Vieira, P., ... & Eves-van den Akker, S. (2024). The origin, deployment, and evolution of a plant-parasitic nematode effectorome. PLoS pathogens, 20(7), e1012395.
Genes overlapping with the 2 dpi sample are highlighted in grey.
Transcript	Cluster number
Hsc_gene_21951	Cluster 1
Hsc_gene_21649	Cluster 1
Hsc_gene_8145	Cluster 2
Hsc_gene_18361	Cluster 2
Hsc_gene_9417	Cluster 3
Hsc_gene_16080	Cluster 3
Hsc_gene_1629	Cluster 3
Hsc_gene_22123	Cluster 3
Hsc_gene_25975	Cluster 3
Hsc_gene_9271	Cluster 3
Hsc_gene_9937	Cluster 3
Hsc_gene_7588	Cluster 4
Hsc_gene_1877	Cluster 4
Hsc_gene_21492	Cluster 4
Hsc_gene_14901	Cluster 5
Hsc_gene_1848	Cluster 6
Hsc_gene_2750	Cluster 6
Hsc_gene_18882	Cluster 7
Hsc_gene_15525	Cluster 8
Hsc_gene_590	Cluster 9
Hsc_gene_26474	Cluster 9
Hsc_gene_24712	Cluster 9
Hsc_gene_15762	Cluster 10
Hsc_gene_1847	Cluster 11
Hsc_gene_1132	Cluster 11
Hsc_gene_5102	Cluster 11
Hsc_gene_2749	Cluster 11
Hsc_gene_21727	Cluster 11
Hsc_gene_23559	Cluster 11
Hsc_gene_1646	Cluster 11

## Sheet: Fig. 3D -2dpi Known GlandGenes
Supporting Information Dataset 2 - Detected Heterodera schachtii genes, annotated gland genes and genes most similarly expressed as dorsal expressed gene 9937.
Detected H. schachtii genes at 2 dpi with dorsal gland (DG) or subventral gland (SvG) annotations, based on the effectorome described by Molloy, B., Shin, D. S., Long, J., Pellegrin, C., Senatori, B., Vieira, P., ... & Eves-van den Akker, S. (2024). The origin, deployment, and evolution of a plant-parasitic nematode effectorome. PLoS pathogens, 20(7), e1012395.
Genes overlapping with the 1 dpi sample are highlighted in grey.
Transcript	Cluster number
Hsc_gene_15762	Cluster 1
Hsc_gene_14901	Cluster 2
Hsc_gene_7588	Cluster 3
Hsc_gene_18359	Cluster 3
Hsc_gene_19142	Cluster 3
Hsc_gene_19177	Cluster 3
Hsc_gene_17864	Cluster 3
Hsc_gene_22513	Cluster 3
Hsc_gene_9695	Cluster 3
Hsc_gene_1035	Cluster 3
Hsc_gene_24055	Cluster 3
Hsc_gene_22514	Cluster 3
Hsc_gene_9216	Cluster 3
Hsc_gene_1682	Cluster 4
Hsc_gene_15421	Cluster 4
Hsc_gene_21707	Cluster 4
Hsc_gene_6068	Cluster 4
Hsc_gene_7587	Cluster 4
Hsc_gene_9680	Cluster 4
Hsc_gene_11133	Cluster 4
Hsc_gene_24855	Cluster 4
Hsc_gene_1847	Cluster 4
Hsc_gene_26006	Cluster 5
Hsc_gene_21727	Cluster 5
Hsc_gene_17203	Cluster 5
Hsc_gene_10574	Cluster 5
Hsc_gene_19402	Cluster 5
Hsc_gene_17207	Cluster 5
Hsc_gene_13361	Cluster 5
Hsc_gene_9965	Cluster 5
Hsc_gene_3587	Cluster 6
Hsc_gene_3586	Cluster 6
Hsc_gene_9835	Cluster 6
Hsc_gene_3024	Cluster 6
Hsc_gene_17774	Cluster 6
Hsc_gene_2750	Cluster 6
Hsc_gene_26047	Cluster 7
Hsc_gene_9268	Cluster 7
Hsc_gene_26064	Cluster 7
Hsc_gene_1172	Cluster 7
Hsc_gene_1209	Cluster 7
Hsc_gene_19006	Cluster 7
Hsc_gene_7777	Cluster 7
Hsc_gene_17855	Cluster 7
Hsc_gene_8145	Cluster 7
Hsc_gene_18882	Cluster 8
Hsc_gene_24712	Cluster 8
Hsc_gene_6481	Cluster 8
Hsc_gene_21123	Cluster 8
Hsc_gene_9272	Cluster 8
Hsc_gene_14990	Cluster 8
Hsc_gene_16377	Cluster 8
Hsc_gene_21649	Cluster 8
Hsc_gene_21491	Cluster 9
Hsc_gene_17832	Cluster 9
Hsc_gene_17813	Cluster 9
Hsc_gene_670	Cluster 9
Hsc_gene_26000	Cluster 9
Hsc_gene_15901	Cluster 9
Hsc_gene_1683	Cluster 9
Hsc_gene_9923	Cluster 9
Hsc_gene_4396	Cluster 9
Hsc_gene_1010	Cluster 9
Hsc_gene_23845	Cluster 10
Hsc_gene_26001	Cluster 10
Hsc_gene_17773	Cluster 10
Hsc_gene_9280	Cluster 10
Hsc_gene_9271	Cluster 10
Hsc_gene_21111	Cluster 11
Hsc_gene_8453	Cluster 11
Hsc_gene_26065	Cluster 11
Hsc_gene_16881	Cluster 11
Hsc_gene_1515	Cluster 11
Hsc_gene_11689	Cluster 11
Hsc_gene_26068	Cluster 11
Hsc_gene_24876	Cluster 11
Hsc_gene_1943	Cluster 11
Hsc_gene_17172	Cluster 11
Hsc_gene_21578	Cluster 11
Hsc_gene_9924	Cluster 11
Hsc_gene_15470	Cluster 11
Hsc_gene_23857	Cluster 11
Hsc_gene_21955	Cluster 11
Hsc_gene_9767	Cluster 11
Hsc_gene_25247	Cluster 11
Hsc_gene_26058	Cluster 11
Hsc_gene_23353	Cluster 11
Hsc_gene_22123	Cluster 11
Hsc_gene_9942	Cluster 11
Hsc_gene_9937	Cluster 11
Hsc_gene_9708	Cluster 11
Hsc_gene_25975	Cluster 11
Hsc_gene_24041	Cluster 11
Hsc_gene_21492	Cluster 11
Hsc_gene_590	Cluster 11
Hsc_gene_13398	Cluster 11
Hsc_gene_17104	Cluster 11
Hsc_gene_13378	Cluster 11
Hsc_gene_9417	Cluster 12
Hsc_gene_18326	Cluster 12
Hsc_gene_1668	Cluster 12
Hsc_gene_12975	Cluster 12
Hsc_gene_24871	Cluster 12
Hsc_gene_24836	Cluster 12
Hsc_gene_21621	Cluster 12
Hsc_gene_3822	Cluster 12
Hsc_gene_26289	Cluster 12
Hsc_gene_16012	Cluster 13
Hsc_gene_9513	Cluster 13
Hsc_gene_21951	Cluster 13
Hsc_gene_23856	Cluster 13
Hsc_gene_9939	Cluster 13
Hsc_gene_10292	Cluster 13
Hsc_gene_9274	Cluster 13
Hsc_gene_24447	Cluster 13
Hsc_gene_11801	Cluster 13
Hsc_gene_25688	Cluster 13
Hsc_gene_24049	Cluster 13
Hsc_gene_8557	Cluster 13
Hsc_gene_1848	Cluster 13
Hsc_gene_8166	Cluster 13
Hsc_gene_23559	Cluster 13
Hsc_gene_1646	Cluster 13
Hsc_gene_15525	Cluster 13
Hsc_gene_7530	Cluster 13

## Sheet: Fig. 3C -1dpi eggNOG
Supporting Information Dataset 2 - Detected Heterodera schachtii genes, annotated gland genes and genes most similarly expressed as dorsal expressed gene 9937.
EggNOG-mapper results of the detected H. schachtii genes annotated as being expressed in the dorsal or subventral glands at 1 dpi .
## /data/shared/home/emapper/miniconda3/envs/eggnog-mapper-2.1/bin/emapper.py --cpu 20 --mp_start_method forkserver --data_dir /dev/shm/ -o out --output_dir /emapper_web_jobs/emapper_jobs/user_data/MM_el70zzww --temp_dir /emapper_web_jobs/emapper_jobs/user_data/MM_el70zzww --override -m diamond --dmnd_ignore_warnings --dmnd_algo ctg -i /emapper_web_jobs/emapper_jobs/user_data/MM_el70zzww/queries.…
query	seed_ortholog	evalue	score	eggNOG_OGs	max_annot_lvl	COG_category	Description	Preferred_name	GOs	EC	KEGG_ko	KEGG_Pathway	KEGG_Module	KEGG_Reaction	KEGG_rclass	BRITE	KEGG_TC	CAZy	BiGG_Reaction	PFAMs
Hsc_gene_1877.t1	400682.PAC_15699329	1.04e-13	73.9	KOG0819@1|root,KOG0819@2759|Eukaryota,38FEE@33154|Opisthokonta,3BCMH@33208|Metazoa	33208|Metazoa	U	calcium-dependent phospholipid binding	-	-	-	ko:K17095	-	-	-	-	ko00000,ko04147	1.A.31.1.1,1.A.31.1.6	-	-	Annexin
Hsc_gene_1847.t1	6326.BUX.s00422.469	2.09e-235	670.0	COG3325@1|root,KOG2806@2759|Eukaryota,38BJK@33154|Opisthokonta,3BA7Q@33208|Metazoa,3CS5K@33213|Bilateria,40C6W@6231|Nematoda,1KYPU@119089|Chromadorea	33208|Metazoa	G	chitin binding	Cht3	GO:0003674,GO:0003824,GO:0004553,GO:0004568,GO:0005488,GO:0005575,GO:0005576,GO:0005622,GO:0005623,GO:0005737,GO:0006022,GO:0006026,GO:0006030,GO:0006032,GO:0006040,GO:0006807,GO:0006950,GO:0007275,GO:0007591,GO:0008061,GO:0008144,GO:0008150,GO:0008152,GO:0009056,GO:0009057,GO:0009605,GO:0009607,GO:0009611,GO:0009620,GO:0009987,GO:0016787,GO:0016798,GO:0017144,GO:0018990,GO:0022404,GO:0032501,GO:…	3.2.1.14	ko:K01183	ko00520,ko01100,map00520,map01100	-	R01206,R02334	RC00467	ko00000,ko00001,ko01000	-	GH18	-	CBM_14,Glyco_hydro_18
Hsc_gene_1848.t1	6326.BUX.s00422.469	2.37e-184	532.0	COG3325@1|root,KOG2806@2759|Eukaryota,38BJK@33154|Opisthokonta,3BA7Q@33208|Metazoa,3CS5K@33213|Bilateria,40C6W@6231|Nematoda,1KYPU@119089|Chromadorea	33208|Metazoa	G	chitin binding	Cht3	GO:0003674,GO:0003824,GO:0004553,GO:0004568,GO:0005488,GO:0005575,GO:0005576,GO:0005622,GO:0005623,GO:0005737,GO:0006022,GO:0006026,GO:0006030,GO:0006032,GO:0006040,GO:0006807,GO:0006950,GO:0007275,GO:0007591,GO:0008061,GO:0008144,GO:0008150,GO:0008152,GO:0009056,GO:0009057,GO:0009605,GO:0009607,GO:0009611,GO:0009620,GO:0009987,GO:0016787,GO:0016798,GO:0017144,GO:0018990,GO:0022404,GO:0032501,GO:…	3.2.1.14	ko:K01183	ko00520,ko01100,map00520,map01100	-	R01206,R02334	RC00467	ko00000,ko00001,ko01000	-	GH18	-	CBM_14,Glyco_hydro_18
Hsc_gene_21951.t1	7234.FBpp0180671	1.97e-54	197.0	KOG0021@1|root,KOG0021@2759|Eukaryota,38D2F@33154|Opisthokonta,3B9ND@33208|Metazoa,3CU0T@33213|Bilateria,41V7C@6656|Arthropoda,3SFTH@50557|Insecta,4517S@7147|Diptera,45RTB@7214|Drosophilidae	33208|Metazoa	Q	glutathione synthase activity. It is involved in the biological process described with glutathione biosynthetic process	GSS	GO:0000166,GO:0000287,GO:0001101,GO:0003674,GO:0003824,GO:0004363,GO:0005488,GO:0005515,GO:0005524,GO:0005575,GO:0005622,GO:0005623,GO:0005737,GO:0005829,GO:0006082,GO:0006518,GO:0006520,GO:0006575,GO:0006749,GO:0006750,GO:0006790,GO:0006807,GO:0006950,GO:0006974,GO:0006979,GO:0007275,GO:0007399,GO:0007568,GO:0008144,GO:0008150,GO:0008152,GO:0009058,GO:0009410,GO:0009605,GO:0009636,GO:0009987,GO:…	6.3.2.3	ko:K21456	ko00270,ko00480,ko01100,ko04216,map00270,map00480,map01100,map04216	M00118	R00497,R10994	RC00096,RC00141	ko00000,ko00001,ko00002,ko01000,ko04147	-	-	-	GSH_synth_ATP
Hsc_gene_15525.t1	653948.CCA21679	3.18e-44	153.0	COG5272@1|root,KOG0004@2759|Eukaryota	2759|Eukaryota	J	structural constituent of ribosome	UBI3	GO:0000028,GO:0002109,GO:0002181,GO:0003674,GO:0003735,GO:0005198,GO:0005575,GO:0005622,GO:0005623,GO:0005634,GO:0005730,GO:0005737,GO:0005829,GO:0005840,GO:0006139,GO:0006364,GO:0006396,GO:0006412,GO:0006518,GO:0006725,GO:0006807,GO:0006996,GO:0008150,GO:0008152,GO:0009058,GO:0009059,GO:0009987,GO:0010467,GO:0015935,GO:0016043,GO:0016070,GO:0016072,GO:0019538,GO:0022607,GO:0022613,GO:0022618,GO:…	-	ko:K02927,ko:K02977,ko:K19984	ko03010,map03010	M00177,M00179	-	-	br01610,ko00000,ko00001,ko00002,ko03011,ko04131,ko04147	-	-	-	Ribosomal_S27,ubiquitin
Hsc_gene_2750.t1	1392488.JHZY01000004_gene3177	2.71e-76	244.0	COG2730@1|root,COG2730@2|Bacteria,4NIBG@976|Bacteroidetes,1HYT8@117743|Flavobacteriia	976|Bacteroidetes	G	Belongs to the glycosyl hydrolase 5 (cellulase A) family	-	-	3.2.1.4	ko:K01179	ko00500,ko01100,map00500,map01100	-	R06200,R11307,R11308	-	ko00000,ko00001,ko01000	-	GH5,GH9	-	CBM_6,Cellulase,F5_F8_type_C,fn3
Hsc_gene_21727.t1	1250278.JQNQ01000001_gene2015	4.58e-93	288.0	COG2730@1|root,COG2730@2|Bacteria,4NIBG@976|Bacteroidetes,1HYT8@117743|Flavobacteriia	976|Bacteroidetes	G	Belongs to the glycosyl hydrolase 5 (cellulase A) family	-	-	3.2.1.4	ko:K01179	ko00500,ko01100,map00500,map01100	-	R06200,R11307,R11308	-	ko00000,ko00001,ko01000	-	GH5,GH9	-	CBM_6,Cellulase,F5_F8_type_C,fn3
Hsc_gene_22123.t1	990285.RGCCGE502_24898	6.25e-151	454.0	COG1621@1|root,COG1621@2|Bacteria,1MWTX@1224|Proteobacteria,2U5DU@28211|Alphaproteobacteria,4BBHQ@82115|Rhizobiaceae	28211|Alphaproteobacteria	G	Glycosyl hydrolases family 32	cscA	GO:0005575,GO:0005622,GO:0005623,GO:0005737,GO:0044424,GO:0044464	3.2.1.26	ko:K01193	ko00052,ko00500,ko01100,map00052,map00500,map01100	-	R00801,R00802,R02410,R03635,R03921,R06088	RC00028,RC00077	ko00000,ko00001,ko01000	-	GH32	-	Glyco_hydro_32C,Glyco_hydro_32N
Hsc_gene_22123.t2	990285.RGCCGE502_24898	7.96e-150	454.0	COG1621@1|root,COG1621@2|Bacteria,1MWTX@1224|Proteobacteria,2U5DU@28211|Alphaproteobacteria,4BBHQ@82115|Rhizobiaceae	28211|Alphaproteobacteria	G	Glycosyl hydrolases family 32	cscA	GO:0005575,GO:0005622,GO:0005623,GO:0005737,GO:0044424,GO:0044464	3.2.1.26	ko:K01193	ko00052,ko00500,ko01100,map00052,map00500,map01100	-	R00801,R00802,R02410,R03635,R03921,R06088	RC00028,RC00077	ko00000,ko00001,ko01000	-	GH32	-	Glyco_hydro_32C,Glyco_hydro_32N
Hsc_gene_9417.t1	1463881.KL591017_gene3355	3.83e-31	130.0	COG5297@1|root,COG5297@2|Bacteria,2GK3F@201174|Actinobacteria	201174|Actinobacteria	G	Pectate lyase	-	-	-	-	-	-	-	-	-	-	-	-	Pectate_lyase

## Sheet: Fig. 3D -2dpi eggNOG
Supporting Information Dataset 2 - Detected Heterodera schachtii genes, annotated gland genes and genes most similarly expressed as dorsal expressed gene 9937.
EggNOG-mapper results of the detected H. schachtii genes annotated as being expressed in the dorsal or subventral glands at 2 dpi .
## /data/shared/home/emapper/miniconda3/envs/eggnog-mapper-2.1/bin/emapper.py --cpu 20 --mp_start_method forkserver --data_dir /dev/shm/ -o out --output_dir /emapper_web_jobs/emapper_jobs/user_data/MM_yc1fx8cc --temp_dir /emapper_web_jobs/emapper_jobs/user_data/MM_yc1fx8cc --override -m diamond --dmnd_ignore_warnings --dmnd_algo ctg -i /emapper_web_jobs/emapper_jobs/user_data/MM_yc1fx8cc/queries.…
query	seed_ortholog	evalue	score	eggNOG_OGs	max_annot_lvl	COG_category	Description	Preferred_name	GOs	EC	KEGG_ko	KEGG_Pathway	KEGG_Module	KEGG_Reaction	KEGG_rclass	BRITE	KEGG_TC	CAZy	BiGG_Reaction	PFAMs
Hsc_gene_13361.t1	7209.EFO14504.2	3.2e-12	71.2	KOG0819@1|root,KOG0819@2759|Eukaryota	2759|Eukaryota	S	calcium-dependent phospholipid binding	-	-	-	ko:K17095	-	-	-	-	ko00000,ko04147	1.A.31.1.1,1.A.31.1.6	-	-	Annexin
Hsc_gene_15470.t1	1561998.Csp11.Scaffold587.g4920.t1	1.43e-35	132.0	COG2340@1|root,KOG3017@2759|Eukaryota,39U9X@33154|Opisthokonta,3BHZ2@33208|Metazoa,3CXDK@33213|Bilateria,40R0U@6231|Nematoda,1M0Q0@119089|Chromadorea,40UTN@6236|Rhabditida	33208|Metazoa	S	Cysteine-rich secretory protein family	PI15	GO:0000323,GO:0001775,GO:0002252,GO:0002263,GO:0002274,GO:0002275,GO:0002283,GO:0002366,GO:0002376,GO:0002443,GO:0002444,GO:0002446,GO:0005575,GO:0005622,GO:0005623,GO:0005737,GO:0005764,GO:0005765,GO:0005766,GO:0005773,GO:0005774,GO:0005886,GO:0006810,GO:0006887,GO:0006955,GO:0008150,GO:0009987,GO:0012505,GO:0012506,GO:0016020,GO:0016192,GO:0019216,GO:0019222,GO:0030141,GO:0030659,GO:0030667,GO:…	-	ko:K19919,ko:K20412	-	-	-	-	ko00000,ko04090,ko04131	-	-	-	CAP
Hsc_gene_15525.t1	653948.CCA21679	3.18e-44	153.0	COG5272@1|root,KOG0004@2759|Eukaryota	2759|Eukaryota	J	structural constituent of ribosome	UBI3	GO:0000028,GO:0002109,GO:0002181,GO:0003674,GO:0003735,GO:0005198,GO:0005575,GO:0005622,GO:0005623,GO:0005634,GO:0005730,GO:0005737,GO:0005829,GO:0005840,GO:0006139,GO:0006364,GO:0006396,GO:0006412,GO:0006518,GO:0006725,GO:0006807,GO:0006996,GO:0008150,GO:0008152,GO:0009058,GO:0009059,GO:0009987,GO:0010467,GO:0015935,GO:0016043,GO:0016070,GO:0016072,GO:0019538,GO:0022607,GO:0022613,GO:0022618,GO:…	-	ko:K02927,ko:K02977,ko:K19984	ko03010,map03010	M00177,M00179	-	-	br01610,ko00000,ko00001,ko00002,ko03011,ko04131,ko04147	-	-	-	Ribosomal_S27,ubiquitin
Hsc_gene_1668.t1	1144313.PMI10_02732	3.42e-98	299.0	COG2730@1|root,COG2730@2|Bacteria	2|Bacteria	G	polysaccharide catabolic process	-	-	3.2.1.4	ko:K01179	ko00500,ko01100,map00500,map01100	-	R06200,R11307,R11308	-	ko00000,ko00001,ko01000	-	GH5,GH9	-	Alpha_L_fucos,Cellulase,RicinB_lectin_2
Hsc_gene_1682.t1	1561998.Csp11.Scaffold587.g4924.t1	4.95e-31	120.0	COG2340@1|root,KOG3017@2759|Eukaryota,39U9X@33154|Opisthokonta,3BHZ2@33208|Metazoa,3CXDK@33213|Bilateria,40KDX@6231|Nematoda,1M3T8@119089|Chromadorea,41191@6236|Rhabditida	33208|Metazoa	S	Belongs to the CRISP family	PI15	GO:0000323,GO:0001775,GO:0002252,GO:0002263,GO:0002274,GO:0002275,GO:0002283,GO:0002366,GO:0002376,GO:0002443,GO:0002444,GO:0002446,GO:0005575,GO:0005622,GO:0005623,GO:0005737,GO:0005764,GO:0005765,GO:0005766,GO:0005773,GO:0005774,GO:0005886,GO:0006810,GO:0006887,GO:0006955,GO:0008150,GO:0009987,GO:0012505,GO:0012506,GO:0016020,GO:0016192,GO:0019216,GO:0019222,GO:0030141,GO:0030659,GO:0030667,GO:…	-	ko:K19919,ko:K20412	-	-	-	-	ko00000,ko04090,ko04131	-	-	-	CAP
Hsc_gene_17104.t1	1561998.Csp11.Scaffold629.g7923.t1	3.81e-95	304.0	KOG0021@1|root,KOG0021@2759|Eukaryota,38D2F@33154|Opisthokonta,3B9ND@33208|Metazoa,3CU0T@33213|Bilateria,40BNH@6231|Nematoda,1KVB7@119089|Chromadorea,40SFC@6236|Rhabditida	33208|Metazoa	Q	Eukaryotic glutathione synthase, ATP binding domain	GSS	GO:0000166,GO:0000287,GO:0001101,GO:0003674,GO:0003824,GO:0004363,GO:0005488,GO:0005515,GO:0005524,GO:0005575,GO:0005622,GO:0005623,GO:0005737,GO:0005829,GO:0006082,GO:0006518,GO:0006520,GO:0006575,GO:0006749,GO:0006750,GO:0006790,GO:0006807,GO:0006950,GO:0006974,GO:0006979,GO:0007275,GO:0007399,GO:0007568,GO:0008144,GO:0008150,GO:0008152,GO:0009058,GO:0009410,GO:0009605,GO:0009636,GO:0009987,GO:…	6.3.2.3	ko:K21456	ko00270,ko00480,ko01100,ko04216,map00270,map00480,map01100,map04216	M00118	R00497,R10994	RC00096,RC00141	ko00000,ko00001,ko00002,ko01000,ko04147	-	-	-	GSH_synth_ATP
Hsc_gene_17172.t1	1250278.JQNQ01000001_gene2015	2.11e-86	270.0	COG2730@1|root,COG2730@2|Bacteria,4NIBG@976|Bacteroidetes,1HYT8@117743|Flavobacteriia	976|Bacteroidetes	G	Belongs to the glycosyl hydrolase 5 (cellulase A) family	-	-	3.2.1.4	ko:K01179	ko00500,ko01100,map00500,map01100	-	R06200,R11307,R11308	-	ko00000,ko00001,ko01000	-	GH5,GH9	-	CBM_6,Cellulase,F5_F8_type_C,fn3
Hsc_gene_17207.t1	13333.ERN12426	7.4e-33	132.0	KOG0021@1|root,KOG0021@2759|Eukaryota,37MWP@33090|Viridiplantae,3GDRX@35493|Streptophyta	35493|Streptophyta	Q	glutathione synthetase	-	-	3.1.26.5,6.3.2.3	ko:K03539,ko:K21456	ko00270,ko00480,ko01100,ko03008,ko03013,ko04216,map00270,map00480,map01100,map03008,map03013,map04216	M00118	R00497,R10994	RC00096,RC00141	ko00000,ko00001,ko00002,ko01000,ko03009,ko03016,ko03029,ko04147	-	-	-	GSH_synth_ATP
Hsc_gene_18326.t1	1089546.AQUI01000002_gene2441	4.77e-23	105.0	COG5297@1|root,COG5297@2|Bacteria,2GK3F@201174|Actinobacteria,409R0@622450|Actinopolysporales	201174|Actinobacteria	G	Pectate lyase	-	-	-	-	-	-	-	-	-	-	-	-	Pectate_lyase,RicinB_lectin_2
Hsc_gene_18326.t2	1089546.AQUI01000002_gene2441	9.72e-23	104.0	COG5297@1|root,COG5297@2|Bacteria,2GK3F@201174|Actinobacteria,409R0@622450|Actinopolysporales	201174|Actinobacteria	G	Pectate lyase	-	-	-	-	-	-	-	-	-	-	-	-	Pectate_lyase,RicinB_lectin_2
Hsc_gene_18326.t3	1089546.AQUI01000002_gene2441	4.94e-23	105.0	COG5297@1|root,COG5297@2|Bacteria,2GK3F@201174|Actinobacteria,409R0@622450|Actinopolysporales	201174|Actinobacteria	G	Pectate lyase	-	-	-	-	-	-	-	-	-	-	-	-	Pectate_lyase,RicinB_lectin_2
Hsc_gene_1847.t1	6326.BUX.s00422.469	2.09e-235	670.0	COG3325@1|root,KOG2806@2759|Eukaryota,38BJK@33154|Opisthokonta,3BA7Q@33208|Metazoa,3CS5K@33213|Bilateria,40C6W@6231|Nematoda,1KYPU@119089|Chromadorea	33208|Metazoa	G	chitin binding	Cht3	GO:0003674,GO:0003824,GO:0004553,GO:0004568,GO:0005488,GO:0005575,GO:0005576,GO:0005622,GO:0005623,GO:0005737,GO:0006022,GO:0006026,GO:0006030,GO:0006032,GO:0006040,GO:0006807,GO:0006950,GO:0007275,GO:0007591,GO:0008061,GO:0008144,GO:0008150,GO:0008152,GO:0009056,GO:0009057,GO:0009605,GO:0009607,GO:0009611,GO:0009620,GO:0009987,GO:0016787,GO:0016798,GO:0017144,GO:0018990,GO:0022404,GO:0032501,GO:…	3.2.1.14	ko:K01183	ko00520,ko01100,map00520,map01100	-	R01206,R02334	RC00467	ko00000,ko00001,ko01000	-	GH18	-	CBM_14,Glyco_hydro_18
Hsc_gene_1848.t1	6326.BUX.s00422.469	2.37e-184	532.0	COG3325@1|root,KOG2806@2759|Eukaryota,38BJK@33154|Opisthokonta,3BA7Q@33208|Metazoa,3CS5K@33213|Bilateria,40C6W@6231|Nematoda,1KYPU@119089|Chromadorea	33208|Metazoa	G	chitin binding	Cht3	GO:0003674,GO:0003824,GO:0004553,GO:0004568,GO:0005488,GO:0005575,GO:0005576,GO:0005622,GO:0005623,GO:0005737,GO:0006022,GO:0006026,GO:0006030,GO:0006032,GO:0006040,GO:0006807,GO:0006950,GO:0007275,GO:0007591,GO:0008061,GO:0008144,GO:0008150,GO:0008152,GO:0009056,GO:0009057,GO:0009605,GO:0009607,GO:0009611,GO:0009620,GO:0009987,GO:0016787,GO:0016798,GO:0017144,GO:0018990,GO:0022404,GO:0032501,GO:…	3.2.1.14	ko:K01183	ko00520,ko01100,map00520,map01100	-	R01206,R02334	RC00467	ko00000,ko00001,ko01000	-	GH18	-	CBM_14,Glyco_hydro_18
Hsc_gene_19177.t1	512565.AMIS_65590	3.13e-68	218.0	COG5297@1|root,COG5297@2|Bacteria,2GK3F@201174|Actinobacteria	201174|Actinobacteria	G	Pectate lyase	-	-	-	-	-	-	-	-	-	-	-	-	Pectate_lyase,RicinB_lectin_2
Hsc_gene_21111.t1	7237.FBpp0273903	8.57e-11	67.0	COG5201@1|root,KOG1724@2759|Eukaryota,3A0BT@33154|Opisthokonta,3B94V@33208|Metazoa,3D10A@33213|Bilateria,41TKC@6656|Arthropoda,3SH8I@50557|Insecta,44ZIX@7147|Diptera	33208|Metazoa	O	It is involved in the biological process described with ubiquitin-dependent protein catabolic process	SKP1	GO:0000003,GO:0000086,GO:0000132,GO:0000151,GO:0000165,GO:0000209,GO:0000226,GO:0000278,GO:0001932,GO:0001933,GO:0002376,GO:0003006,GO:0003674,GO:0003824,GO:0004842,GO:0005488,GO:0005515,GO:0005575,GO:0005622,GO:0005623,GO:0005634,GO:0005654,GO:0005737,GO:0005813,GO:0005815,GO:0005829,GO:0005856,GO:0006139,GO:0006259,GO:0006260,GO:0006261,GO:0006323,GO:0006325,GO:0006464,GO:0006468,GO:0006508,GO:…	-	ko:K03094	ko04110,ko04111,ko04114,ko04120,ko04141,ko04310,ko04341,ko04350,ko04710,ko05168,ko05200,map04110,map04111,map04114,map04120,map04141,map04310,map04341,map04350,map04710,map05168,map05200	M00379,M00380,M00381,M00382,M00387,M00407,M00411	-	-	ko00000,ko00001,ko00002,ko03036,ko04121	-	-	-	Skp1,Skp1_POZ
Hsc_gene_21707.t1	4565.Traes_7AL_E58674B35.1	3.61e-34	137.0	KOG0021@1|root,KOG0021@2759|Eukaryota,37MWP@33090|Viridiplantae,3GDRX@35493|Streptophyta,3M2PT@4447|Liliopsida,3I6GW@38820|Poales	35493|Streptophyta	Q	Eukaryotic glutathione synthase, ATP binding domain	GSH2	GO:0000166,GO:0000287,GO:0001101,GO:0003674,GO:0003824,GO:0004363,GO:0005488,GO:0005515,GO:0005524,GO:0005575,GO:0005622,GO:0005623,GO:0005737,GO:0005829,GO:0006082,GO:0006518,GO:0006520,GO:0006575,GO:0006749,GO:0006750,GO:0006790,GO:0006807,GO:0008144,GO:0008150,GO:0008152,GO:0009058,GO:0009507,GO:0009536,GO:0009719,GO:0009725,GO:0009753,GO:0009987,GO:0010033,GO:0016874,GO:0016879,GO:0016881,GO:…	3.1.26.5,6.3.2.3	ko:K03539,ko:K21456	ko00270,ko00480,ko01100,ko03008,ko03013,ko04216,map00270,map00480,map01100,map03008,map03013,map04216	M00118	R00497,R10994	RC00096,RC00141	ko00000,ko00001,ko00002,ko01000,ko03009,ko03016,ko03029,ko04147	-	-	-	GSH_synth_ATP
Hsc_gene_21727.t1	1250278.JQNQ01000001_gene2015	4.58e-93	288.0	COG2730@1|root,COG2730@2|Bacteria,4NIBG@976|Bacteroidetes,1HYT8@117743|Flavobacteriia	976|Bacteroidetes	G	Belongs to the glycosyl hydrolase 5 (cellulase A) family	-	-	3.2.1.4	ko:K01179	ko00500,ko01100,map00500,map01100	-	R06200,R11307,R11308	-	ko00000,ko00001,ko01000	-	GH5,GH9	-	CBM_6,Cellulase,F5_F8_type_C,fn3
Hsc_gene_21951.t1	7234.FBpp0180671	1.97e-54	197.0	KOG0021@1|root,KOG0021@2759|Eukaryota,38D2F@33154|Opisthokonta,3B9ND@33208|Metazoa,3CU0T@33213|Bilateria,41V7C@6656|Arthropoda,3SFTH@50557|Insecta,4517S@7147|Diptera,45RTB@7214|Drosophilidae	33208|Metazoa	Q	glutathione synthase activity. It is involved in the biological process described with glutathione biosynthetic process	GSS	GO:0000166,GO:0000287,GO:0001101,GO:0003674,GO:0003824,GO:0004363,GO:0005488,GO:0005515,GO:0005524,GO:0005575,GO:0005622,GO:0005623,GO:0005737,GO:0005829,GO:0006082,GO:0006518,GO:0006520,GO:0006575,GO:0006749,GO:0006750,GO:0006790,GO:0006807,GO:0006950,GO:0006974,GO:0006979,GO:0007275,GO:0007399,GO:0007568,GO:0008144,GO:0008150,GO:0008152,GO:0009058,GO:0009410,GO:0009605,GO:0009636,GO:0009987,GO:…	6.3.2.3	ko:K21456	ko00270,ko00480,ko01100,ko04216,map00270,map00480,map01100,map04216	M00118	R00497,R10994	RC00096,RC00141	ko00000,ko00001,ko00002,ko01000,ko04147	-	-	-	GSH_synth_ATP
Hsc_gene_22123.t1	990285.RGCCGE502_24898	6.25e-151	454.0	COG1621@1|root,COG1621@2|Bacteria,1MWTX@1224|Proteobacteria,2U5DU@28211|Alphaproteobacteria,4BBHQ@82115|Rhizobiaceae	28211|Alphaproteobacteria	G	Glycosyl hydrolases family 32	cscA	GO:0005575,GO:0005622,GO:0005623,GO:0005737,GO:0044424,GO:0044464	3.2.1.26	ko:K01193	ko00052,ko00500,ko01100,map00052,map00500,map01100	-	R00801,R00802,R02410,R03635,R03921,R06088	RC00028,RC00077	ko00000,ko00001,ko01000	-	GH32	-	Glyco_hydro_32C,Glyco_hydro_32N
Hsc_gene_22123.t2	990285.RGCCGE502_24898	7.96e-150	454.0	COG1621@1|root,COG1621@2|Bacteria,1MWTX@1224|Proteobacteria,2U5DU@28211|Alphaproteobacteria,4BBHQ@82115|Rhizobiaceae	28211|Alphaproteobacteria	G	Glycosyl hydrolases family 32	cscA	GO:0005575,GO:0005622,GO:0005623,GO:0005737,GO:0044424,GO:0044464	3.2.1.26	ko:K01193	ko00052,ko00500,ko01100,map00052,map00500,map01100	-	R00801,R00802,R02410,R03635,R03921,R06088	RC00028,RC00077	ko00000,ko00001,ko01000	-	GH32	-	Glyco_hydro_32C,Glyco_hydro_32N
Hsc_gene_24836.t1	161934.XP_010669246.1	2.53e-80	253.0	COG5272@1|root,KOG0001@2759|Eukaryota,37K87@33090|Viridiplantae,3G7XW@35493|Streptophyta	35493|Streptophyta	O	Ubiquitin exists either covalently attached to another protein, or free (unanchored). When covalently bound, it is conjugated to target proteins via an isopeptide bond either as a monomer (monoubiquitin), a polymer linked via different Lys residues of the ubiquitin (polyubiquitin chains) or a linear polymer linked via the initiator Met of the ubiquitin (linear polyubiquitin chains). Polyubiquitin…	-	GO:0006508,GO:0006511,GO:0006807,GO:0008150,GO:0008152,GO:0009056,GO:0009057,GO:0009987,GO:0019538,GO:0019941,GO:0030163,GO:0043170,GO:0043632,GO:0044237,GO:0044238,GO:0044248,GO:0044257,GO:0044260,GO:0044265,GO:0044267,GO:0051603,GO:0071704,GO:1901564,GO:1901565,GO:1901575	-	ko:K02927,ko:K08770	ko03010,ko03320,map03010,map03320	M00177,M00179	-	-	br01610,ko00000,ko00001,ko00002,ko03011,ko04121	-	-	-	ubiquitin
Hsc_gene_25247.t1	6326.BUX.s00713.1159	5.16e-229	669.0	COG1505@1|root,KOG2237@2759|Eukaryota,38DGX@33154|Opisthokonta,3BADV@33208|Metazoa,3CXQ9@33213|Bilateria,40BBE@6231|Nematoda,1KUTY@119089|Chromadorea	33208|Metazoa	O	Prolyl oligopeptidase, N-terminal beta-propeller domain	PREP	GO:0003674,GO:0003824,GO:0004175,GO:0004252,GO:0005488,GO:0005575,GO:0005622,GO:0005623,GO:0005634,GO:0005737,GO:0005829,GO:0006508,GO:0006807,GO:0008150,GO:0008152,GO:0008233,GO:0008236,GO:0016787,GO:0016788,GO:0017171,GO:0019538,GO:0033218,GO:0042277,GO:0043170,GO:0043226,GO:0043227,GO:0043229,GO:0043231,GO:0044238,GO:0044424,GO:0044444,GO:0044464,GO:0052689,GO:0070011,GO:0071704,GO:0140096,GO:…	3.4.21.26	ko:K01322	ko04614,map04614	-	-	-	ko00000,ko00001,ko01000,ko01002	-	-	-	Peptidase_S9,Peptidase_S9_N
Hsc_gene_26047.t1	281687.CJA25871	1.04e-41	155.0	KOG0021@1|root,KOG0021@2759|Eukaryota,38D2F@33154|Opisthokonta,3B9ND@33208|Metazoa,3CU0T@33213|Bilateria,40BNH@6231|Nematoda,1KVB7@119089|Chromadorea,40SFC@6236|Rhabditida	33208|Metazoa	Q	Eukaryotic glutathione synthase, ATP binding domain	GSS	GO:0000166,GO:0000287,GO:0001101,GO:0003674,GO:0003824,GO:0004363,GO:0005488,GO:0005515,GO:0005524,GO:0005575,GO:0005622,GO:0005623,GO:0005737,GO:0005829,GO:0006082,GO:0006518,GO:0006520,GO:0006575,GO:0006749,GO:0006750,GO:0006790,GO:0006807,GO:0006950,GO:0006974,GO:0006979,GO:0007275,GO:0007399,GO:0007568,GO:0008144,GO:0008150,GO:0008152,GO:0009058,GO:0009410,GO:0009605,GO:0009636,GO:0009987,GO:…	6.3.2.3	ko:K21456	ko00270,ko00480,ko01100,ko04216,map00270,map00480,map01100,map04216	M00118	R00497,R10994	RC00096,RC00141	ko00000,ko00001,ko00002,ko01000,ko04147	-	-	-	GSH_synth_ATP
Hsc_gene_26058.t1	281687.CJA25871	5.42e-37	142.0	KOG0021@1|root,KOG0021@2759|Eukaryota,38D2F@33154|Opisthokonta,3B9ND@33208|Metazoa,3CU0T@33213|Bilateria,40BNH@6231|Nematoda,1KVB7@119089|Chromadorea,40SFC@6236|Rhabditida	33208|Metazoa	Q	Eukaryotic glutathione synthase, ATP binding domain	GSS	GO:0000166,GO:0000287,GO:0001101,GO:0003674,GO:0003824,GO:0004363,GO:0005488,GO:0005515,GO:0005524,GO:0005575,GO:0005622,GO:0005623,GO:0005737,GO:0005829,GO:0006082,GO:0006518,GO:0006520,GO:0006575,GO:0006749,GO:0006750,GO:0006790,GO:0006807,GO:0006950,GO:0006974,GO:0006979,GO:0007275,GO:0007399,GO:0007568,GO:0008144,GO:0008150,GO:0008152,GO:0009058,GO:0009410,GO:0009605,GO:0009636,GO:0009987,GO:…	6.3.2.3	ko:K21456	ko00270,ko00480,ko01100,ko04216,map00270,map00480,map01100,map04216	M00118	R00497,R10994	RC00096,RC00141	ko00000,ko00001,ko00002,ko01000,ko04147	-	-	-	GSH_synth_ATP
Hsc_gene_26289.t1	37682.EMT12841	2.02e-28	125.0	KOG0021@1|root,KOG0021@2759|Eukaryota,37MWP@33090|Viridiplantae,3GDRX@35493|Streptophyta,3KN8Z@4447|Liliopsida,3IEQG@38820|Poales	35493|Streptophyta	Q	Eukaryotic glutathione synthase, ATP binding domain	GSH2	GO:0000166,GO:0000287,GO:0001101,GO:0003674,GO:0003824,GO:0004363,GO:0005488,GO:0005515,GO:0005524,GO:0005575,GO:0005622,GO:0005623,GO:0005737,GO:0005829,GO:0006082,GO:0006518,GO:0006520,GO:0006575,GO:0006749,GO:0006750,GO:0006790,GO:0006807,GO:0008144,GO:0008150,GO:0008152,GO:0009058,GO:0009507,GO:0009536,GO:0009719,GO:0009725,GO:0009753,GO:0009987,GO:0010033,GO:0016874,GO:0016879,GO:0016881,GO:…	6.3.2.3	ko:K21456	ko00270,ko00480,ko01100,ko04216,map00270,map00480,map01100,map04216	M00118	R00497,R10994	RC00096,RC00141	ko00000,ko00001,ko00002,ko01000,ko04147	-	-	-	GSH_synth_ATP
Hsc_gene_2750.t1	1392488.JHZY01000004_gene3177	2.71e-76	244.0	COG2730@1|root,COG2730@2|Bacteria,4NIBG@976|Bacteroidetes,1HYT8@117743|Flavobacteriia	976|Bacteroidetes	G	Belongs to the glycosyl hydrolase 5 (cellulase A) family	-	-	3.2.1.4	ko:K01179	ko00500,ko01100,map00500,map01100	-	R06200,R11307,R11308	-	ko00000,ko00001,ko01000	-	GH5,GH9	-	CBM_6,Cellulase,F5_F8_type_C,fn3
Hsc_gene_3822.t1	446466.Cfla_1313	1.05e-33	134.0	COG3509@1|root,COG5297@1|root,COG3509@2|Bacteria,COG5297@2|Bacteria,2GK3F@201174|Actinobacteria	201174|Actinobacteria	G	Pectate lyase	-	-	-	-	-	-	-	-	-	-	-	-	Pectate_lyase,RicinB_lectin_2
Hsc_gene_7777.t1	6238.CBG23993	8.03e-35	134.0	COG2340@1|root,KOG3017@2759|Eukaryota,39U9X@33154|Opisthokonta,3BHZ2@33208|Metazoa,3CXDK@33213|Bilateria,40R3T@6231|Nematoda,1M85P@119089|Chromadorea,410VW@6236|Rhabditida	33208|Metazoa	S	Belongs to the CRISP family	PI15	GO:0000323,GO:0001775,GO:0002252,GO:0002263,GO:0002274,GO:0002275,GO:0002283,GO:0002366,GO:0002376,GO:0002443,GO:0002444,GO:0002446,GO:0005575,GO:0005622,GO:0005623,GO:0005737,GO:0005764,GO:0005765,GO:0005766,GO:0005773,GO:0005774,GO:0005886,GO:0006810,GO:0006887,GO:0006950,GO:0006955,GO:0007275,GO:0007568,GO:0008150,GO:0008340,GO:0009266,GO:0009314,GO:0009408,GO:0009411,GO:0009416,GO:0009628,GO:…	-	ko:K19919,ko:K20412	-	-	-	-	ko00000,ko04090,ko04131	-	-	-	CAP
Hsc_gene_8166.t1	6412.HelroP157658	5.9e-35	139.0	KOG0021@1|root,KOG0021@2759|Eukaryota,38D2F@33154|Opisthokonta	33154|Opisthokonta	Q	glutathione synthase activity	GSS	GO:0000166,GO:0000287,GO:0001101,GO:0003674,GO:0003824,GO:0004363,GO:0005488,GO:0005515,GO:0005524,GO:0005575,GO:0005622,GO:0005623,GO:0005737,GO:0005829,GO:0006082,GO:0006518,GO:0006520,GO:0006575,GO:0006749,GO:0006750,GO:0006790,GO:0006807,GO:0006810,GO:0006811,GO:0006820,GO:0006857,GO:0006950,GO:0006974,GO:0006979,GO:0007275,GO:0007399,GO:0007568,GO:0008144,GO:0008150,GO:0008152,GO:0009058,GO:…	6.3.2.3	ko:K21456	ko00270,ko00480,ko01100,ko04216,map00270,map00480,map01100,map04216	M00118	R00497,R10994	RC00096,RC00141	ko00000,ko00001,ko00002,ko01000,ko04147	-	-	iMM904.YOL049W,iND750.YOL049W	GSH_synth_ATP
Hsc_gene_9216.t1	37682.EMT12841	2.15e-37	151.0	KOG0021@1|root,KOG0021@2759|Eukaryota,37MWP@33090|Viridiplantae,3GDRX@35493|Streptophyta,3KN8Z@4447|Liliopsida,3IEQG@38820|Poales	35493|Streptophyta	Q	Eukaryotic glutathione synthase, ATP binding domain	GSH2	GO:0000166,GO:0000287,GO:0001101,GO:0003674,GO:0003824,GO:0004363,GO:0005488,GO:0005515,GO:0005524,GO:0005575,GO:0005622,GO:0005623,GO:0005737,GO:0005829,GO:0006082,GO:0006518,GO:0006520,GO:0006575,GO:0006749,GO:0006750,GO:0006790,GO:0006807,GO:0008144,GO:0008150,GO:0008152,GO:0009058,GO:0009507,GO:0009536,GO:0009719,GO:0009725,GO:0009753,GO:0009987,GO:0010033,GO:0016874,GO:0016879,GO:0016881,GO:…	6.3.2.3	ko:K21456	ko00270,ko00480,ko01100,ko04216,map00270,map00480,map01100,map04216	M00118	R00497,R10994	RC00096,RC00141	ko00000,ko00001,ko00002,ko01000,ko04147	-	-	-	GSH_synth_ATP
Hsc_gene_9280.t1	13333.ERN12426	1.26e-33	135.0	KOG0021@1|root,KOG0021@2759|Eukaryota,37MWP@33090|Viridiplantae,3GDRX@35493|Streptophyta	35493|Streptophyta	Q	glutathione synthetase	-	-	3.1.26.5,6.3.2.3	ko:K03539,ko:K21456	ko00270,ko00480,ko01100,ko03008,ko03013,ko04216,map00270,map00480,map01100,map03008,map03013,map04216	M00118	R00497,R10994	RC00096,RC00141	ko00000,ko00001,ko00002,ko01000,ko03009,ko03016,ko03029,ko04147	-	-	-	GSH_synth_ATP
Hsc_gene_9417.t1	1463881.KL591017_gene3355	3.83e-31	130.0	COG5297@1|root,COG5297@2|Bacteria,2GK3F@201174|Actinobacteria	201174|Actinobacteria	G	Pectate lyase	-	-	-	-	-	-	-	-	-	-	-	-	Pectate_lyase
Hsc_gene_9767.t1	4529.ORUFI12G15700.1	4.13e-36	151.0	KOG0021@1|root,KOG0937@1|root,KOG0021@2759|Eukaryota,KOG0937@2759|Eukaryota,37MZJ@33090|Viridiplantae,3GBD7@35493|Streptophyta,3KPEH@4447|Liliopsida,3I8YQ@38820|Poales	35493|Streptophyta	U	Belongs to the adaptor complexes medium subunit family	-	-	-	ko:K19023	-	-	-	-	ko00000,ko03400	-	-	-	Adap_comp_sub
Hsc_gene_9835.t1	281687.CJA25871	2.98e-35	138.0	KOG0021@1|root,KOG0021@2759|Eukaryota,38D2F@33154|Opisthokonta,3B9ND@33208|Metazoa,3CU0T@33213|Bilateria,40BNH@6231|Nematoda,1KVB7@119089|Chromadorea,40SFC@6236|Rhabditida	33208|Metazoa	Q	Eukaryotic glutathione synthase, ATP binding domain	GSS	GO:0000166,GO:0000287,GO:0001101,GO:0003674,GO:0003824,GO:0004363,GO:0005488,GO:0005515,GO:0005524,GO:0005575,GO:0005622,GO:0005623,GO:0005737,GO:0005829,GO:0006082,GO:0006518,GO:0006520,GO:0006575,GO:0006749,GO:0006750,GO:0006790,GO:0006807,GO:0006950,GO:0006974,GO:0006979,GO:0007275,GO:0007399,GO:0007568,GO:0008144,GO:0008150,GO:0008152,GO:0009058,GO:0009410,GO:0009605,GO:0009636,GO:0009987,GO:…	6.3.2.3	ko:K21456	ko00270,ko00480,ko01100,ko04216,map00270,map00480,map01100,map04216	M00118	R00497,R10994	RC00096,RC00141	ko00000,ko00001,ko00002,ko01000,ko04147	-	-	-	GSH_synth_ATP
Hsc_gene_9965.t1	1250278.JQNQ01000001_gene2015	9.98e-94	288.0	COG2730@1|root,COG2730@2|Bacteria,4NIBG@976|Bacteroidetes,1HYT8@117743|Flavobacteriia	976|Bacteroidetes	G	Belongs to the glycosyl hydrolase 5 (cellulase A) family	-	-	3.2.1.4	ko:K01179	ko00500,ko01100,map00500,map01100	-	R06200,R11307,R11308	-	ko00000,ko00001,ko01000	-	GH5,GH9	-	CBM_6,Cellulase,F5_F8_type_C,fn3

## Sheet: Fig. 3F -1dpi similar to SvG 
Supporting Information Dataset 2 - The detected Heterodera schachtii genes, annotated gland genes and genes most similarly expressed as dorsal marker gene DG9937.
The 200 H. schachtii genes exhibiting expression profiles most similar to subventral glands expressed gene 21727 at 1 dpi based on Spearman correlation >0.9. Annotations are according to the effectorome, with "DG" indicating the dorsal gland, " SvG" indicating the subventral glands, and "NA" indicating that the gene is not present in the effectorome described by Molloy, B., Shin, D. S., Long, J.,…
Gene	Spearman correlation with 9937	Annotation
Hsc_gene_9985	1	NA
Hsc_gene_10343	1	NA
Hsc_gene_10382	1	NA
Hsc_gene_10629	1	NA
Hsc_gene_10736	1	NA
Hsc_gene_10824	1	NA
Hsc_gene_12325	1	NA
Hsc_gene_12340	1	NA
Hsc_gene_12415	1	NA
Hsc_gene_12492	1	NA
Hsc_gene_12669	1	NA
Hsc_gene_12574	1	NA
Hsc_gene_12635	1	NA
Hsc_gene_12684	1	NA
Hsc_gene_12827	1	NA
Hsc_gene_12917	1	NA
Hsc_gene_13080	1	NA
Hsc_gene_13190	1	NA
Hsc_gene_8486	1	NA
Hsc_gene_8678	1	NA
Hsc_gene_8732	1	NA
Hsc_gene_19687	1	NA
Hsc_gene_19688	1	NA
Hsc_gene_19829	1	NA
Hsc_gene_20114	1	NA
Hsc_gene_20133	1	NA
Hsc_gene_20144	1	NA
Hsc_gene_20154	1	NA
Hsc_gene_20162	1	NA
Hsc_gene_20201	1	NA
Hsc_gene_20205	1	NA
Hsc_gene_20245	1	NA
Hsc_gene_20321	1	NA
Hsc_gene_18172	1	NA
Hsc_gene_18217	1	NA
Hsc_gene_18245	1	NA
Hsc_gene_25253	1	NA
Hsc_gene_25320	1	NA
Hsc_gene_25326	1	NA
Hsc_gene_25403	1	NA
Hsc_gene_25375	1	NA
Hsc_gene_25685	1	NA
Hsc_gene_6166	1	NA
Hsc_gene_6207	1	NA
Hsc_gene_6263	1	NA
Hsc_gene_6337	1	NA
Hsc_gene_6360	1	NA
Hsc_gene_6394	1	NA
Hsc_gene_6504	1	Putative
Hsc_gene_6561	1	NA
Hsc_gene_4189	1	NA
Hsc_gene_4369	1	NA
Hsc_gene_4408	1	NA
Hsc_gene_4443	1	NA
Hsc_gene_4506	1	NA
Hsc_gene_4520	1	NA
Hsc_gene_4675	1	NA
Hsc_gene_4698	1	NA
Hsc_gene_24751	1	NA
Hsc_gene_5370	1	NA
Hsc_gene_13869	1	NA
Hsc_gene_13857	1	NA
Hsc_gene_13867	1	NA
Hsc_gene_14296	1	NA
Hsc_gene_16538	1	NA
Hsc_gene_16598	1	NA
Hsc_gene_16776	1	NA
Hsc_gene_16886	1	NA
Hsc_gene_15302	1	NA
Hsc_gene_15327	1	NA
Hsc_gene_15451	1	Putative
Hsc_gene_15468	1	SvG
Hsc_gene_15553	1	NA
Hsc_gene_7153	1	NA
Hsc_gene_7378	1	NA
Hsc_gene_7409	1	NA
Hsc_gene_7542	1	NA
Hsc_gene_7582	1	NA
Hsc_gene_7624	1	NA
Hsc_gene_21623	1	NA
Hsc_gene_21684	1	NA
Hsc_gene_21886	1	NA
Hsc_gene_18451	1	NA
Hsc_gene_18501	1	NA
Hsc_gene_18507	1	NA
Hsc_gene_18515	1	NA
Hsc_gene_18544	1	NA
Hsc_gene_18567	1	NA
Hsc_gene_18614	1	NA
Hsc_gene_18622	1	NA
Hsc_gene_18671	1	NA
Hsc_gene_18710	1	NA
Hsc_gene_18747	1	NA
Hsc_gene_2359	1	NA
Hsc_gene_2430	1	NA
Hsc_gene_2493	1	NA
Hsc_gene_2658	1	NA
Hsc_gene_2749	1	SvG
Hsc_gene_16085	1	NA
Hsc_gene_17094	1	NA
Hsc_gene_17214	1	Putative
Hsc_gene_18978	1	NA
Hsc_gene_19083	1	NA
Hsc_gene_9200	1	NA
Hsc_gene_9207	1	NA
Hsc_gene_9329	1	NA
Hsc_gene_23504	1	NA
Hsc_gene_401	1	NA
Hsc_gene_511	1	NA
Hsc_gene_546	1	NA
Hsc_gene_25816	1	NA
Hsc_gene_19313	1	NA
Hsc_gene_19412	1	NA
Hsc_gene_19406	1	NA
Hsc_gene_14649	1	NA
Hsc_gene_24115	1	NA
Hsc_gene_24118	1	NA
Hsc_gene_24183	1	NA
Hsc_gene_21030	1	NA
Hsc_gene_12038	1	NA
Hsc_gene_17760	1	NA
Hsc_gene_17627	1	NA
Hsc_gene_26002	1	NA
Hsc_gene_26106	1	NA
Hsc_gene_26205	1	NA
Hsc_gene_3127	1	NA
Hsc_gene_26608	1	NA
Hsc_gene_21164	1	NA
Hsc_gene_21194	1	NA
Hsc_gene_21338	1	NA
Hsc_gene_4859	1	NA
Hsc_gene_4874	1	NA
Hsc_gene_4875	1	NA
Hsc_gene_4892	1	NA
Hsc_gene_5766	1	NA
Hsc_gene_5952	1	NA
Hsc_gene_5953	1	NA
Hsc_gene_15707	1	NA
Hsc_gene_17499	1	NA
Hsc_gene_664	1	NA
Hsc_gene_674	1	NA
Hsc_gene_743	1	Putative
Hsc_gene_23699	1	NA
Hsc_gene_23855	1	NA
Hsc_gene_11490	1	NA
Hsc_gene_20684	1	NA
Hsc_gene_888	1	NA
Hsc_gene_77	1	NA
Hsc_gene_89	1	NA
Hsc_gene_92	1	NA
Hsc_gene_173	1	NA
Hsc_gene_179	1	NA
Hsc_gene_222	1	NA
Hsc_gene_228	1	NA
Hsc_gene_258	1	NA
Hsc_gene_13790	1	NA
Hsc_gene_8114	1	NA
Hsc_gene_13277	1	NA
Hsc_gene_13298	1	NA
Hsc_gene_1081	1	NA
Hsc_gene_1132	1	DG
Hsc_gene_1160	1	NA
Hsc_gene_20885	1	NA
Hsc_gene_20902	1	NA
Hsc_gene_20947	1	NA
Hsc_gene_7859	1	NA
Hsc_gene_26303	1	NA
Hsc_gene_26341	1	NA
Hsc_gene_26395	1	NA
Hsc_gene_22252	1	NA
Hsc_gene_2017	1	NA
Hsc_gene_2056	1	NA
Hsc_gene_11790	1	NA
Hsc_gene_7029	1	NA
Hsc_gene_3678	1	NA
Hsc_gene_3725	1	NA
Hsc_gene_13497	1	NA
Hsc_gene_5102	1	SvG
Hsc_gene_9446	1	NA
Hsc_gene_19625	1	NA
Hsc_gene_11138	1	NA
Hsc_gene_3336	1	NA
Hsc_gene_22313	1	NA
Hsc_gene_22329	1	NA
Hsc_gene_16433	1	NA
Hsc_gene_6077	1	NA
Hsc_gene_6087	1	NA
Hsc_gene_9005	1	NA
Hsc_gene_7672	1	NA
Hsc_gene_11552	1	NA
Hsc_gene_7640	1	NA
Hsc_gene_23559	1	DG
Hsc_gene_6027	1	NA
Hsc_gene_11155	1	NA
Hsc_gene_10262	0.999975503325423	NA
Hsc_gene_13918	0.999079627931718	NA
Hsc_gene_2183	0.997735806804288	NA
Hsc_gene_21202	0.997203878880519	NA
Hsc_gene_6558	0.996916917763748	SvG
Hsc_gene_6138	0.996615958543721	NA
Hsc_gene_21727	NA	SvG

## Sheet: Fig. 3G -2dpi similar to DG
Supplementary Dataset 2 - The detected Heterodera schachtii genes, annotated gland genes and genes most similarly expressed as dorsal marker gene DG9937.
The 200 H. schachtii genes exhibiting expression profiles most similar to dorsal gland expressed gene 9937 at 2 dpi based on Spearman correlation >0.9. Annotations are according to the effectorome, with "DG" indicating the dorsal gland, and "NA" indicating that the gene is not present in the effectorome described by Molloy, B., Shin, D. S., Long, J., Pellegrin, C., Senatori, B., Vieira, P., ... &…
Gene	Spearman correlation	Annotation
Hsc_gene_9640	1	NA
Hsc_gene_9665	1	NA
Hsc_gene_9669	1	NA
Hsc_gene_9674	1	NA
Hsc_gene_9687	1	NA
Hsc_gene_9691	1	NA
Hsc_gene_9696	1	NA
Hsc_gene_9708	1	DG
Hsc_gene_9720	1	NA
Hsc_gene_9763	1	NA
Hsc_gene_9767	1	DG
Hsc_gene_9773	1	NA
Hsc_gene_9774	1	NA
Hsc_gene_9775	1	Putative
Hsc_gene_9781	1	NA
Hsc_gene_9800	1	NA
Hsc_gene_9819	1	NA
Hsc_gene_9830	1	NA
Hsc_gene_9843	1	NA
Hsc_gene_9851	1	NA
Hsc_gene_9875	1	NA
Hsc_gene_9878	1	NA
Hsc_gene_9880	1	NA
Hsc_gene_9883	1	Putative
Hsc_gene_9891	1	NA
Hsc_gene_9896	1	NA
Hsc_gene_9900	1	NA
Hsc_gene_9903	1	NA
Hsc_gene_9924	1	DG
Hsc_gene_9933	1	NA
Hsc_gene_9942	1	DG
Hsc_gene_9959	1	NA
Hsc_gene_9971	1	NA
Hsc_gene_10015	1	NA
Hsc_gene_10022	1	NA
Hsc_gene_10024	1	NA
Hsc_gene_10026	1	NA
Hsc_gene_10036	1	NA
Hsc_gene_10039	1	NA
Hsc_gene_10060	1	NA
Hsc_gene_10065	1	NA
Hsc_gene_10107	1	NA
Hsc_gene_10120	1	NA
Hsc_gene_10128	1	NA
Hsc_gene_10143	1	NA
Hsc_gene_10145	1	NA
Hsc_gene_10148	1	NA
Hsc_gene_10155	1	NA
Hsc_gene_10157	1	NA
Hsc_gene_10167	1	NA
Hsc_gene_10171	1	NA
Hsc_gene_10185	1	NA
Hsc_gene_10209	1	NA
Hsc_gene_10219	1	NA
Hsc_gene_10231	1	NA
Hsc_gene_10240	1	NA
Hsc_gene_10241	1	NA
Hsc_gene_10261	1	NA
Hsc_gene_10263	1	NA
Hsc_gene_10264	1	NA
Hsc_gene_10270	1	NA
Hsc_gene_10317	1	NA
Hsc_gene_10337	1	NA
Hsc_gene_10342	1	NA
Hsc_gene_10348	1	NA
Hsc_gene_10366	1	NA
Hsc_gene_10367	1	NA
Hsc_gene_10401	1	NA
Hsc_gene_10392	1	NA
Hsc_gene_10407	1	NA
Hsc_gene_10413	1	NA
Hsc_gene_10418	1	NA
Hsc_gene_10423	1	NA
Hsc_gene_10445	1	NA
Hsc_gene_10463	1	NA
Hsc_gene_10468	1	NA
Hsc_gene_10476	1	NA
Hsc_gene_10478	1	NA
Hsc_gene_10487	1	NA
Hsc_gene_10516	1	NA
Hsc_gene_10519	1	NA
Hsc_gene_10521	1	NA
Hsc_gene_10523	1	NA
Hsc_gene_10527	1	NA
Hsc_gene_10538	1	NA
Hsc_gene_10544	1	NA
Hsc_gene_10548	1	NA
Hsc_gene_10569	1	NA
Hsc_gene_10578	1	NA
Hsc_gene_10584	1	NA
Hsc_gene_10588	1	NA
Hsc_gene_10598	1	NA
Hsc_gene_10646	1	NA
Hsc_gene_10660	1	NA
Hsc_gene_10662	1	NA
Hsc_gene_10667	1	NA
Hsc_gene_10675	1	NA
Hsc_gene_10688	1	NA
Hsc_gene_10704	1	NA
Hsc_gene_10786	1	NA
Hsc_gene_10799	1	NA
Hsc_gene_10808	1	NA
Hsc_gene_10825	1	NA
Hsc_gene_10842	1	NA
Hsc_gene_10845	1	NA
Hsc_gene_10852	1	NA
Hsc_gene_12193	1	NA
Hsc_gene_12203	1	NA
Hsc_gene_12242	1	NA
Hsc_gene_12274	1	NA
Hsc_gene_12285	1	NA
Hsc_gene_12318	1	NA
Hsc_gene_12322	1	NA
Hsc_gene_12323	1	NA
Hsc_gene_12339	1	NA
Hsc_gene_12342	1	NA
Hsc_gene_12363	1	NA
Hsc_gene_12366	1	NA
Hsc_gene_12375	1	NA
Hsc_gene_12422	1	NA
Hsc_gene_12406	1	NA
Hsc_gene_12421	1	NA
Hsc_gene_12436	1	NA
Hsc_gene_12477	1	NA
Hsc_gene_12478	1	NA
Hsc_gene_12492	1	NA
Hsc_gene_12575	1	NA
Hsc_gene_12576	1	NA
Hsc_gene_12578	1	NA
Hsc_gene_12584	1	NA
Hsc_gene_12586	1	NA
Hsc_gene_12610	1	NA
Hsc_gene_12616	1	NA
Hsc_gene_12621	1	NA
Hsc_gene_12629	1	NA
Hsc_gene_12634	1	NA
Hsc_gene_12640	1	NA
Hsc_gene_12648	1	NA
Hsc_gene_12668	1	NA
Hsc_gene_12677	1	NA
Hsc_gene_12684	1	NA
Hsc_gene_12693	1	NA
Hsc_gene_12699	1	NA
Hsc_gene_12709	1	NA
Hsc_gene_12723	1	NA
Hsc_gene_12725	1	NA
Hsc_gene_12766	1	NA
Hsc_gene_12767	1	NA
Hsc_gene_12788	1	NA
Hsc_gene_12798	1	NA
Hsc_gene_12800	1	NA
Hsc_gene_12807	1	NA
Hsc_gene_12809	1	NA
Hsc_gene_12815	1	NA
Hsc_gene_12822	1	NA
Hsc_gene_12824	1	NA
Hsc_gene_12832	1	NA
Hsc_gene_12850	1	NA
Hsc_gene_12866	1	NA
Hsc_gene_12868	1	NA
Hsc_gene_12872	1	NA
Hsc_gene_12879	1	NA
Hsc_gene_12889	1	NA
Hsc_gene_12894	1	NA
Hsc_gene_12898	1	NA
Hsc_gene_12914	1	NA
Hsc_gene_12926	1	NA
Hsc_gene_12964	1	NA
Hsc_gene_12966	1	NA
Hsc_gene_13038	1	NA
Hsc_gene_12991	1	NA
Hsc_gene_12998	1	NA
Hsc_gene_13022	1	NA
Hsc_gene_13037	1	NA
Hsc_gene_13045	1	NA
Hsc_gene_13046	1	NA
Hsc_gene_13048	1	NA
Hsc_gene_13120	1	NA
Hsc_gene_13067	1	NA
Hsc_gene_13087	1	NA
Hsc_gene_13101	1	NA
Hsc_gene_13124	1	NA
Hsc_gene_13148	1	Putative
Hsc_gene_13155	1	NA
Hsc_gene_13165	1	NA
Hsc_gene_13166	1	NA
Hsc_gene_13176	1	NA
Hsc_gene_13177	1	NA
Hsc_gene_13182	1	NA
Hsc_gene_13249	1	NA
Hsc_gene_13254	1	NA
Hsc_gene_13255	1	NA
Hsc_gene_8254	1	NA
Hsc_gene_8259	1	NA
Hsc_gene_8260	1	NA
Hsc_gene_8281	1	NA
Hsc_gene_8270	1	NA
Hsc_gene_8272	1	NA
Hsc_gene_8282	1	NA
Hsc_gene_8283	1	NA
Hsc_gene_9937	NA	DG

## Sheet: References
Molloy, B., Shin, D. S., Long, J., Pellegrin, C., Senatori, B., Vieira, P., ... & Eves-van den Akker, S. (2024). The origin, deployment, and evolution of a plant-parasitic nematode effectorome. PLoS pathogens, 20(7), e1012395.
