# Supplementary material for: RNA tomography reveals spatial gene expression maps of Arabidopsis thaliana roots infected with Heterodera schachtii
Source: New Phytol. 2025 Oct 17;249(1):588–602. doi: 10.1111/nph.70674 (PMC12676076; doi:10.1111/nph.70674)
Supplement: Supplementary file 3 — Dataset S3 Most variably expressed Arabidopsis genes and corresponding Gene Ontology terms, 1‐ and 2‐d post inoculation with Heterodera schachtii. [file NPH-249-588-s001.xlsx]

## Sheet: Fig. 4A - 1 dpi genes
New Phytologist Supporting Information
Article title: RNA tomography reveals spatial gene expression maps of Arabidopsis thaliana roots infected with Heterodera schachtii
Authors: Anna Pijnacker*, Yuhao Wang*, Jaap-Jan Willig, Jonas Mars, Steffen Werner, Kelvin Adema, Geert Smant, Hendrik C. Korswagen, Jose L. Lozano-Torres
Article acceptance date: 27 September 2025
Supporting Information Dataset 3 - Most variably expressed Arabidopsis thaliana genes and corresponding Gene Ontology terms, 1 and 2 days post inoculation with Heterodera schachtii.
Selected Arabidopsis genes at 1 dpi and their corresponding cluster number determined based on Euclidean clustering using the Complex Heatmap package.
Transcript	Cluster number
AT5G23830	Cluster 1
AT3G24180	Cluster 1
AT2G24550	Cluster 1
AT5G52200	Cluster 1
AT1G49660	Cluster 1
AT3G12977	Cluster 1
AT2G43680	Cluster 1
AT1G19130	Cluster 1
AT5G19980	Cluster 1
AT5G07740	Cluster 1
AT1G80180	Cluster 1
AT3G01470	Cluster 1
AT2G25450	Cluster 1
AT4G28770	Cluster 1
AT4G24220	Cluster 1
AT3G12630	Cluster 1
AT5G58710	Cluster 1
AT3G14650	Cluster 1
AT4G12560	Cluster 1
AT4G39080	Cluster 1
AT4G21680	Cluster 1
AT1G22750	Cluster 1
AT5G22950	Cluster 1
AT1G15280	Cluster 1
AT1G24100	Cluster 1
AT1G79570	Cluster 1
AT1G31540	Cluster 1
AT1G29150	Cluster 1
AT4G05150	Cluster 1
AT1G06160	Cluster 1
AT3G04710	Cluster 1
AT5G40390	Cluster 1
AT2G46270	Cluster 1
AT1G77290	Cluster 1
AT3G55020	Cluster 1
AT1G68830	Cluster 1
AT1G65320	Cluster 1
AT2G02160	Cluster 1
AT4G38540	Cluster 1
AT5G53140	Cluster 1
AT1G28520	Cluster 1
AT5G61420	Cluster 1
AT2G20030	Cluster 1
AT2G04880	Cluster 1
AT4G02280	Cluster 1
AT1G30510	Cluster 1
AT3G12500	Cluster 1
AT1G12110	Cluster 1
AT2G34250	Cluster 1
AT5G44380	Cluster 1
AT2G25170	Cluster 1
AT5G10030	Cluster 1
AT3G42270	Cluster 1
AT3G20250	Cluster 1
AT1G36160	Cluster 1
AT4G33360	Cluster 1
AT4G26060	Cluster 1
AT5G53800	Cluster 1
AT1G01630	Cluster 1
AT3G49800	Cluster 1
AT5G07300	Cluster 1
AT5G05080	Cluster 1
AT1G60940	Cluster 1
AT5G63620	Cluster 1
AT1G08820	Cluster 1
AT5G11090	Cluster 1
AT1G09740	Cluster 1
AT4G06536	Cluster 1
AT2G39130	Cluster 1
AT5G40370	Cluster 1
AT3G07810	Cluster 1
AT1G79440	Cluster 1
AT3G52300	Cluster 1
AT3G52200	Cluster 1
AT5G42050	Cluster 1
AT1G76970	Cluster 1
AT3G21215	Cluster 1
AT5G36290	Cluster 1
AT4G02580	Cluster 1
AT4G17840	Cluster 1
AT2G29700	Cluster 1
AT5G04080	Cluster 1
AT3G22520	Cluster 1
AT4G02400	Cluster 1
AT5G17580	Cluster 1
AT1G23040	Cluster 1
AT5G54790	Cluster 1
AT1G55320	Cluster 1
AT2G01880	Cluster 1
AT3G54350	Cluster 1
AT2G31955	Cluster 1
AT5G02350	Cluster 1
AT4G20340	Cluster 1
AT4G35160	Cluster 1
AT3G48070	Cluster 1
AT3G09220	Cluster 1
AT5G52810	Cluster 1
AT1G78310	Cluster 1
AT1G76340	Cluster 1
AT1G78510	Cluster 1
AT3G28670	Cluster 1
AT3G60080	Cluster 1
AT2G46610	Cluster 1
AT1G71850	Cluster 1
AT4G29960	Cluster 1
AT2G28810	Cluster 1
AT1G76540	Cluster 1
AT5G60820	Cluster 1
AT5G60760	Cluster 1
AT2G23310	Cluster 1
AT4G15640	Cluster 1
AT3G15020	Cluster 1
AT3G08630	Cluster 1
AT4G31730	Cluster 1
AT1G58120	Cluster 1
AT1G45230	Cluster 1
AT5G13100	Cluster 1
AT2G44080	Cluster 1
AT5G16505	Cluster 1
AT2G30360	Cluster 1
AT5G51970	Cluster 1
AT4G30140	Cluster 1
AT4G33210	Cluster 1
AT4G21230	Cluster 1
AT5G05480	Cluster 1
AT1G16280	Cluster 1
AT3G20860	Cluster 1
AT2G38950	Cluster 1
AT5G66540	Cluster 1
AT1G80940	Cluster 1
AT4G36180	Cluster 1
AT2G05320	Cluster 1
AT4G29830	Cluster 1
AT1G19800	Cluster 1
AT1G57610	Cluster 1
AT1G66700	Cluster 1
AT5G02090	Cluster 1
AT2G47990	Cluster 1
AT5G48250	Cluster 1
AT5G47680	Cluster 1
AT5G58430	Cluster 1
AT3G46630	Cluster 1
AT1G27350	Cluster 1
AT4G03340	Cluster 1
AT5G67170	Cluster 1
AT2G46470	Cluster 1
AT5G07590	Cluster 1
AT1G76270	Cluster 1
AT1G27420	Cluster 1
AT5G09680	Cluster 1
AT5G27520	Cluster 1
AT3G06050	Cluster 1
AT2G15890	Cluster 1
AT1G67570	Cluster 1
AT5G60200	Cluster 1
AT2G20050	Cluster 1
AT2G26920	Cluster 1
AT1G06200	Cluster 1
AT1G60270	Cluster 1
AT1G21090	Cluster 1
AT2G22900	Cluster 1
AT5G59440	Cluster 1
AT2G05990	Cluster 1
AT4G27780	Cluster 1
AT1G16350	Cluster 1
AT2G02730	Cluster 1
AT5G02360	Cluster 1
AT5G60280	Cluster 1
AT4G40080	Cluster 1
AT3G60160	Cluster 1
AT5G25160	Cluster 1
AT5G38220	Cluster 1
AT1G30130	Cluster 1
AT2G45320	Cluster 1
AT3G33136	Cluster 1
AT5G38590	Cluster 1
AT4G38790	Cluster 1
AT2G47180	Cluster 1
AT1G30840	Cluster 1
AT3G57020	Cluster 1
AT5G61840	Cluster 1
AT3G54760	Cluster 1
AT2G36670	Cluster 1
AT5G20510	Cluster 1
AT3G51350	Cluster 1
AT4G00720	Cluster 1
AT1G26520	Cluster 1
AT3G01820	Cluster 1
AT5G55200	Cluster 1
AT5G35360	Cluster 1
AT4G17260	Cluster 1
AT5G64660	Cluster 1
AT5G65200	Cluster 1
AT3G01980	Cluster 1
AT1G79915	Cluster 1
AT1G03495	Cluster 1
AT1G25530	Cluster 1
AT2G47320	Cluster 1
AT3G27260	Cluster 1
AT4G37830	Cluster 1
AT3G09410	Cluster 1
AT4G13780	Cluster 1
AT4G21600	Cluster 1
AT1G13930	Cluster 1
AT5G08570	Cluster 1
AT3G23600	Cluster 1
AT1G70780	Cluster 1
AT5G54960	Cluster 1
AT2G38860	Cluster 1
AT3G02020	Cluster 1
AT3G10920	Cluster 1
AT5G64290	Cluster 1
AT5G38550	Cluster 1
AT5G10540	Cluster 1
AT5G27030	Cluster 1
AT5G13390	Cluster 1
AT4G32400	Cluster 1
AT3G47500	Cluster 1
AT2G26560	Cluster 1
AT1G78620	Cluster 1
AT1G13990	Cluster 1
AT2G46910	Cluster 1
AT3G24760	Cluster 1
AT1G25470	Cluster 1
AT2G31390	Cluster 1
AT3G48680	Cluster 1
AT1G48760	Cluster 1
AT3G48750	Cluster 1
AT5G54780	Cluster 1
AT5G27380	Cluster 1
AT5G51440	Cluster 1
AT4G08770	Cluster 1
AT5G10740	Cluster 1
AT4G00500	Cluster 1
AT4G30350	Cluster 1
AT5G66040	Cluster 1
AT5G04870	Cluster 1
AT1G73650	Cluster 1
AT2G21560	Cluster 1
AT3G44850	Cluster 1
AT1G68670	Cluster 1
AT3G61600	Cluster 1
AT3G57050	Cluster 1
AT5G53350	Cluster 1
AT4G29350	Cluster 1
AT2G36830	Cluster 1
AT5G60980	Cluster 1
AT5G62050	Cluster 1
AT2G15560	Cluster 1
AT4G33945	Cluster 1
AT5G15680	Cluster 1
AT1G07250	Cluster 1
AT5G03560	Cluster 1
AT2G02280	Cluster 1
AT1G33520	Cluster 1
AT1G02150	Cluster 1
AT2G35020	Cluster 1
AT3G14860	Cluster 1
AT2G44410	Cluster 1
AT1G71210	Cluster 1
AT1G61370	Cluster 1
AT3G49850	Cluster 1
AT5G58220	Cluster 1
AT4G23540	Cluster 1
AT2G33205	Cluster 1
AT5G26850	Cluster 1
AT2G39750	Cluster 1
AT3G49310	Cluster 1
AT5G54590	Cluster 1
AT3G52210	Cluster 1
AT5G36880	Cluster 1
AT4G17370	Cluster 1
AT3G46960	Cluster 1
AT5G49890	Cluster 1
AT2G36220	Cluster 1
AT4G21790	Cluster 1
AT5G17060	Cluster 1
AT2G41770	Cluster 1
AT5G15790	Cluster 1
AT5G13440	Cluster 1
AT2G43650	Cluster 1
AT4G35070	Cluster 1
AT5G01490	Cluster 1
AT4G27960	Cluster 1
AT1G20696	Cluster 1
AT2G22400	Cluster 1
AT5G15610	Cluster 1
AT3G13410	Cluster 1
AT2G38970	Cluster 1
AT5G66920	Cluster 1
AT4G40070	Cluster 1
AT5G05540	Cluster 1
AT1G75660	Cluster 1
AT4G37210	Cluster 1
AT1G48635	Cluster 1
AT3G59320	Cluster 1
AT4G25440	Cluster 1
AT5G58130	Cluster 1
AT5G01250	Cluster 1
AT1G06060	Cluster 1
AT5G38110	Cluster 1
AT2G15690	Cluster 1
AT3G19120	Cluster 1
AT4G32240	Cluster 1
AT3G51100	Cluster 1
AT2G05220	Cluster 1
AT3G60980	Cluster 1
AT3G02350	Cluster 1
AT4G11010	Cluster 1
AT3G14200	Cluster 1
AT5G61010	Cluster 1
AT3G25710	Cluster 1
AT1G68690	Cluster 1
AT3G56200	Cluster 1
AT5G26980	Cluster 1
AT3G04350	Cluster 1
AT1G23950	Cluster 1
AT4G39350	Cluster 1
AT5G48380	Cluster 1
AT3G62560	Cluster 1
AT2G44100	Cluster 1
AT1G64530	Cluster 1
AT5G26210	Cluster 1
AT5G47890	Cluster 1
AT1G71880	Cluster 1
AT1G56190	Cluster 1
AT5G12200	Cluster 1
AT5G08450	Cluster 1
AT2G38040	Cluster 1
AT5G24500	Cluster 1
AT2G47860	Cluster 1
AT2G18196	Cluster 1
AT3G46930	Cluster 1
AT5G49880	Cluster 1
AT5G17440	Cluster 1
AT5G51570	Cluster 1
AT3G10850	Cluster 1
AT4G21560	Cluster 1
AT4G12250	Cluster 1
AT1G56700	Cluster 1
AT1G11020	Cluster 1
AT2G19470	Cluster 1
AT1G64520	Cluster 1
AT2G03470	Cluster 1
AT5G48960	Cluster 1
AT1G04770	Cluster 1
AT1G71800	Cluster 1
AT4G00231	Cluster 1
AT4G29120	Cluster 1
AT3G22220	Cluster 1
AT5G62740	Cluster 1
AT5G10625	Cluster 1
AT1G05260	Cluster 1
AT1G05120	Cluster 1
AT4G34720	Cluster 1
AT5G03460	Cluster 1
AT3G04940	Cluster 1
AT5G58950	Cluster 1
AT4G39240	Cluster 1
AT4G14620	Cluster 1
AT2G44310	Cluster 1
AT4G17880	Cluster 1
AT1G03930	Cluster 1
AT5G16760	Cluster 1
AT5G45750	Cluster 1
AT3G06440	Cluster 1
AT3G09405	Cluster 1
AT3G29270	Cluster 1
AT4G31910	Cluster 1
AT3G44190	Cluster 1
AT1G56460	Cluster 1
AT1G50360	Cluster 1
AT5G43780	Cluster 1
AT3G61960	Cluster 1
AT2G32730	Cluster 1
AT3G03440	Cluster 1
AT4G34131	Cluster 1
AT4G39910	Cluster 1
AT4G31240	Cluster 1
AT5G60580	Cluster 1
AT3G51120	Cluster 1
AT5G42850	Cluster 1
AT3G16840	Cluster 1
AT5G62070	Cluster 1
AT1G10670	Cluster 1
AT5G45490	Cluster 1
AT1G30650	Cluster 1
AT2G36200	Cluster 1
AT5G23720	Cluster 1
AT1G63430	Cluster 1
AT4G29510	Cluster 1
AT5G65760	Cluster 1
AT3G23280	Cluster 1
AT5G18940	Cluster 1
AT1G61670	Cluster 1
AT4G10790	Cluster 1
AT5G46060	Cluster 1
AT3G03570	Cluster 1
AT2G46240	Cluster 1
AT5G24010	Cluster 1
AT2G36360	Cluster 1
AT5G12410	Cluster 1
AT1G70650	Cluster 1
AT2G29590	Cluster 1
AT4G30870	Cluster 1
AT5G05600	Cluster 1
AT4G18580	Cluster 1
AT4G20910	Cluster 1
AT2G32510	Cluster 1
AT1G33250	Cluster 1
AT5G05970	Cluster 1
AT4G04770	Cluster 1
AT5G17160	Cluster 1
AT5G41770	Cluster 1
AT3G21160	Cluster 1
AT4G29330	Cluster 1
AT5G21970	Cluster 1
AT1G30900	Cluster 1
AT2G31240	Cluster 1
AT1G35250	Cluster 1
AT5G62910	Cluster 1
AT2G47580	Cluster 1
AT3G08780	Cluster 1
AT1G53910	Cluster 1
AT1G22200	Cluster 1
AT1G08110	Cluster 1
AT3G59970	Cluster 1
AT5G02240	Cluster 1
AT2G35100	Cluster 1
AT3G57590	Cluster 1
AT2G47485	Cluster 1
AT4G16450	Cluster 1
AT1G02816	Cluster 1
AT4G17830	Cluster 1
AT4G15260	Cluster 1
AT5G05460	Cluster 1
AT5G41950	Cluster 1
AT5G62930	Cluster 1
AT4G25100	Cluster 1
AT1G51590	Cluster 1
AT2G02510	Cluster 1
AT3G17860	Cluster 1
AT1G68850	Cluster 1
AT4G36610	Cluster 1
AT2G17570	Cluster 1
AT5G41210	Cluster 1
AT3G57490	Cluster 1
AT2G37550	Cluster 1
AT4G34600	Cluster 1
AT5G15830	Cluster 1
AT1G50630	Cluster 1
AT4G28390	Cluster 1
AT2G32660	Cluster 1
AT4G19010	Cluster 1
AT2G48090	Cluster 1
AT2G39650	Cluster 1
AT5G08660	Cluster 1
AT5G13980	Cluster 1
AT5G61150	Cluster 1
AT1G20575	Cluster 1
AT5G22370	Cluster 1
AT3G24800	Cluster 1
AT5G43880	Cluster 1
AT1G55500	Cluster 1
AT3G04530	Cluster 1
AT3G11660	Cluster 1
AT5G62575	Cluster 1
AT5G55290	Cluster 1
AT1G09290	Cluster 1
AT1G21110	Cluster 1
AT1G55880	Cluster 1
AT4G13345	Cluster 1
AT1G66140	Cluster 1
AT5G05950	Cluster 1
AT5G22210	Cluster 1
AT1G03770	Cluster 1
AT1G62370	Cluster 1
AT5G03030	Cluster 1
AT1G16560	Cluster 1
AT1G79660	Cluster 1
AT2G25940	Cluster 1
AT4G15475	Cluster 1
AT4G14920	Cluster 1
AT5G20680	Cluster 1
AT5G50370	Cluster 1
AT3G20650	Cluster 1
AT4G39660	Cluster 1
AT2G31820	Cluster 1
AT3G23780	Cluster 1
AT2G27230	Cluster 1
AT3G06035	Cluster 1
AT3G08943	Cluster 1
AT5G25450	Cluster 1
AT1G63270	Cluster 1
AT5G24800	Cluster 1
AT4G02760	Cluster 1
AT1G26340	Cluster 1
AT5G45030	Cluster 1
AT3G47300	Cluster 1
AT1G19440	Cluster 1
AT1G20770	Cluster 1
AT1G28760	Cluster 1
AT5G08510	Cluster 1
AT3G48080	Cluster 1
AT5G61390	Cluster 1
AT1G01640	Cluster 1
AT3G03970	Cluster 1
AT4G09510	Cluster 1
AT1G03830	Cluster 1
AT2G41300	Cluster 1
AT3G19590	Cluster 1
AT2G21580	Cluster 1
AT4G17070	Cluster 1
AT3G63030	Cluster 1
AT1G68150	Cluster 1
AT3G47540	Cluster 1
AT1G70630	Cluster 1
AT5G61600	Cluster 1
AT2G36890	Cluster 1
AT2G40950	Cluster 1
AT4G01350	Cluster 1
AT4G25360	Cluster 1
AT2G41140	Cluster 1
AT4G32620	Cluster 1
AT1G51630	Cluster 1
AT3G19450	Cluster 1
AT4G16830	Cluster 1
AT5G09220	Cluster 1
AT3G51370	Cluster 1
AT5G43940	Cluster 1
AT1G75540	Cluster 1
AT3G14990	Cluster 1
AT1G07260	Cluster 1
AT3G19980	Cluster 1
AT3G05420	Cluster 1
AT5G07460	Cluster 1
AT2G14170	Cluster 1
AT1G44910	Cluster 1
AT2G36290	Cluster 1
AT1G24180	Cluster 1
AT3G06620	Cluster 1
AT1G64280	Cluster 1
AT4G13360	Cluster 1
AT3G03420	Cluster 1
AT1G51420	Cluster 1
AT1G79270	Cluster 1
AT3G53520	Cluster 1
AT4G34135	Cluster 1
AT5G02310	Cluster 1
AT5G58540	Cluster 1
AT2G17720	Cluster 1
AT3G46640	Cluster 1
AT5G67370	Cluster 1
AT1G22910	Cluster 1
AT3G02250	Cluster 1
AT4G16950	Cluster 1
AT3G50000	Cluster 1
AT3G47980	Cluster 1
AT2G39360	Cluster 1
AT2G18040	Cluster 1
AT5G59090	Cluster 1
AT1G69410	Cluster 1
AT5G40100	Cluster 1
AT3G22620	Cluster 1
AT5G14880	Cluster 1
AT1G80570	Cluster 1
AT4G01450	Cluster 1
AT5G47720	Cluster 1
AT1G29418	Cluster 1
AT3G16340	Cluster 1
AT5G19930	Cluster 1
AT5G27420	Cluster 1
AT3G05020	Cluster 1
AT1G13570	Cluster 1
AT4G11570	Cluster 1
AT1G78550	Cluster 1
AT2G30120	Cluster 1
AT1G04080	Cluster 1
AT2G14720	Cluster 1
AT4G12240	Cluster 1
AT4G13050	Cluster 1
AT2G13660	Cluster 1
AT1G52130	Cluster 1
AT1G32370	Cluster 1
AT3G42433	Cluster 1
AT4G30996	Cluster 1
AT4G08320	Cluster 1
AT3G56970	Cluster 1
AT4G31920	Cluster 1
AT2G44760	Cluster 1
AT1G74180	Cluster 1
AT5G48657	Cluster 1
AT1G76070	Cluster 1
AT1G80550	Cluster 1
AT5G59140	Cluster 1
AT5G65560	Cluster 1
AT2G48110	Cluster 1
AT3G60720	Cluster 1
AT5G51620	Cluster 1
AT1G27070	Cluster 1
AT3G07430	Cluster 1
AT3G06690	Cluster 1
AT1G49740	Cluster 1
AT4G32930	Cluster 1
AT2G34590	Cluster 1
AT3G60680	Cluster 1
AT5G53530	Cluster 1
AT2G25605	Cluster 1
AT5G12850	Cluster 1
AT2G35900	Cluster 1
AT3G05390	Cluster 1
AT1G34770	Cluster 1
AT5G05800	Cluster 1
AT1G14060	Cluster 1
AT4G04695	Cluster 1
AT5G59930	Cluster 1
AT1G13050	Cluster 1
AT1G69030	Cluster 1
AT5G66490	Cluster 1
AT1G62970	Cluster 1
AT1G04950	Cluster 1
AT5G40690	Cluster 1
AT2G24260	Cluster 1
AT4G19560	Cluster 1
AT5G01560	Cluster 1
AT4G21530	Cluster 1
AT5G42990	Cluster 1
AT5G40520	Cluster 1
AT5G56200	Cluster 1
AT3G26640	Cluster 1
AT5G56170	Cluster 1
AT5G02270	Cluster 1
AT2G43080	Cluster 1
AT1G03090	Cluster 1
AT5G09400	Cluster 1
AT2G44790	Cluster 1
AT5G13330	Cluster 1
AT2G05940	Cluster 1
AT5G65700	Cluster 1
AT1G30580	Cluster 1
AT1G25280	Cluster 1
AT5G54680	Cluster 1
AT3G11450	Cluster 1
AT1G68490	Cluster 1
AT4G14990	Cluster 1
AT3G58040	Cluster 1
AT3G50360	Cluster 1
AT5G16370	Cluster 1
AT5G23340	Cluster 1
AT2G17390	Cluster 1
AT4G02570	Cluster 1
AT3G22890	Cluster 1
AT2G40430	Cluster 1
AT5G17330	Cluster 1
AT3G60600	Cluster 1
AT5G65940	Cluster 1
AT1G74060	Cluster 1
AT1G68790	Cluster 1
AT4G27310	Cluster 1
AT2G28190	Cluster 1
AT5G65310	Cluster 1
AT1G77530	Cluster 1
AT2G14510	Cluster 1
AT1G08460	Cluster 1
AT5G03470	Cluster 1
AT4G31670	Cluster 1
AT2G45240	Cluster 1
AT3G62050	Cluster 1
AT4G23710	Cluster 1
AT4G14500	Cluster 1
AT5G11270	Cluster 1
AT3G25717	Cluster 1
AT1G74680	Cluster 1
AT3G06470	Cluster 1
AT2G40380	Cluster 1
AT4G30470	Cluster 1
AT1G14980	Cluster 1
AT1G52320	Cluster 1
AT2G17020	Cluster 1
AT5G05780	Cluster 1
AT4G25660	Cluster 1
AT1G09760	Cluster 1
AT2G02790	Cluster 1
AT2G28710	Cluster 1
AT4G15230	Cluster 1
AT5G02100	Cluster 1
AT2G04780	Cluster 1
AT1G15130	Cluster 1
AT1G11100	Cluster 1
AT4G01910	Cluster 1
AT4G17340	Cluster 1
AT5G41140	Cluster 1
AT1G59900	Cluster 1
AT5G03150	Cluster 1
AT3G01260	Cluster 1
AT1G55840	Cluster 1
AT5G67080	Cluster 1
AT4G02130	Cluster 1
AT3G17020	Cluster 1
AT5G41040	Cluster 1
AT1G60670	Cluster 1
AT3G14595	Cluster 1
AT3G59770	Cluster 1
AT3G54950	Cluster 1
AT2G40940	Cluster 1
AT4G39050	Cluster 1
AT3G27890	Cluster 1
AT3G62420	Cluster 1
AT2G10410	Cluster 1
AT3G07270	Cluster 1
AT5G52882	Cluster 1
AT1G80780	Cluster 1
AT1G03950	Cluster 1
AT4G39100	Cluster 1
AT2G40900	Cluster 1
AT4G10380	Cluster 1
AT2G30470	Cluster 1
AT3G55270	Cluster 1
AT2G19450	Cluster 1
AT4G33300	Cluster 1
AT5G27930	Cluster 1
AT3G17410	Cluster 1
AT2G31360	Cluster 1
AT5G50380	Cluster 1
AT1G25550	Cluster 1
AT4G21660	Cluster 1
AT1G12760	Cluster 1
AT1G67340	Cluster 1
AT4G28540	Cluster 1
AT1G63670	Cluster 1
AT4G28060	Cluster 1
AT4G25280	Cluster 1
AT2G21250	Cluster 1
AT4G38080	Cluster 1
AT1G08980	Cluster 1
AT4G11600	Cluster 1
AT2G38310	Cluster 1
AT1G74310	Cluster 1
AT4G39270	Cluster 1
AT1G12520	Cluster 1
AT3G62700	Cluster 1
AT5G58590	Cluster 1
AT4G24400	Cluster 1
AT2G02040	Cluster 1
AT2G14750	Cluster 1
AT1G65720	Cluster 1
AT5G65780	Cluster 1
AT1G25400	Cluster 1
AT5G12140	Cluster 1
AT4G35000	Cluster 1
AT1G08620	Cluster 1
AT3G50910	Cluster 1
AT1G02890	Cluster 1
AT1G68050	Cluster 1
AT5G17050	Cluster 1
AT3G25740	Cluster 1
AT5G48970	Cluster 1
AT4G22260	Cluster 1
AT1G73060	Cluster 1
AT5G36940	Cluster 1
AT3G19460	Cluster 1
AT5G04670	Cluster 1
AT1G16070	Cluster 1
AT3G22600	Cluster 1
AT1G35190	Cluster 1
AT3G45210	Cluster 1
AT5G64670	Cluster 1
AT5G40300	Cluster 1
AT1G34300	Cluster 1
AT3G07273	Cluster 1
AT1G01230	Cluster 1
AT5G01060	Cluster 1
AT5G48720	Cluster 1
AT5G02820	Cluster 1
AT2G47840	Cluster 1
AT2G27470	Cluster 1
AT1G26130	Cluster 1
AT3G62780	Cluster 1
AT1G66750	Cluster 1
AT1G56180	Cluster 1
AT4G12290	Cluster 1
AT3G57140	Cluster 1
AT1G74640	Cluster 1
AT3G50300	Cluster 1
AT1G26940	Cluster 1
AT3G12550	Cluster 1
AT4G17616	Cluster 1
AT4G30840	Cluster 1
AT3G63130	Cluster 1
AT1G54990	Cluster 1
AT1G58200	Cluster 1
AT1G63170	Cluster 1
AT2G14285	Cluster 1
AT3G14620	Cluster 1
AT2G47330	Cluster 1
AT1G08800	Cluster 1
AT4G25710	Cluster 1
AT4G19650	Cluster 1
AT3G25500	Cluster 1
AT4G15880	Cluster 1
AT1G71110	Cluster 1
AT1G26550	Cluster 1
AT2G03450	Cluster 1
AT5G64440	Cluster 1
AT4G31990	Cluster 1
AT5G08790	Cluster 1
AT1G26930	Cluster 1
AT1G44160	Cluster 1
AT5G03540	Cluster 1
AT4G12040	Cluster 1
AT1G69980	Cluster 1
AT4G17330	Cluster 1
AT5G10960	Cluster 1
AT5G23630	Cluster 1
AT5G07220	Cluster 1
AT3G22200	Cluster 1
AT1G80300	Cluster 1
AT4G11850	Cluster 1
AT1G79590	Cluster 1
AT1G03280	Cluster 1
AT1G80910	Cluster 1
AT5G55860	Cluster 1
AT3G10410	Cluster 1
AT5G65480	Cluster 1
AT2G22780	Cluster 1
AT5G63190	Cluster 1
AT5G18490	Cluster 1
AT1G33260	Cluster 1
AT1G70490	Cluster 1
AT3G55010	Cluster 1
AT2G47170	Cluster 1
AT5G20900	Cluster 1
AT1G70810	Cluster 1
AT1G56423	Cluster 1
AT1G15490	Cluster 1
AT2G15910	Cluster 1
AT3G10050	Cluster 1
AT3G18790	Cluster 1
AT2G29960	Cluster 1
AT4G24550	Cluster 1
AT2G43850	Cluster 1
AT4G29040	Cluster 1
AT5G22140	Cluster 1
AT5G55260	Cluster 1
AT5G54110	Cluster 1
AT3G04070	Cluster 1
AT5G24870	Cluster 1
AT5G07710	Cluster 1
AT4G22350	Cluster 1
AT1G43190	Cluster 1
AT1G58025	Cluster 1
AT3G07630	Cluster 1
AT2G38770	Cluster 1
AT1G68060	Cluster 1
AT1G14360	Cluster 1
AT1G49320	Cluster 1
AT3G13060	Cluster 1
AT2G18730	Cluster 1
AT5G20570	Cluster 1
AT2G16920	Cluster 1
AT1G52600	Cluster 1
AT3G23660	Cluster 1
AT1G69900	Cluster 1
AT3G50530	Cluster 1
AT5G19000	Cluster 1
AT5G62560	Cluster 1
AT4G34680	Cluster 1
AT3G55370	Cluster 1
AT1G56140	Cluster 1
AT2G01220	Cluster 1
AT5G35560	Cluster 1
AT2G46340	Cluster 1
AT2G41900	Cluster 1
AT5G27150	Cluster 1
AT3G63380	Cluster 1
AT3G21250	Cluster 1
AT2G39950	Cluster 1
AT3G42430	Cluster 1
AT1G71980	Cluster 1
AT2G43570	Cluster 1
AT3G47810	Cluster 1
AT2G25190	Cluster 1
AT1G72020	Cluster 1
AT5G48590	Cluster 1
AT1G76900	Cluster 1
AT5G13590	Cluster 1
AT5G04550	Cluster 1
AT3G46720	Cluster 1
AT4G38800	Cluster 1
AT4G26220	Cluster 1
AT1G21660	Cluster 1
AT3G51460	Cluster 1
AT1G76030	Cluster 1
AT5G23450	Cluster 1
AT5G38480	Cluster 1
AT3G26030	Cluster 1
AT1G60730	Cluster 1
AT3G63200	Cluster 1
AT1G53380	Cluster 1
AT2G38380	Cluster 1
AT3G14400	Cluster 1
AT1G20450	Cluster 1
AT5G09920	Cluster 1
AT5G65110	Cluster 1
AT5G44320	Cluster 1
AT4G31790	Cluster 1
AT1G53750	Cluster 1
AT5G64250	Cluster 1
AT2G25730	Cluster 1
AT5G08680	Cluster 1
AT5G50200	Cluster 1
AT4G16660	Cluster 1
AT1G51060	Cluster 1
AT3G09810	Cluster 1
AT2G01110	Cluster 2
AT3G12620	Cluster 2
AT2G18790	Cluster 2
AT2G47000	Cluster 2
AT4G18130	Cluster 2
AT5G02620	Cluster 2
AT5G53450	Cluster 2
AT4G28710	Cluster 2
AT3G12740	Cluster 2
AT1G64190	Cluster 2
AT4G11220	Cluster 2
AT5G07350	Cluster 2
AT3G19670	Cluster 2
AT5G42020	Cluster 2
AT2G31570	Cluster 2
AT3G54670	Cluster 2
AT4G19670	Cluster 2
AT5G43560	Cluster 2
AT4G37870	Cluster 2
AT1G27100	Cluster 2
AT4G14430	Cluster 2
AT5G25060	Cluster 2
AT2G29995	Cluster 2
AT1G69960	Cluster 2
AT5G19590	Cluster 2
AT3G15040	Cluster 2
AT1G16250	Cluster 2
AT2G40400	Cluster 2
AT2G20140	Cluster 2
AT3G51440	Cluster 2
AT2G01830	Cluster 2
AT4G38620	Cluster 2
AT5G05730	Cluster 2
AT3G16830	Cluster 2
AT1G20920	Cluster 2
AT4G34430	Cluster 2
AT2G27660	Cluster 2
AT1G20980	Cluster 2
AT2G39435	Cluster 2
AT5G25170	Cluster 2
AT3G11690	Cluster 2
AT3G06500	Cluster 2
AT1G48230	Cluster 2
AT3G15470	Cluster 2
AT5G07360	Cluster 2
AT3G21465	Cluster 2
AT5G27950	Cluster 2
AT1G62480	Cluster 2
AT2G26280	Cluster 2
AT2G39580	Cluster 2
AT5G12840	Cluster 2
AT2G47830	Cluster 2
AT1G80750	Cluster 2
AT1G02270	Cluster 2
AT3G53540	Cluster 2
AT3G19510	Cluster 2
AT1G23150	Cluster 2
AT4G08920	Cluster 2
AT2G17530	Cluster 2
AT5G43930	Cluster 2
AT4G28880	Cluster 2
AT1G61740	Cluster 2
AT1G10720	Cluster 2
AT2G48060	Cluster 2
AT3G14830	Cluster 2
AT5G01770	Cluster 2
AT5G27920	Cluster 2
AT1G53280	Cluster 2
AT2G40510	Cluster 2
AT3G07100	Cluster 2
AT2G38470	Cluster 2
AT4G16760	Cluster 2
AT2G04305	Cluster 2
AT3G47160	Cluster 2
AT5G62130	Cluster 2
AT4G28260	Cluster 2
AT5G66140	Cluster 2
AT1G77680	Cluster 2
AT4G12570	Cluster 2
AT1G61480	Cluster 2
AT2G45360	Cluster 2
AT5G10820	Cluster 2
AT1G33980	Cluster 2
AT1G64750	Cluster 2
AT2G41790	Cluster 2
AT5G04890	Cluster 2
AT2G39340	Cluster 2
AT1G49340	Cluster 2
AT5G44750	Cluster 2
AT3G27880	Cluster 2
AT3G25790	Cluster 2
AT1G27840	Cluster 2
AT3G47680	Cluster 2
AT1G15800	Cluster 2
AT5G65620	Cluster 2
AT4G16070	Cluster 2
AT3G49780	Cluster 2
AT2G42330	Cluster 2
AT2G34730	Cluster 2
AT2G27980	Cluster 2
AT5G55560	Cluster 2
AT4G18930	Cluster 2
AT2G04890	Cluster 2
AT1G74270	Cluster 2
AT4G39740	Cluster 2
AT1G72190	Cluster 2
AT4G29680	Cluster 2
AT2G45010	Cluster 2
AT1G18420	Cluster 2
AT5G19485	Cluster 2
AT3G03520	Cluster 2
AT2G39780	Cluster 2
AT4G12770	Cluster 2
AT5G01830	Cluster 2
AT4G02350	Cluster 2
AT2G20780	Cluster 2
AT3G01990	Cluster 2
AT4G15540	Cluster 2
AT1G47530	Cluster 2
AT3G09350	Cluster 2
AT1G73740	Cluster 2
AT1G56550	Cluster 2
AT5G18230	Cluster 2
AT4G39680	Cluster 2
AT3G05200	Cluster 2
AT3G62310	Cluster 2
AT2G16900	Cluster 2
AT2G37840	Cluster 2
AT1G34370	Cluster 2
AT5G60570	Cluster 2
AT3G01090	Cluster 2
AT5G16470	Cluster 2
AT2G16750	Cluster 2
AT3G19895	Cluster 2
AT1G17720	Cluster 2
AT5G06140	Cluster 2
AT2G46560	Cluster 2
AT1G22040	Cluster 2
AT1G09980	Cluster 2
AT4G32940	Cluster 2
AT3G12560	Cluster 2
AT1G35612	Cluster 2
AT2G04400	Cluster 2
AT3G62980	Cluster 2
AT3G63150	Cluster 2
AT2G17150	Cluster 2
AT3G44670	Cluster 2
AT3G01340	Cluster 2
AT3G01200	Cluster 2
AT4G17910	Cluster 2
AT1G26850	Cluster 2
AT3G03990	Cluster 2
AT1G35620	Cluster 2
AT3G14680	Cluster 2
AT5G43730	Cluster 2
AT1G75410	Cluster 2
AT5G19400	Cluster 2
AT1G05940	Cluster 2
AT3G60030	Cluster 2
AT5G12860	Cluster 2
AT3G04740	Cluster 2
AT2G20820	Cluster 2
AT5G48010	Cluster 2
AT3G62290	Cluster 2
AT1G59960	Cluster 2
AT5G49850	Cluster 2
AT4G40060	Cluster 2
AT5G51430	Cluster 2
AT3G24160	Cluster 2
AT4G10590	Cluster 2
AT1G21730	Cluster 2
AT3G14270	Cluster 2
AT4G28440	Cluster 2
AT3G21640	Cluster 2
AT2G01510	Cluster 2
AT5G18750	Cluster 2
AT5G61440	Cluster 2
AT5G28530	Cluster 2
AT5G25760	Cluster 2
AT2G19080	Cluster 2
AT2G24150	Cluster 2
AT1G61820	Cluster 2
AT1G04130	Cluster 2
AT2G37440	Cluster 2
AT5G48770	Cluster 2
AT3G09690	Cluster 2
AT3G10760	Cluster 2
AT3G52640	Cluster 2
AT3G17590	Cluster 2
AT5G47730	Cluster 2
AT1G78130	Cluster 2
AT5G65060	Cluster 2
AT1G13195	Cluster 2
AT1G47640	Cluster 2
AT1G69360	Cluster 2
AT1G27960	Cluster 2
AT5G20360	Cluster 2
AT4G02660	Cluster 2
AT2G35530	Cluster 2
AT1G72990	Cluster 2
AT3G02710	Cluster 2
AT4G34070	Cluster 2
AT3G03160	Cluster 2
AT3G57030	Cluster 2
AT4G37900	Cluster 2
AT1G64050	Cluster 2
AT3G03670	Cluster 2
AT1G06150	Cluster 2
AT1G29830	Cluster 2
AT4G28320	Cluster 2
AT4G11790	Cluster 2
AT2G19490	Cluster 2
AT2G40620	Cluster 2
AT1G26120	Cluster 2
AT5G03830	Cluster 2
AT5G66930	Cluster 2
AT3G51640	Cluster 2
AT1G52710	Cluster 2
AT4G32960	Cluster 2
AT2G23740	Cluster 2
AT1G31940	Cluster 2
AT3G15180	Cluster 2
AT4G17790	Cluster 2
AT2G30600	Cluster 2
AT5G50780	Cluster 2
AT1G06490	Cluster 2
AT2G26870	Cluster 2
AT1G26470	Cluster 2
AT2G15695	Cluster 2
AT5G56750	Cluster 2
AT1G10910	Cluster 2
AT4G24200	Cluster 2
AT1G49040	Cluster 2
AT1G19860	Cluster 2
AT4G06499	Cluster 2
AT4G36820	Cluster 2
AT2G20650	Cluster 2
AT1G49700	Cluster 2
AT5G22560	Cluster 2
AT1G53800	Cluster 2
AT1G78200	Cluster 2
AT2G39518	Cluster 2
AT4G12640	Cluster 2
AT1G76390	Cluster 2
AT3G48240	Cluster 2
AT4G22580	Cluster 2
AT1G13590	Cluster 2
AT2G02230	Cluster 2
AT3G10300	Cluster 2
AT1G33680	Cluster 2
AT2G46040	Cluster 2
AT4G28980	Cluster 2
AT2G33320	Cluster 2
AT5G45900	Cluster 2
AT5G66180	Cluster 2
AT4G02640	Cluster 2
AT1G07960	Cluster 2
AT1G25420	Cluster 2
AT4G21810	Cluster 2
AT2G20000	Cluster 2
AT4G15910	Cluster 2
AT5G26910	Cluster 2
AT4G02020	Cluster 2
AT2G05170	Cluster 2
AT3G17970	Cluster 2
AT3G19360	Cluster 2
AT4G01720	Cluster 2
AT4G13520	Cluster 2
AT4G19190	Cluster 2
AT1G61180	Cluster 2
AT4G15090	Cluster 2
AT2G34310	Cluster 2
AT4G22000	Cluster 2
AT2G32260	Cluster 2
AT1G04970	Cluster 2
AT3G50830	Cluster 2
AT2G33550	Cluster 2
AT1G14370	Cluster 2
AT1G61030	Cluster 2
AT3G29390	Cluster 2
AT1G78800	Cluster 2
AT5G02050	Cluster 2
AT3G03880	Cluster 2
AT1G73670	Cluster 2
AT2G40000	Cluster 2
AT4G13270	Cluster 2
AT3G49470	Cluster 2
AT1G01930	Cluster 2
AT5G12130	Cluster 2
AT3G54740	Cluster 2
AT2G02080	Cluster 2
AT5G08160	Cluster 2
AT1G13180	Cluster 2
AT3G42280	Cluster 2
AT4G28370	Cluster 2
AT1G70590	Cluster 2
AT5G57210	Cluster 2
AT2G30200	Cluster 2
AT5G67350	Cluster 2
AT4G05410	Cluster 2
AT5G46510	Cluster 2
AT1G08450	Cluster 2
AT1G57870	Cluster 2
AT5G09410	Cluster 2
AT5G49580	Cluster 2
AT3G22170	Cluster 2
AT1G70250	Cluster 2
AT1G12530	Cluster 2
AT2G16720	Cluster 2
AT1G10522	Cluster 2
AT2G45140	Cluster 2
AT5G61380	Cluster 2
AT1G29350	Cluster 2
AT3G29400	Cluster 2
AT3G29160	Cluster 2
AT2G17550	Cluster 2
AT2G19830	Cluster 2
AT4G32660	Cluster 2
AT3G13310	Cluster 2
AT5G45470	Cluster 2
AT5G57580	Cluster 2
AT4G03110	Cluster 2
AT3G07870	Cluster 2
AT2G37980	Cluster 2
AT1G64610	Cluster 2
AT5G47100	Cluster 2
AT5G03140	Cluster 2
AT5G05750	Cluster 2
AT1G28050	Cluster 2
AT3G16220	Cluster 2
AT3G24070	Cluster 2
AT5G04720	Cluster 2
AT2G41020	Cluster 2
AT2G33590	Cluster 2
AT3G60880	Cluster 2
AT2G34300	Cluster 2
AT3G13480	Cluster 2
AT4G22910	Cluster 2
AT5G47140	Cluster 2
AT4G21710	Cluster 2
AT5G58190	Cluster 2
AT5G26990	Cluster 2
AT4G15093	Cluster 2
AT1G08700	Cluster 2
AT1G01950	Cluster 2
AT5G05230	Cluster 2
AT1G72500	Cluster 2
AT1G76460	Cluster 2
AT4G18640	Cluster 2
AT1G11390	Cluster 2
AT3G44820	Cluster 2
AT1G11680	Cluster 2
AT1G34630	Cluster 2
AT1G50560	Cluster 2
AT3G09010	Cluster 2
AT3G22840	Cluster 2
AT2G27760	Cluster 2
AT5G05670	Cluster 2
AT5G58060	Cluster 2
AT5G50900	Cluster 2
AT1G63460	Cluster 2
AT3G16310	Cluster 2
AT5G10780	Cluster 2
AT4G27640	Cluster 2
AT1G53300	Cluster 2
AT1G10570	Cluster 2
AT1G32580	Cluster 2
AT5G48570	Cluster 2
AT5G19090	Cluster 2
AT2G24820	Cluster 2
AT1G47056	Cluster 2
AT3G53750	Cluster 2
AT5G45160	Cluster 2
AT2G15880	Cluster 2
AT5G38360	Cluster 2
AT1G73150	Cluster 2
AT1G54440	Cluster 2
AT1G24625	Cluster 2
AT5G01290	Cluster 2
AT1G31500	Cluster 2
AT3G46330	Cluster 2
AT2G28940	Cluster 2
AT5G20885	Cluster 2
AT4G01595	Cluster 2
AT4G12760	Cluster 2
AT2G01430	Cluster 2
AT3G01460	Cluster 2
AT5G10950	Cluster 2
AT5G27730	Cluster 2
AT4G33740	Cluster 2
AT5G23250	Cluster 2
AT1G03860	Cluster 2
AT4G15770	Cluster 2
AT3G19290	Cluster 2
AT1G01910	Cluster 2
AT3G06110	Cluster 2
AT2G15230	Cluster 2
AT5G27100	Cluster 2
AT5G37720	Cluster 2
AT5G24260	Cluster 2
AT1G30110	Cluster 2
AT3G55850	Cluster 2
AT1G16300	Cluster 2
AT5G67260	Cluster 2
AT5G49780	Cluster 2
AT5G56180	Cluster 2
AT1G77920	Cluster 2
AT3G08950	Cluster 2
AT1G13560	Cluster 2
AT1G76600	Cluster 2
AT1G24120	Cluster 2
AT5G22510	Cluster 2
AT5G10870	Cluster 2
AT4G32820	Cluster 2
AT1G10850	Cluster 2
AT3G10030	Cluster 2
AT1G10140	Cluster 2
AT5G41690	Cluster 2
AT2G02590	Cluster 2
AT5G57270	Cluster 2
AT1G26090	Cluster 2
AT3G24030	Cluster 2
AT5G06630	Cluster 2
AT2G03360	Cluster 2
AT1G61460	Cluster 2
AT1G14642	Cluster 2
AT2G32340	Cluster 2
AT1G33110	Cluster 2
AT3G02280	Cluster 2
AT2G38130	Cluster 2
AT1G24440	Cluster 2
AT1G67520	Cluster 2
AT1G45050	Cluster 2
AT5G48530	Cluster 2
AT2G42840	Cluster 2
AT4G20000	Cluster 2
AT5G03555	Cluster 2
AT2G20670	Cluster 2
AT5G64510	Cluster 2
AT2G35170	Cluster 2
AT5G01930	Cluster 2
AT1G72125	Cluster 2
AT1G79400	Cluster 2
AT2G43780	Cluster 2
AT2G06255	Cluster 2
AT3G20100	Cluster 2
AT1G65032	Cluster 2
AT3G02700	Cluster 2
AT1G06270	Cluster 2
AT5G26622	Cluster 2
AT1G72860	Cluster 2
AT3G32970	Cluster 2
AT5G57890	Cluster 2
AT5G40230	Cluster 2
AT5G54980	Cluster 2
AT5G64680	Cluster 2
AT1G13250	Cluster 2
AT3G11030	Cluster 2
AT1G02050	Cluster 2
AT3G04160	Cluster 2
AT2G43280	Cluster 2
AT3G07080	Cluster 2
AT3G13620	Cluster 2
AT5G60950	Cluster 2
AT5G16860	Cluster 2
AT1G67626	Cluster 2
AT2G45860	Cluster 2
AT5G28430	Cluster 2
AT5G61040	Cluster 2
AT5G58340	Cluster 2
AT4G12130	Cluster 2
AT4G30410	Cluster 2
AT4G32200	Cluster 2
AT2G12970	Cluster 2
AT5G11920	Cluster 2
AT1G41743	Cluster 2
AT2G30230	Cluster 2
AT3G54560	Cluster 2
AT5G10420	Cluster 2
AT1G12845	Cluster 2
AT5G41220	Cluster 2
AT2G02765	Cluster 2
AT1G77460	Cluster 2
AT5G23550	Cluster 2
AT3G15450	Cluster 2
AT1G23890	Cluster 2
AT4G29905	Cluster 2
AT1G62330	Cluster 2
AT2G37970	Cluster 2
AT3G47050	Cluster 2
AT3G42711	Cluster 2
AT4G00060	Cluster 2
AT1G55180	Cluster 2
AT1G64300	Cluster 2
AT2G25710	Cluster 2
AT4G33630	Cluster 2
AT5G09290	Cluster 2
AT4G20330	Cluster 2
AT2G42360	Cluster 2
AT4G28240	Cluster 2
AT5G10060	Cluster 2
AT5G03420	Cluster 2
AT1G66480	Cluster 2
AT1G77885	Cluster 2
AT2G30670	Cluster 2
AT3G62450	Cluster 2
AT4G29670	Cluster 2
AT5G12240	Cluster 2
AT4G38960	Cluster 2
AT1G16870	Cluster 2
AT2G31440	Cluster 2
AT3G43430	Cluster 2
AT1G08060	Cluster 2
AT1G09000	Cluster 2
AT2G03220	Cluster 2
AT1G80900	Cluster 2
AT2G28380	Cluster 2
AT3G25930	Cluster 2
AT5G42030	Cluster 2
AT1G19485	Cluster 2
AT2G41980	Cluster 2
AT1G06470	Cluster 2
AT2G32520	Cluster 2
AT1G04960	Cluster 2
AT5G11790	Cluster 2
AT2G27810	Cluster 2
AT3G04480	Cluster 2
AT1G18260	Cluster 2
AT5G58740	Cluster 2
AT5G43850	Cluster 2
AT4G35860	Cluster 2
AT3G04605	Cluster 2
AT4G11120	Cluster 2
AT5G66675	Cluster 2
AT4G10360	Cluster 2
AT1G15400	Cluster 2
AT3G59700	Cluster 2
AT4G03500	Cluster 2
AT3G02420	Cluster 2
AT2G47700	Cluster 2
AT3G20920	Cluster 2
AT2G46490	Cluster 2
AT1G10840	Cluster 2
AT5G40470	Cluster 2
AT5G25110	Cluster 2
AT5G65140	Cluster 2
AT1G01490	Cluster 2
AT3G05545	Cluster 2
AT2G37250	Cluster 2
AT1G25390	Cluster 2
AT5G22090	Cluster 2
AT5G41260	Cluster 2
AT1G51890	Cluster 2
AT2G29400	Cluster 2
AT1G76580	Cluster 2
AT1G49050	Cluster 2
AT5G12400	Cluster 2
AT4G29140	Cluster 2
AT1G29280	Cluster 2
AT3G01720	Cluster 2
AT3G06300	Cluster 2
AT4G08180	Cluster 2
AT3G55410	Cluster 2
AT1G54460	Cluster 2
AT1G08570	Cluster 2
AT4G26910	Cluster 2
AT3G13110	Cluster 2
AT4G35380	Cluster 2
AT4G38520	Cluster 2
AT1G80870	Cluster 2
AT3G24170	Cluster 2
AT5G11700	Cluster 2
AT1G49450	Cluster 2
AT1G63500	Cluster 2
AT3G45240	Cluster 2
AT5G12470	Cluster 2
AT4G28570	Cluster 2
AT5G09330	Cluster 2
AT1G28060	Cluster 2
AT3G21220	Cluster 2
AT3G12580	Cluster 2
AT3G11950	Cluster 2
AT1G63610	Cluster 2
AT5G11350	Cluster 2
AT3G50690	Cluster 2
AT4G23420	Cluster 2
AT1G72300	Cluster 2
AT3G58050	Cluster 2
AT1G79730	Cluster 2
AT5G26600	Cluster 2
AT5G42080	Cluster 2
AT3G63010	Cluster 2
AT4G39840	Cluster 2
AT2G46750	Cluster 2
AT3G22230	Cluster 2
AT3G17450	Cluster 2
AT5G64270	Cluster 2
AT5G09850	Cluster 2
AT1G67280	Cluster 2
AT2G24490	Cluster 2
AT3G11220	Cluster 2
AT1G79030	Cluster 2
AT2G47410	Cluster 2
AT3G03720	Cluster 2
AT5G66670	Cluster 2
AT4G36140	Cluster 2
AT5G04760	Cluster 2
AT5G11960	Cluster 2
AT2G35510	Cluster 2
AT4G25900	Cluster 2
AT4G36210	Cluster 2
AT3G10540	Cluster 2
AT4G36640	Cluster 2
AT1G74250	Cluster 2
AT3G50380	Cluster 2
AT5G47880	Cluster 2
AT3G12950	Cluster 2
AT3G06435	Cluster 2
AT2G28960	Cluster 2
AT1G62130	Cluster 2
AT5G58200	Cluster 2
AT5G62260	Cluster 2
AT5G23490	Cluster 2
AT3G04010	Cluster 2
AT4G12790	Cluster 2
AT3G21610	Cluster 2
AT4G14740	Cluster 2
AT3G49140	Cluster 2
AT4G23550	Cluster 2
AT5G58320	Cluster 2
AT5G56350	Cluster 2
AT3G17000	Cluster 2
AT1G03940	Cluster 2
AT5G27330	Cluster 2
AT1G67620	Cluster 2
AT2G25640	Cluster 2
AT2G42520	Cluster 2
AT1G27980	Cluster 2
AT5G01340	Cluster 2
AT2G39970	Cluster 2
AT1G50120	Cluster 2
AT1G22620	Cluster 2
AT3G02550	Cluster 2
AT3G25800	Cluster 2
AT3G51800	Cluster 2
AT4G37540	Cluster 2
AT5G58730	Cluster 2
AT3G55450	Cluster 2
AT1G77500	Cluster 2
AT5G05140	Cluster 2
AT3G26890	Cluster 2
AT1G62200	Cluster 2
AT5G56190	Cluster 2
AT1G51760	Cluster 2
AT5G42950	Cluster 2
AT5G19680	Cluster 2
AT1G20970	Cluster 2
AT5G64050	Cluster 2
AT5G64813	Cluster 2
AT3G49601	Cluster 2
AT5G10980	Cluster 2
AT5G55790	Cluster 2
AT5G05100	Cluster 2
AT5G40850	Cluster 2
AT5G20700	Cluster 2
AT1G27850	Cluster 2
AT1G06410	Cluster 2
AT3G18130	Cluster 2
AT1G60200	Cluster 2
AT1G72730	Cluster 2
AT1G10940	Cluster 2
AT4G19700	Cluster 2
AT5G01810	Cluster 2
AT4G30200	Cluster 3
AT3G48560	Cluster 3
AT2G01320	Cluster 3
AT1G48030	Cluster 3
AT4G26850	Cluster 3
AT1G09070	Cluster 3
AT1G76660	Cluster 3
AT1G25350	Cluster 3
AT2G42500	Cluster 3
AT2G41740	Cluster 3
AT1G73600	Cluster 3
AT1G58602	Cluster 3
AT1G54010	Cluster 3
AT3G16850	Cluster 3
AT4G26000	Cluster 3
AT5G49440	Cluster 3
AT5G19730	Cluster 3
AT1G51450	Cluster 3
AT3G13070	Cluster 3
AT1G61210	Cluster 3
AT5G09510	Cluster 3
AT3G52700	Cluster 3
AT5G03650	Cluster 3
AT1G80920	Cluster 3
AT5G61410	Cluster 3
AT1G16880	Cluster 3
AT5G60920	Cluster 3
AT3G11630	Cluster 3
AT5G55620	Cluster 3
AT5G28840	Cluster 3
AT1G59830	Cluster 3
AT1G73950	Cluster 3
AT2G43360	Cluster 3
AT5G19330	Cluster 3
AT3G12780	Cluster 3
AT5G44020	Cluster 3
AT4G33010	Cluster 3
AT2G45640	Cluster 3
AT5G62440	Cluster 3
AT5G11740	Cluster 3
AT2G20230	Cluster 3
AT1G20020	Cluster 3
AT5G26742	Cluster 3
AT3G06080	Cluster 3
AT1G65260	Cluster 3
AT1G24360	Cluster 3
AT4G20360	Cluster 3
AT4G33030	Cluster 3
AT3G23820	Cluster 3
AT5G56140	Cluster 3
AT3G53460	Cluster 3
AT4G35100	Cluster 3
AT5G24930	Cluster 3
AT5G24940	Cluster 3
AT3G29240	Cluster 3
AT2G37340	Cluster 3
AT4G35450	Cluster 3
AT1G20620	Cluster 3
AT5G10480	Cluster 3
AT2G42600	Cluster 3
AT1G76320	Cluster 3
AT2G01060	Cluster 3
AT2G36680	Cluster 3
AT5G46420	Cluster 3
AT2G04360	Cluster 3
AT4G30270	Cluster 3
AT4G01020	Cluster 3
AT5G57020	Cluster 3
AT2G45870	Cluster 3
AT2G20920	Cluster 3
AT5G05450	Cluster 3
AT3G59910	Cluster 3
AT1G13260	Cluster 3
AT3G16770	Cluster 3
AT5G56870	Cluster 3
AT4G09160	Cluster 3
AT1G15030	Cluster 3
AT1G11860	Cluster 3
AT2G43410	Cluster 3
AT4G39800	Cluster 3
ATCG01000	Cluster 3
AT2G16960	Cluster 3
AT5G16120	Cluster 3
AT1G29660	Cluster 3
AT3G45780	Cluster 3
AT3G01500	Cluster 3
ATCG01310	Cluster 3
AT3G51600	Cluster 3
AT3G53560	Cluster 3
AT4G12470	Cluster 3
AT1G23390	Cluster 3
AT4G34620	Cluster 3
AT1G78280	Cluster 3
AT5G14740	Cluster 3
AT3G63520	Cluster 3
AT1G79520	Cluster 3
AT5G01530	Cluster 3
AT2G22990	Cluster 3
AT1G79040	Cluster 3
AT5G38410	Cluster 3
AT5G46110	Cluster 3
AT4G10340	Cluster 3
AT1G61520	Cluster 3
AT1G09310	Cluster 3
AT2G30570	Cluster 3
AT4G03280	Cluster 3
AT3G08940	Cluster 3
AT1G42970	Cluster 3
AT5G54270	Cluster 3
AT2G05520	Cluster 3
AT5G66570	Cluster 3
AT4G00360	Cluster 3
AT5G38430	Cluster 3
AT1G12090	Cluster 3
AT2G39730	Cluster 3
AT1G49970	Cluster 3
AT5G54770	Cluster 3
AT3G26520	Cluster 3
AT3G14415	Cluster 3
AT4G16990	Cluster 3
AT2G13360	Cluster 3
AT1G08380	Cluster 3
AT1G32900	Cluster 3
AT2G30950	Cluster 3
AT4G32260	Cluster 3
AT4G04640	Cluster 3
AT3G61470	Cluster 3
AT5G04140	Cluster 3
AT1G64400	Cluster 3
AT4G01150	Cluster 3
AT1G68530	Cluster 3
AT3G22120	Cluster 3
AT4G29060	Cluster 3
AT1G31330	Cluster 3
AT1G30380	Cluster 3
AT3G14420	Cluster 3
AT1G55670	Cluster 3
AT5G64850	Cluster 3
AT4G09650	Cluster 3
AT1G74470	Cluster 3
AT1G20340	Cluster 3
AT4G27440	Cluster 3
AT3G16240	Cluster 3
AT3G50820	Cluster 3
AT4G21280	Cluster 3
AT3G54050	Cluster 3
AT3G59940	Cluster 3
AT5G65220	Cluster 3
AT5G66190	Cluster 3
AT5G13630	Cluster 3
AT3G56940	Cluster 3
AT2G06520	Cluster 3
AT2G05070	Cluster 3
AT2G10940	Cluster 3
AT2G30520	Cluster 3
AT3G05730	Cluster 3
AT1G68010	Cluster 3
AT5G64040	Cluster 3
AT1G05190	Cluster 3
AT1G78830	Cluster 3
AT2G47400	Cluster 3
AT1G38185	Cluster 3
AT1G32060	Cluster 3
AT1G56050	Cluster 3
AT3G62110	Cluster 3
AT5G30510	Cluster 3
AT4G37930	Cluster 3
AT5G38420	Cluster 3
AT4G04840	Cluster 3
AT4G38970	Cluster 3
AT4G02770	Cluster 3
AT1G15820	Cluster 3
AT3G47470	Cluster 3
AT3G54890	Cluster 3
AT2G34430	Cluster 3
AT4G12800	Cluster 3
AT1G12900	Cluster 3
AT1G29910	Cluster 3
AT1G29920	Cluster 3
AT1G06680	Cluster 3
AT2G45180	Cluster 3
AT1G64720	Cluster 3
AT1G68840	Cluster 3
AT5G08280	Cluster 3
AT1G27020	Cluster 3
AT5G44680	Cluster 3
AT3G21055	Cluster 3
AT1G03130	Cluster 3
AT1G60950	Cluster 3
AT5G26000	Cluster 3
AT4G05180	Cluster 3
AT1G68520	Cluster 3
AT1G44575	Cluster 3
AT5G49740	Cluster 3
AT3G16370	Cluster 3
AT3G56050	Cluster 3
AT1G22530	Cluster 3
AT4G23700	Cluster 3
AT1G01320	Cluster 3
AT5G48180	Cluster 3
AT4G18030	Cluster 3
AT1G61040	Cluster 3
AT4G22690	Cluster 3
AT1G20330	Cluster 3
AT1G01620	Cluster 3
AT1G51805	Cluster 3
AT5G24550	Cluster 3
AT1G52220	Cluster 3
AT3G05500	Cluster 3
AT2G43710	Cluster 3
AT5G49360	Cluster 3
AT4G30220	Cluster 3
AT3G22260	Cluster 3
AT4G38770	Cluster 3
AT1G67900	Cluster 3
AT1G05850	Cluster 3
AT4G31080	Cluster 3
AT3G11670	Cluster 3
AT3G09360	Cluster 3
AT5G12950	Cluster 3
AT2G03440	Cluster 3
AT2G46800	Cluster 3
AT2G33390	Cluster 3
AT4G26310	Cluster 3
AT3G25690	Cluster 3
AT5G55220	Cluster 3
AT5G40280	Cluster 3
AT5G19070	Cluster 3
AT3G01650	Cluster 3
AT5G16660	Cluster 3
AT1G80440	Cluster 3
AT5G37260	Cluster 3
AT1G11260	Cluster 3
AT4G22890	Cluster 3
AT5G50180	Cluster 3
AT5G04940	Cluster 3
AT5G63470	Cluster 3
AT1G17130	Cluster 3
AT5G47310	Cluster 3
AT4G11960	Cluster 3
AT1G28140	Cluster 3
AT3G27925	Cluster 3
AT5G55990	Cluster 3
AT1G25230	Cluster 3
AT1G20630	Cluster 3
AT3G04830	Cluster 3
AT4G32590	Cluster 3
AT1G24530	Cluster 3
AT3G43980	Cluster 3
AT3G54500	Cluster 3
AT2G40410	Cluster 3
AT3G56140	Cluster 3
AT4G23670	Cluster 3
AT3G62530	Cluster 3
AT5G23590	Cluster 3
AT1G32260	Cluster 3
AT2G09960	Cluster 3
AT5G28340	Cluster 3
AT2G03350	Cluster 3
AT1G44100	Cluster 3
AT4G19230	Cluster 3
AT3G23400	Cluster 3
AT5G40490	Cluster 3
AT5G15970	Cluster 3
AT4G29820	Cluster 3
AT4G27100	Cluster 3
AT2G42320	Cluster 3
AT5G40530	Cluster 3
AT1G78710	Cluster 3
AT3G07568	Cluster 3
AT1G40125	Cluster 3
AT3G48720	Cluster 3
AT1G67740	Cluster 3
AT1G10960	Cluster 3
AT3G62550	Cluster 3
AT4G21860	Cluster 3
AT3G55200	Cluster 3
AT1G05140	Cluster 3
AT3G06330	Cluster 3
AT5G51790	Cluster 3
AT1G76710	Cluster 3
AT5G48780	Cluster 3
AT3G46100	Cluster 3
AT4G25080	Cluster 3
AT5G20180	Cluster 3
AT4G30580	Cluster 3
AT2G41540	Cluster 3
AT1G64850	Cluster 3
AT1G71260	Cluster 3
AT1G17940	Cluster 3
AT2G02810	Cluster 3
AT4G16580	Cluster 3
AT2G23670	Cluster 3
AT2G21330	Cluster 3
AT3G43730	Cluster 3
AT1G22370	Cluster 3
AT5G64880	Cluster 3
AT5G63380	Cluster 3
AT1G43620	Cluster 3
AT5G08740	Cluster 3
AT1G77310	Cluster 3
AT4G01330	Cluster 3
AT3G18390	Cluster 3
AT2G43560	Cluster 3
AT1G67590	Cluster 3
AT4G29070	Cluster 3
AT3G27050	Cluster 3
AT2G02148	Cluster 3
AT4G38900	Cluster 3
AT1G33930	Cluster 3
AT5G52450	Cluster 3
AT1G13190	Cluster 3
AT3G11170	Cluster 3
AT3G59390	Cluster 3
AT1G64860	Cluster 3
AT5G16030	Cluster 3
AT3G26650	Cluster 3
AT2G05100	Cluster 3
AT3G55800	Cluster 3
AT5G09660	Cluster 3
AT2G01590	Cluster 3
AT1G67080	Cluster 3
AT5G33250	Cluster 3
AT5G24490	Cluster 3
AT2G15630	Cluster 3
AT2G37920	Cluster 3
AT4G09625	Cluster 3
AT5G36900	Cluster 3
AT1G51990	Cluster 3
AT5G61690	Cluster 3
AT1G06500	Cluster 3
AT1G35183	Cluster 3
AT3G32904	Cluster 3
AT1G12020	Cluster 3
AT1G07135	Cluster 3
AT3G52150	Cluster 3
AT5G01090	Cluster 3
AT3G47250	Cluster 3
AT5G20140	Cluster 3
AT4G26670	Cluster 3
AT4G23330	Cluster 3
AT1G80030	Cluster 3
AT1G74990	Cluster 3
AT1G06990	Cluster 3
AT1G11880	Cluster 3
AT1G13610	Cluster 3
AT1G28600	Cluster 3
AT3G16660	Cluster 3
AT5G19170	Cluster 3
AT3G18890	Cluster 3
AT5G32511	Cluster 3
AT4G18460	Cluster 3
AT4G00370	Cluster 3
AT2G04980	Cluster 3
AT4G22290	Cluster 3
AT4G34030	Cluster 3
AT5G16710	Cluster 3
AT1G26500	Cluster 3
AT4G13830	Cluster 3
AT4G02780	Cluster 3
AT1G32080	Cluster 3
AT5G45930	Cluster 3
AT1G51110	Cluster 3
AT3G16670	Cluster 3
AT1G09340	Cluster 3
AT2G05380	Cluster 3
AT4G01050	Cluster 3
AT1G76080	Cluster 3
AT1G32470	Cluster 3
AT4G28750	Cluster 3
AT4G17650	Cluster 3
AT4G04614	Cluster 3
AT4G26540	Cluster 3
AT2G31270	Cluster 3
AT3G09600	Cluster 3
AT3G01480	Cluster 3
AT4G24770	Cluster 3
AT3G52230	Cluster 3
AT3G63490	Cluster 3
AT4G17720	Cluster 3
AT2G46820	Cluster 3
AT3G51520	Cluster 3
AT2G04690	Cluster 3
AT1G47565	Cluster 3
AT5G63800	Cluster 3
AT2G32090	Cluster 3
AT5G67520	Cluster 3
AT2G04340	Cluster 3
AT5G10920	Cluster 3
AT2G33360	Cluster 3
AT3G20500	Cluster 3
AT3G49500	Cluster 3
AT2G48020	Cluster 3
AT4G34020	Cluster 3
AT5G44550	Cluster 3
AT4G17240	Cluster 3
AT5G66055	Cluster 3
AT1G77580	Cluster 3
AT5G04980	Cluster 3
AT1G72900	Cluster 3
AT3G54270	Cluster 3
AT1G08540	Cluster 3
AT4G26160	Cluster 3
AT2G35490	Cluster 3
AT1G10500	Cluster 3
AT4G25820	Cluster 3
[truncated: 7,739 more rows]

## Sheet: Fig. 4B - 2 dpi genes
Supporting Information Dataset 3 - Most variably expressed Arabidopsis thaliana genes and corresponding Gene Ontology terms, 1 and 2 days post inoculation with Heterodera schachtii.
Selected Arabidopsis genes at 2 dpi and their corresponding cluster number determined based on Euclidean clustering using the Complex Heatmap package.
Transcript	Cluster number
AT1G02500	Cluster 1
AT3G07720	Cluster 1
AT3G53260	Cluster 1
AT2G37040	Cluster 1
AT1G01580	Cluster 1
AT3G12900	Cluster 1
AT3G21240	Cluster 1
AT4G30190	Cluster 1
AT4G19690	Cluster 1
AT2G36880	Cluster 1
AT1G09560	Cluster 1
AT2G01029	Cluster 1
AT3G42270	Cluster 1
AT3G42320	Cluster 1
AT3G42186	Cluster 1
AT3G42115	Cluster 1
AT2G01260	Cluster 1
AT2G01130	Cluster 1
AT3G42174	Cluster 1
AT3G42190	Cluster 1
AT4G35750	Cluster 1
AT1G65840	Cluster 1
AT1G22180	Cluster 1
AT3G10500	Cluster 1
AT4G22570	Cluster 1
AT4G25640	Cluster 1
AT1G28330	Cluster 1
AT5G60360	Cluster 1
AT3G15450	Cluster 1
AT1G70850	Cluster 1
AT3G48760	Cluster 1
AT4G16520	Cluster 1
AT2G17720	Cluster 1
AT4G02050	Cluster 1
AT1G44750	Cluster 1
AT5G01800	Cluster 1
AT3G52360	Cluster 1
AT4G35090	Cluster 1
AT1G22280	Cluster 1
AT3G56360	Cluster 1
AT5G44290	Cluster 1
AT5G49440	Cluster 1
AT5G41790	Cluster 1
AT2G36320	Cluster 1
AT4G16190	Cluster 1
AT1G67030	Cluster 1
AT4G19160	Cluster 1
AT1G70780	Cluster 1
AT2G25450	Cluster 1
AT4G39980	Cluster 1
AT3G27190	Cluster 1
AT1G72510	Cluster 1
AT4G14580	Cluster 1
AT1G23440	Cluster 1
AT4G37520	Cluster 1
AT5G56080	Cluster 1
AT5G46250	Cluster 1
AT1G62660	Cluster 1
AT1G10890	Cluster 1
AT1G78850	Cluster 1
AT3G29035	Cluster 1
AT2G36410	Cluster 1
AT4G23400	Cluster 1
AT1G77280	Cluster 1
AT1G56010	Cluster 1
AT2G38310	Cluster 1
AT5G20250	Cluster 1
AT5G06570	Cluster 1
AT2G33830	Cluster 1
AT3G63080	Cluster 1
AT4G22070	Cluster 1
AT4G08850	Cluster 1
AT2G25930	Cluster 1
AT4G01750	Cluster 1
AT3G12700	Cluster 1
AT3G16220	Cluster 1
AT3G46620	Cluster 1
AT4G15270	Cluster 1
AT4G37900	Cluster 1
AT2G20960	Cluster 1
AT4G15380	Cluster 1
AT2G26240	Cluster 1
AT1G51950	Cluster 1
AT1G47490	Cluster 1
AT5G62790	Cluster 1
AT1G03850	Cluster 1
AT3G04910	Cluster 1
AT2G27830	Cluster 1
AT2G16660	Cluster 1
AT1G72700	Cluster 1
AT5G19970	Cluster 1
AT5G43580	Cluster 1
AT1G59870	Cluster 1
AT3G17810	Cluster 1
AT2G24550	Cluster 1
AT1G09740	Cluster 1
AT1G01490	Cluster 1
AT5G45340	Cluster 1
AT5G26280	Cluster 1
AT3G29250	Cluster 1
AT3G20370	Cluster 1
AT3G47890	Cluster 1
AT5G07220	Cluster 1
AT5G14730	Cluster 1
AT5G03330	Cluster 1
AT1G10410	Cluster 1
AT2G45980	Cluster 1
AT5G16220	Cluster 1
AT2G01610	Cluster 1
AT1G46768	Cluster 1
AT1G64720	Cluster 1
AT5G05400	Cluster 1
AT1G54320	Cluster 1
AT2G42580	Cluster 1
AT1G71090	Cluster 1
AT3G54470	Cluster 1
AT1G70160	Cluster 1
AT5G49760	Cluster 1
AT4G26060	Cluster 1
AT3G53420	Cluster 1
AT2G45430	Cluster 1
AT3G29160	Cluster 1
AT5G48430	Cluster 1
AT1G34370	Cluster 1
AT2G47600	Cluster 1
AT5G56150	Cluster 1
AT4G06536	Cluster 1
AT5G17640	Cluster 1
AT2G26980	Cluster 1
AT5G18830	Cluster 1
AT5G45510	Cluster 1
AT4G24100	Cluster 1
AT2G01760	Cluster 1
AT5G61250	Cluster 1
AT3G16430	Cluster 1
AT1G22500	Cluster 1
AT5G37740	Cluster 1
AT4G17870	Cluster 1
AT3G55150	Cluster 1
AT4G19600	Cluster 1
AT1G23870	Cluster 1
AT4G30100	Cluster 1
AT2G32150	Cluster 1
AT1G52120	Cluster 1
AT5G65210	Cluster 1
AT3G20250	Cluster 1
AT1G01650	Cluster 1
AT3G14680	Cluster 1
AT3G16460	Cluster 1
AT3G48000	Cluster 1
AT1G49450	Cluster 1
AT1G79750	Cluster 1
AT2G40330	Cluster 1
AT4G03510	Cluster 1
AT1G22360	Cluster 1
AT5G26290	Cluster 1
AT4G33150	Cluster 1
AT5G49710	Cluster 1
AT1G66280	Cluster 1
AT3G62420	Cluster 1
AT1G48300	Cluster 1
AT3G12500	Cluster 1
AT2G15620	Cluster 1
AT4G19810	Cluster 1
AT1G21100	Cluster 1
AT5G65310	Cluster 1
AT5G64100	Cluster 1
AT2G17350	Cluster 1
AT5G54040	Cluster 1
AT3G01190	Cluster 1
AT1G14185	Cluster 1
AT5G25770	Cluster 1
AT5G04920	Cluster 1
AT1G07510	Cluster 1
AT1G64900	Cluster 1
AT5G49780	Cluster 1
AT1G72990	Cluster 1
AT3G59660	Cluster 1
AT1G32530	Cluster 1
AT1G53230	Cluster 1
AT5G40470	Cluster 1
AT5G60050	Cluster 1
AT4G13110	Cluster 1
AT3G51730	Cluster 1
AT2G28710	Cluster 1
AT5G64920	Cluster 1
AT4G14710	Cluster 1
AT1G52760	Cluster 1
AT1G80570	Cluster 1
AT3G60200	Cluster 1
AT5G04840	Cluster 1
AT2G45360	Cluster 1
AT1G49140	Cluster 1
AT1G19910	Cluster 1
AT2G01530	Cluster 1
AT3G27090	Cluster 1
AT4G37070	Cluster 1
AT2G35270	Cluster 1
AT1G02880	Cluster 1
AT1G23020	Cluster 1
AT1G01820	Cluster 1
AT4G12560	Cluster 1
AT3G50740	Cluster 1
AT2G35930	Cluster 1
AT3G61930	Cluster 1
AT5G03570	Cluster 1
AT3G18560	Cluster 1
AT1G51680	Cluster 1
AT5G22630	Cluster 1
AT5G47910	Cluster 1
AT1G13360	Cluster 1
AT1G15200	Cluster 1
AT1G19180	Cluster 1
AT5G63790	Cluster 1
AT5G38030	Cluster 1
AT2G37170	Cluster 1
AT5G66200	Cluster 1
AT3G54040	Cluster 1
AT1G49860	Cluster 1
AT4G32150	Cluster 1
AT1G73260	Cluster 1
AT5G11770	Cluster 1
AT5G53450	Cluster 1
AT2G01220	Cluster 1
AT1G18910	Cluster 1
AT4G17340	Cluster 1
AT5G15730	Cluster 1
AT3G63500	Cluster 1
AT1G44770	Cluster 1
AT4G17900	Cluster 1
AT5G66052	Cluster 1
AT1G49000	Cluster 1
AT1G32380	Cluster 1
AT4G15500	Cluster 1
AT4G23270	Cluster 1
AT2G37180	Cluster 1
AT3G26100	Cluster 1
AT3G01690	Cluster 1
AT4G23430	Cluster 1
AT1G06780	Cluster 1
AT4G35030	Cluster 1
AT2G35900	Cluster 1
AT2G14510	Cluster 1
AT3G10320	Cluster 1
AT1G29220	Cluster 1
AT4G34131	Cluster 1
AT3G26590	Cluster 1
AT4G12300	Cluster 1
AT4G40010	Cluster 1
AT5G26600	Cluster 1
AT3G61430	Cluster 1
AT4G15390	Cluster 1
AT4G11650	Cluster 1
AT4G33720	Cluster 1
AT3G04720	Cluster 1
AT5G63600	Cluster 1
AT1G07590	Cluster 1
AT1G07610	Cluster 1
AT3G53480	Cluster 1
AT5G41670	Cluster 1
AT2G32080	Cluster 1
AT1G80380	Cluster 1
AT2G36380	Cluster 1
AT1G12110	Cluster 1
AT1G26440	Cluster 1
AT2G23620	Cluster 1
AT2G28840	Cluster 1
AT3G21710	Cluster 1
AT1G03220	Cluster 1
AT5G40890	Cluster 1
AT4G02280	Cluster 1
AT2G28160	Cluster 1
AT2G01100	Cluster 1
AT3G13610	Cluster 1
AT5G43350	Cluster 1
AT1G08320	Cluster 1
AT2G02800	Cluster 1
AT1G51060	Cluster 1
AT2G28570	Cluster 1
AT1G76990	Cluster 1
AT5G09850	Cluster 1
AT5G17000	Cluster 1
AT3G15630	Cluster 1
AT2G45300	Cluster 1
AT3G57520	Cluster 1
AT3G22942	Cluster 1
AT1G07630	Cluster 1
AT3G42220	Cluster 1
AT1G15400	Cluster 1
AT1G79690	Cluster 1
AT1G31910	Cluster 1
AT1G71980	Cluster 1
AT5G13180	Cluster 1
AT3G01390	Cluster 1
AT1G77130	Cluster 1
AT5G40450	Cluster 1
AT1G29640	Cluster 1
AT1G80440	Cluster 1
AT1G22930	Cluster 1
AT4G38470	Cluster 1
AT3G58810	Cluster 1
AT5G47120	Cluster 1
AT1G21920	Cluster 1
AT3G12630	Cluster 1
AT5G45070	Cluster 1
AT3G42206	Cluster 1
AT3G42180	Cluster 1
AT3G42052	Cluster 1
AT2G01330	Cluster 1
AT2G01900	Cluster 1
AT3G42313	Cluster 1
AT3G01860	Cluster 1
AT3G42054	Cluster 1
AT2G01175	Cluster 1
AT3G42155	Cluster 1
AT2G35680	Cluster 1
AT3G48360	Cluster 1
AT4G29905	Cluster 1
AT2G15220	Cluster 1
AT1G78000	Cluster 1
AT2G01570	Cluster 1
AT1G08090	Cluster 1
AT3G17020	Cluster 1
AT4G00700	Cluster 1
AT3G09270	Cluster 1
AT1G54000	Cluster 1
AT1G13110	Cluster 1
AT2G43150	Cluster 1
AT3G16450	Cluster 1
AT4G12545	Cluster 1
AT1G21310	Cluster 1
AT1G76930	Cluster 1
AT4G16260	Cluster 1
AT1G66200	Cluster 1
AT3G09260	Cluster 1
AT3G16420	Cluster 1
AT5G50200	Cluster 1
AT1G76810	Cluster 1
AT5G13020	Cluster 1
AT1G08480	Cluster 1
AT1G27000	Cluster 1
AT3G07790	Cluster 1
AT4G38540	Cluster 1
AT1G14870	Cluster 1
AT1G55920	Cluster 1
AT1G74770	Cluster 1
AT3G54880	Cluster 1
AT1G32700	Cluster 1
AT2G46690	Cluster 1
AT5G07680	Cluster 1
AT1G50560	Cluster 1
AT2G27510	Cluster 1
AT5G48930	Cluster 1
AT5G65630	Cluster 1
AT4G18700	Cluster 1
AT5G36890	Cluster 1
AT5G04950	Cluster 1
AT1G53310	Cluster 1
AT3G45640	Cluster 2
AT1G27970	Cluster 2
AT3G18830	Cluster 2
AT3G27570	Cluster 2
AT2G04520	Cluster 2
AT1G72730	Cluster 2
AT5G12230	Cluster 2
AT1G48790	Cluster 2
AT4G17330	Cluster 2
AT4G02890	Cluster 2
AT5G66210	Cluster 2
AT3G50000	Cluster 2
AT5G64840	Cluster 2
AT5G11500	Cluster 2
AT5G08530	Cluster 2
AT3G05220	Cluster 2
AT1G03990	Cluster 2
AT2G35585	Cluster 2
AT1G29300	Cluster 2
AT2G01590	Cluster 2
AT1G70140	Cluster 2
AT1G78200	Cluster 2
AT5G50310	Cluster 2
AT4G11220	Cluster 2
AT1G24360	Cluster 2
AT2G23070	Cluster 2
AT5G13030	Cluster 2
AT3G44300	Cluster 2
AT1G08450	Cluster 2
AT3G03070	Cluster 2
AT5G23540	Cluster 2
AT3G20410	Cluster 2
AT5G20080	Cluster 2
AT1G36980	Cluster 2
AT3G27380	Cluster 2
AT1G33250	Cluster 2
AT3G02885	Cluster 2
AT1G74230	Cluster 2
AT4G03030	Cluster 2
AT2G30110	Cluster 2
AT2G47510	Cluster 2
AT4G03020	Cluster 2
AT5G20610	Cluster 2
AT1G79040	Cluster 2
AT5G24352	Cluster 2
AT3G29240	Cluster 2
AT1G48410	Cluster 2
AT5G54680	Cluster 2
AT3G05530	Cluster 2
AT3G52560	Cluster 2
AT5G42090	Cluster 2
AT5G23830	Cluster 2
AT3G24050	Cluster 2
AT1G56145	Cluster 2
AT1G63460	Cluster 2
AT4G38770	Cluster 2
AT3G47470	Cluster 2
AT3G59220	Cluster 2
AT5G42920	Cluster 2
AT1G58350	Cluster 2
AT2G44530	Cluster 2
AT4G27120	Cluster 2
AT2G37975	Cluster 2
AT5G10625	Cluster 2
AT4G03280	Cluster 2
AT5G45430	Cluster 2
AT2G21150	Cluster 2
AT5G17990	Cluster 2
AT5G22330	Cluster 2
AT3G23690	Cluster 2
AT1G15880	Cluster 2
AT3G02550	Cluster 2
AT4G20380	Cluster 2
AT1G06220	Cluster 2
AT3G55370	Cluster 2
AT5G17900	Cluster 2
AT1G50940	Cluster 2
AT1G61150	Cluster 2
AT4G29140	Cluster 2
AT5G05980	Cluster 2
AT5G50020	Cluster 2
AT4G01280	Cluster 2
AT1G01160	Cluster 2
AT2G46340	Cluster 2
AT3G58170	Cluster 2
AT4G15415	Cluster 2
AT1G13450	Cluster 2
AT3G51330	Cluster 2
AT4G25320	Cluster 2
AT4G16450	Cluster 2
AT1G71800	Cluster 2
AT3G21295	Cluster 2
AT4G30170	Cluster 2
AT4G30890	Cluster 2
AT2G39390	Cluster 2
AT2G03140	Cluster 2
AT4G15570	Cluster 2
AT3G51160	Cluster 2
AT1G70310	Cluster 2
AT1G52150	Cluster 2
AT5G08160	Cluster 2
AT2G20320	Cluster 2
AT4G28610	Cluster 2
AT2G17820	Cluster 2
AT1G78630	Cluster 2
AT5G16060	Cluster 2
AT1G67310	Cluster 2
AT2G39360	Cluster 2
AT3G55050	Cluster 2
AT2G03390	Cluster 2
AT4G24440	Cluster 2
AT1G79160	Cluster 2
AT4G01040	Cluster 2
AT5G18040	Cluster 2
AT1G45249	Cluster 2
AT4G30760	Cluster 2
AT1G06680	Cluster 2
AT2G24020	Cluster 2
AT2G01070	Cluster 2
ATMG01275	Cluster 2
AT3G55020	Cluster 2
AT4G21800	Cluster 2
AT5G19370	Cluster 2
AT1G28470	Cluster 2
AT5G50900	Cluster 2
AT2G37200	Cluster 2
AT3G02900	Cluster 2
AT1G23390	Cluster 2
AT4G23550	Cluster 2
AT1G68150	Cluster 2
AT1G49500	Cluster 2
AT1G74640	Cluster 2
AT3G48880	Cluster 2
AT4G32570	Cluster 2
AT5G14460	Cluster 2
AT5G02490	Cluster 2
AT2G03240	Cluster 2
AT5G63780	Cluster 2
AT5G48965	Cluster 2
AT5G24500	Cluster 2
AT2G01520	Cluster 2
AT1G08470	Cluster 2
AT4G17300	Cluster 2
AT1G33290	Cluster 2
AT4G01730	Cluster 2
AT3G01435	Cluster 2
AT1G44446	Cluster 2
AT2G04350	Cluster 2
AT1G31220	Cluster 2
AT3G02875	Cluster 2
AT1G02960	Cluster 2
AT1G63220	Cluster 2
AT3G14130	Cluster 2
AT1G16570	Cluster 2
AT4G32300	Cluster 2
AT3G11960	Cluster 2
AT3G47780	Cluster 2
AT4G22290	Cluster 2
AT2G46650	Cluster 2
AT2G34140	Cluster 2
AT4G39410	Cluster 2
AT2G27610	Cluster 2
AT5G56270	Cluster 2
AT3G57560	Cluster 2
AT5G49665	Cluster 2
AT4G25140	Cluster 2
AT5G66400	Cluster 2
AT5G54980	Cluster 2
AT3G58990	Cluster 2
AT5G16080	Cluster 2
AT4G18197	Cluster 2
AT4G34990	Cluster 2
AT2G26340	Cluster 2
AT1G53542	Cluster 2
AT1G25500	Cluster 2
AT3G25920	Cluster 2
AT5G40440	Cluster 2
AT2G44520	Cluster 2
AT1G69840	Cluster 2
AT1G76540	Cluster 2
AT4G14385	Cluster 2
AT3G52920	Cluster 2
AT3G15710	Cluster 2
AT3G62880	Cluster 2
AT1G01990	Cluster 2
AT1G06040	Cluster 2
AT1G76390	Cluster 2
AT3G16200	Cluster 2
AT5G02460	Cluster 2
AT3G06610	Cluster 2
AT5G03850	Cluster 2
AT3G50830	Cluster 2
AT5G06260	Cluster 2
AT3G02510	Cluster 2
AT4G34310	Cluster 2
AT5G57440	Cluster 2
AT1G62040	Cluster 2
AT5G53880	Cluster 2
AT4G27230	Cluster 2
AT5G56170	Cluster 2
AT2G47760	Cluster 2
AT1G79820	Cluster 2
AT5G60930	Cluster 2
AT1G74790	Cluster 2
AT3G45930	Cluster 2
AT4G25515	Cluster 2
AT5G10560	Cluster 2
AT5G10610	Cluster 2
AT3G19490	Cluster 2
AT3G11120	Cluster 2
AT3G62360	Cluster 2
AT1G49032	Cluster 2
AT4G37970	Cluster 2
AT5G35430	Cluster 2
AT4G19510	Cluster 2
AT1G32580	Cluster 2
AT1G58170	Cluster 2
AT2G47060	Cluster 2
AT1G09800	Cluster 2
AT3G61860	Cluster 2
AT5G01530	Cluster 2
AT4G13350	Cluster 2
AT1G33260	Cluster 2
AT1G30330	Cluster 2
AT4G14570	Cluster 2
AT3G10572	Cluster 2
AT5G46160	Cluster 2
AT4G01120	Cluster 2
AT1G77610	Cluster 2
AT1G12360	Cluster 2
AT1G49820	Cluster 2
AT3G13110	Cluster 2
AT5G16070	Cluster 2
AT3G18740	Cluster 2
AT2G39870	Cluster 2
AT1G79830	Cluster 2
AT1G50500	Cluster 2
AT1G80670	Cluster 2
AT3G56070	Cluster 2
AT4G39910	Cluster 2
AT2G21470	Cluster 2
AT4G22270	Cluster 2
AT1G05460	Cluster 2
AT4G12030	Cluster 2
AT1G73060	Cluster 2
AT1G15760	Cluster 2
AT5G57010	Cluster 2
AT1G58380	Cluster 2
AT4G15340	Cluster 2
AT5G49970	Cluster 2
AT4G39660	Cluster 2
AT3G15580	Cluster 2
AT2G30250	Cluster 2
AT3G20060	Cluster 2
AT5G19690	Cluster 2
AT1G05940	Cluster 2
AT1G30480	Cluster 2
AT3G26670	Cluster 2
AT3G18140	Cluster 2
AT2G14740	Cluster 2
AT4G02715	Cluster 2
AT2G25760	Cluster 2
AT5G40390	Cluster 2
AT1G61770	Cluster 2
AT4G29490	Cluster 2
AT1G65820	Cluster 2
AT1G08510	Cluster 2
AT3G25230	Cluster 2
AT4G32680	Cluster 2
AT4G25710	Cluster 2
AT5G25150	Cluster 2
AT5G47010	Cluster 2
AT3G13750	Cluster 2
AT1G54270	Cluster 2
AT5G56190	Cluster 2
AT4G01100	Cluster 2
AT3G22890	Cluster 2
AT3G44720	Cluster 2
AT4G17800	Cluster 2
AT3G19370	Cluster 2
AT5G59800	Cluster 2
AT4G35785	Cluster 2
AT4G38620	Cluster 2
AT1G12850	Cluster 2
AT2G36090	Cluster 2
AT1G08570	Cluster 2
AT4G15470	Cluster 2
AT2G03680	Cluster 2
AT2G30620	Cluster 2
AT5G54140	Cluster 2
AT3G01980	Cluster 2
AT3G61410	Cluster 2
AT1G76920	Cluster 2
AT5G04020	Cluster 2
AT1G75540	Cluster 2
AT5G55500	Cluster 2
AT3G20640	Cluster 2
AT2G16595	Cluster 2
AT1G19400	Cluster 2
AT5G42670	Cluster 2
AT3G11840	Cluster 2
AT2G03500	Cluster 2
AT3G56910	Cluster 2
AT5G46340	Cluster 2
AT3G06960	Cluster 2
AT5G57300	Cluster 2
AT1G32870	Cluster 2
AT3G06170	Cluster 2
AT1G10020	Cluster 2
AT1G77140	Cluster 2
AT1G80910	Cluster 2
AT1G74100	Cluster 2
AT2G25080	Cluster 2
AT5G25350	Cluster 2
AT2G45250	Cluster 2
AT3G50360	Cluster 2
AT4G25730	Cluster 2
AT1G29150	Cluster 2
AT3G55560	Cluster 2
AT3G10610	Cluster 2
AT3G19990	Cluster 2
AT1G76150	Cluster 2
AT2G27080	Cluster 2
AT5G11970	Cluster 2
AT1G51965	Cluster 2
AT5G55940	Cluster 2
AT1G20693	Cluster 2
AT3G44010	Cluster 2
AT1G78120	Cluster 2
AT5G32440	Cluster 2
AT1G15380	Cluster 2
AT5G54130	Cluster 2
AT2G45530	Cluster 2
AT5G52870	Cluster 2
AT5G22090	Cluster 2
AT3G01160	Cluster 2
AT1G01730	Cluster 2
AT2G27170	Cluster 2
AT4G00430	Cluster 2
AT3G14240	Cluster 2
AT5G59840	Cluster 2
AT1G19350	Cluster 2
AT4G34600	Cluster 2
AT1G60440	Cluster 2
AT5G60450	Cluster 2
AT1G70370	Cluster 2
AT1G72630	Cluster 2
AT2G41480	Cluster 2
AT3G19200	Cluster 2
AT2G35635	Cluster 2
AT4G24920	Cluster 2
AT5G38560	Cluster 2
AT4G39520	Cluster 2
AT5G47780	Cluster 2
AT3G55360	Cluster 2
AT3G27740	Cluster 2
AT1G33050	Cluster 2
AT2G38950	Cluster 2
AT1G73130	Cluster 2
AT4G16100	Cluster 2
AT3G61180	Cluster 2
AT1G77080	Cluster 2
AT4G23190	Cluster 2
AT3G06190	Cluster 2
AT3G18640	Cluster 2
AT5G45590	Cluster 2
AT4G38460	Cluster 2
AT3G20015	Cluster 2
AT2G39900	Cluster 2
AT1G15110	Cluster 2
AT4G36390	Cluster 2
AT1G67490	Cluster 2
AT3G22290	Cluster 2
AT5G59650	Cluster 2
AT4G13770	Cluster 2
AT2G32580	Cluster 2
AT5G23395	Cluster 2
AT2G34470	Cluster 2
AT4G26470	Cluster 2
AT5G65260	Cluster 2
AT2G24790	Cluster 2
AT3G01560	Cluster 2
AT3G01330	Cluster 2
AT5G26010	Cluster 2
AT5G18630	Cluster 2
AT2G01970	Cluster 2
AT4G36420	Cluster 2
AT4G21980	Cluster 2
AT2G17560	Cluster 2
AT1G70570	Cluster 2
AT1G78680	Cluster 2
AT3G08930	Cluster 2
AT3G59920	Cluster 2
AT4G15900	Cluster 2
AT5G27670	Cluster 2
AT5G23020	Cluster 2
AT1G12840	Cluster 2
AT1G16880	Cluster 2
AT1G14890	Cluster 2
AT3G27170	Cluster 2
AT1G04910	Cluster 2
AT5G14200	Cluster 2
AT1G20510	Cluster 2
AT1G68880	Cluster 2
AT3G19710	Cluster 2
AT5G25510	Cluster 2
AT2G17450	Cluster 2
AT3G47010	Cluster 2
AT3G02020	Cluster 2
AT5G55910	Cluster 2
AT2G43100	Cluster 2
AT4G16110	Cluster 2
AT5G11720	Cluster 2
AT1G44800	Cluster 2
AT2G41140	Cluster 2
AT3G60250	Cluster 2
AT2G28940	Cluster 2
AT2G33550	Cluster 2
AT3G27000	Cluster 2
AT4G31080	Cluster 2
AT1G73970	Cluster 2
AT1G43580	Cluster 2
AT2G28150	Cluster 2
AT2G37700	Cluster 2
AT5G38140	Cluster 2
AT5G44250	Cluster 2
AT2G16750	Cluster 2
AT5G38600	Cluster 2
AT4G27350	Cluster 2
AT1G69030	Cluster 2
AT2G26670	Cluster 2
AT2G25190	Cluster 2
AT1G20090	Cluster 2
AT3G58650	Cluster 2
AT5G14420	Cluster 2
AT2G34840	Cluster 2
AT2G34340	Cluster 2
AT2G26030	Cluster 2
AT1G43860	Cluster 2
AT3G01130	Cluster 2
AT1G73850	Cluster 2
AT3G27880	Cluster 2
AT3G01150	Cluster 2
AT3G19390	Cluster 2
AT1G80400	Cluster 2
AT3G24010	Cluster 2
AT2G29510	Cluster 2
AT4G39460	Cluster 2
AT4G06599	Cluster 2
AT5G22920	Cluster 2
AT4G34660	Cluster 2
AT5G61330	Cluster 2
AT1G23400	Cluster 2
AT5G55120	Cluster 2
AT1G33520	Cluster 2
AT2G44210	Cluster 2
AT3G49880	Cluster 2
AT3G11402	Cluster 2
AT3G05510	Cluster 2
AT5G06350	Cluster 2
AT4G32870	Cluster 2
AT3G21250	Cluster 2
AT1G77220	Cluster 2
AT1G64355	Cluster 2
AT2G32040	Cluster 2
AT2G39020	Cluster 2
AT1G73030	Cluster 2
AT3G51090	Cluster 2
AT1G71070	Cluster 2
AT3G53900	Cluster 2
AT5G58320	Cluster 2
AT2G28760	Cluster 2
AT2G17320	Cluster 2
AT4G02440	Cluster 2
AT5G22510	Cluster 2
AT3G32930	Cluster 2
AT4G25100	Cluster 2
AT4G24730	Cluster 2
AT2G46890	Cluster 2
AT5G44040	Cluster 2
AT1G21070	Cluster 2
AT3G09320	Cluster 2
AT1G61570	Cluster 2
AT5G05550	Cluster 2
AT1G64405	Cluster 2
AT4G00335	Cluster 2
AT3G16870	Cluster 2
AT3G57120	Cluster 2
AT3G02720	Cluster 2
AT4G09720	Cluster 2
AT2G31400	Cluster 2
AT5G61130	Cluster 2
AT1G24170	Cluster 2
AT4G38260	Cluster 2
AT5G17840	Cluster 2
AT1G65040	Cluster 2
AT3G21350	Cluster 2
AT3G02710	Cluster 2
AT5G19680	Cluster 2
AT5G54580	Cluster 2
AT4G15420	Cluster 2
AT3G46130	Cluster 2
AT4G22000	Cluster 2
AT5G47730	Cluster 2
AT1G71400	Cluster 2
AT1G30890	Cluster 2
AT5G39380	Cluster 2
AT3G45100	Cluster 2
AT4G29820	Cluster 2
AT5G22370	Cluster 2
AT2G40850	Cluster 2
AT3G27830	Cluster 2
AT5G63980	Cluster 2
AT3G55690	Cluster 2
AT3G04830	Cluster 2
AT5G58500	Cluster 2
AT1G14990	Cluster 2
AT2G19180	Cluster 2
AT4G10790	Cluster 2
AT2G15280	Cluster 2
AT2G24540	Cluster 2
AT1G08030	Cluster 2
AT4G20880	Cluster 2
AT4G26860	Cluster 2
AT1G62610	Cluster 2
AT1G03340	Cluster 2
AT5G40880	Cluster 2
AT4G03490	Cluster 2
AT3G58710	Cluster 2
AT2G41240	Cluster 2
AT1G55080	Cluster 2
AT3G53280	Cluster 2
AT1G23120	Cluster 2
AT5G59080	Cluster 2
AT1G01970	Cluster 2
AT3G26830	Cluster 2
AT1G65000	Cluster 2
AT3G02830	Cluster 2
AT3G45300	Cluster 2
AT2G27470	Cluster 2
AT3G20935	Cluster 2
AT5G16850	Cluster 2
AT2G36330	Cluster 2
AT5G57360	Cluster 2
AT4G28025	Cluster 2
AT2G18450	Cluster 2
AT1G13820	Cluster 2
AT1G76340	Cluster 2
AT3G12270	Cluster 2
AT4G37280	Cluster 2
AT2G16740	Cluster 2
AT4G30490	Cluster 2
AT4G08770	Cluster 2
AT1G06160	Cluster 2
AT4G24015	Cluster 2
AT3G51920	Cluster 2
AT5G58003	Cluster 2
AT1G18300	Cluster 2
AT4G15790	Cluster 2
AT1G16440	Cluster 2
AT4G24230	Cluster 2
AT5G11260	Cluster 2
AT1G23180	Cluster 2
AT1G73350	Cluster 2
AT5G58920	Cluster 2
AT5G18280	Cluster 2
AT5G41130	Cluster 2
AT5G23420	Cluster 2
AT2G29690	Cluster 2
AT1G76590	Cluster 2
AT5G59560	Cluster 2
AT5G18250	Cluster 2
AT3G13990	Cluster 2
AT3G08720	Cluster 2
AT1G13520	Cluster 2
AT3G26780	Cluster 2
AT4G18030	Cluster 2
AT5G12900	Cluster 2
AT2G48140	Cluster 2
AT1G52320	Cluster 2
AT5G10190	Cluster 2
AT1G03475	Cluster 2
AT1G49710	Cluster 2
AT1G79590	Cluster 2
AT5G05060	Cluster 2
AT1G31410	Cluster 2
AT1G56180	Cluster 2
AT2G37570	Cluster 2
AT5G63610	Cluster 2
AT1G60640	Cluster 2
AT2G39340	Cluster 2
AT3G01300	Cluster 2
AT4G27340	Cluster 2
AT2G19270	Cluster 2
AT5G50350	Cluster 2
AT5G63460	Cluster 2
AT1G34470	Cluster 2
AT4G30550	Cluster 2
AT4G25120	Cluster 2
AT1G44790	Cluster 2
AT4G32130	Cluster 2
AT4G08980	Cluster 2
AT3G26370	Cluster 2
AT5G61970	Cluster 2
AT4G18610	Cluster 2
AT1G17360	Cluster 2
AT4G38080	Cluster 2
AT3G46430	Cluster 2
AT4G10630	Cluster 2
AT4G38950	Cluster 2
AT1G07725	Cluster 2
AT5G43910	Cluster 2
AT3G28670	Cluster 2
AT5G08750	Cluster 2
AT4G15396	Cluster 2
AT5G13780	Cluster 2
AT3G12050	Cluster 2
AT4G30330	Cluster 2
AT1G04000	Cluster 2
AT4G36030	Cluster 2
AT1G65520	Cluster 2
AT3G04605	Cluster 2
AT2G02148	Cluster 2
AT2G46550	Cluster 2
AT1G64810	Cluster 2
AT5G67030	Cluster 2
AT5G54910	Cluster 2
AT5G01780	Cluster 2
AT2G36570	Cluster 2
AT5G66490	Cluster 2
AT5G47680	Cluster 2
AT5G47870	Cluster 2
AT1G11130	Cluster 2
AT2G35170	Cluster 2
AT5G59740	Cluster 2
AT5G27990	Cluster 2
AT3G17000	Cluster 2
AT4G27620	Cluster 2
AT1G27730	Cluster 2
AT2G01930	Cluster 2
AT5G20820	Cluster 2
AT1G12880	Cluster 2
AT1G76185	Cluster 2
AT1G51390	Cluster 2
AT3G20280	Cluster 2
AT1G16520	Cluster 2
AT1G09200	Cluster 2
AT1G63000	Cluster 2
AT3G12260	Cluster 2
AT3G51910	Cluster 2
AT2G39780	Cluster 2
AT2G26460	Cluster 2
AT3G15810	Cluster 2
AT1G79210	Cluster 2
AT2G04400	Cluster 2
AT1G10590	Cluster 2
AT4G16250	Cluster 2
AT1G52280	Cluster 2
AT1G21440	Cluster 2
AT2G27550	Cluster 2
AT1G29270	Cluster 2
AT1G32310	Cluster 2
AT4G12880	Cluster 2
AT4G01900	Cluster 2
AT3G08780	Cluster 2
AT3G23980	Cluster 2
AT5G49630	Cluster 2
AT4G13170	Cluster 2
AT1G21200	Cluster 2
AT1G55805	Cluster 2
AT5G14950	Cluster 2
AT3G46450	Cluster 2
AT1G07310	Cluster 2
AT4G16380	Cluster 2
AT1G29040	Cluster 2
AT5G21990	Cluster 2
AT3G25980	Cluster 2
AT5G25190	Cluster 2
AT5G54640	Cluster 2
AT1G76060	Cluster 2
AT1G74470	Cluster 2
AT5G13860	Cluster 2
AT4G32810	Cluster 2
AT2G40590	Cluster 2
AT3G56020	Cluster 2
AT1G04520	Cluster 2
AT1G21065	Cluster 2
AT2G31740	Cluster 2
AT3G07060	Cluster 2
AT5G51180	Cluster 2
AT1G80410	Cluster 2
AT2G44050	Cluster 2
AT1G20950	Cluster 2
AT3G49680	Cluster 2
AT1G29790	Cluster 2
AT5G51120	Cluster 2
AT1G56230	Cluster 2
AT5G47710	Cluster 2
AT5G37130	Cluster 2
AT2G48030	Cluster 2
AT5G47770	Cluster 2
AT1G75180	Cluster 2
AT1G23260	Cluster 2
AT5G48230	Cluster 2
AT5G09460	Cluster 2
AT1G49570	Cluster 2
AT5G03940	Cluster 2
AT3G62040	Cluster 2
AT5G46230	Cluster 2
AT5G47720	Cluster 2
AT1G53790	Cluster 2
AT3G05760	Cluster 2
AT1G50670	Cluster 2
AT2G30970	Cluster 2
AT3G27280	Cluster 2
AT4G02500	Cluster 2
AT5G28650	Cluster 2
AT5G10770	Cluster 2
AT1G29470	Cluster 2
AT1G19920	Cluster 2
AT4G35450	Cluster 2
AT1G15940	Cluster 2
AT1G67330	Cluster 2
AT2G38710	Cluster 2
AT5G45480	Cluster 2
AT2G44950	Cluster 2
AT1G21720	Cluster 2
AT5G56180	Cluster 2
AT3G02420	Cluster 2
AT5G07820	Cluster 2
AT4G04960	Cluster 2
AT5G39730	Cluster 2
AT4G32660	Cluster 2
AT4G15030	Cluster 2
AT1G76560	Cluster 2
AT5G09650	Cluster 2
AT2G38580	Cluster 2
AT3G61380	Cluster 2
AT5G26030	Cluster 2
AT3G22845	Cluster 2
AT5G20500	Cluster 2
AT4G17790	Cluster 2
AT5G59290	Cluster 2
AT1G53320	Cluster 2
AT2G24940	Cluster 2
AT3G06350	Cluster 2
AT3G52060	Cluster 2
AT2G46170	Cluster 2
AT3G55460	Cluster 2
AT2G22660	Cluster 2
AT2G39570	Cluster 2
AT3G05020	Cluster 2
AT2G01390	Cluster 2
AT5G53480	Cluster 2
AT5G13810	Cluster 2
AT2G15970	Cluster 2
AT4G31180	Cluster 2
AT5G47620	Cluster 2
AT3G04670	Cluster 2
AT4G30210	Cluster 2
AT3G02750	Cluster 2
AT3G26520	Cluster 2
AT1G32450	Cluster 2
AT4G31880	Cluster 2
AT5G25060	Cluster 2
AT3G03100	Cluster 2
AT1G03380	Cluster 2
AT1G05010	Cluster 2
AT2G37840	Cluster 2
AT1G60900	Cluster 2
AT5G20620	Cluster 2
AT4G22590	Cluster 2
AT3G46060	Cluster 2
AT4G37300	Cluster 2
AT5G54430	Cluster 2
AT4G22330	Cluster 2
AT5G63560	Cluster 2
AT3G50950	Cluster 2
AT5G62570	Cluster 2
AT1G25280	Cluster 2
AT4G35000	Cluster 2
AT1G75220	Cluster 2
AT2G33120	Cluster 2
AT5G12480	Cluster 2
AT2G31350	Cluster 2
AT2G33770	Cluster 2
AT3G16340	Cluster 2
AT5G54800	Cluster 2
AT3G55410	Cluster 2
AT2G01080	Cluster 2
AT1G03210	Cluster 2
AT1G72830	Cluster 2
AT5G27280	Cluster 2
AT1G27430	Cluster 2
AT2G27840	Cluster 2
AT2G11520	Cluster 2
AT3G07810	Cluster 2
AT1G09980	Cluster 2
AT5G54810	Cluster 2
AT4G01610	Cluster 2
AT2G45960	Cluster 2
AT3G14230	Cluster 2
AT5G56350	Cluster 2
AT3G10770	Cluster 2
AT5G03630	Cluster 2
AT2G28780	Cluster 2
AT3G01120	Cluster 2
AT2G40890	Cluster 2
AT1G53280	Cluster 2
AT1G20100	Cluster 2
AT2G29190	Cluster 2
AT4G15780	Cluster 2
AT4G00450	Cluster 2
AT4G14880	Cluster 2
AT5G57110	Cluster 2
AT5G57070	Cluster 2
AT3G52850	Cluster 2
AT2G23030	Cluster 2
AT1G13390	Cluster 2
AT3G62770	Cluster 2
AT2G17130	Cluster 2
AT1G03970	Cluster 2
AT5G66040	Cluster 2
AT1G15500	Cluster 2
AT2G46490	Cluster 2
AT4G10320	Cluster 2
AT5G04720	Cluster 2
AT1G29400	Cluster 2
AT1G79940	Cluster 2
AT4G17040	Cluster 2
AT2G20920	Cluster 2
AT3G15510	Cluster 2
AT5G50810	Cluster 2
AT1G22440	Cluster 2
AT5G55560	Cluster 2
AT1G69340	Cluster 2
AT5G67510	Cluster 2
AT3G55730	Cluster 2
AT2G21710	Cluster 2
AT5G35620	Cluster 2
AT4G34350	Cluster 2
AT2G45240	Cluster 2
AT5G42390	Cluster 2
AT3G25530	Cluster 2
AT3G11400	Cluster 2
AT3G54300	Cluster 2
AT4G34720	Cluster 2
AT2G18110	Cluster 2
AT4G30960	Cluster 2
AT4G35100	Cluster 2
AT1G53210	Cluster 2
AT5G46210	Cluster 2
AT2G25110	Cluster 2
AT1G20110	Cluster 2
AT1G11910	Cluster 2
AT5G19770	Cluster 2
AT2G33150	Cluster 2
AT2G17290	Cluster 2
AT3G55530	Cluster 2
AT2G35010	Cluster 2
AT1G31330	Cluster 2
AT1G74240	Cluster 2
AT5G42770	Cluster 2
AT2G45820	Cluster 2
AT5G48020	Cluster 2
AT3G07430	Cluster 2
AT3G27890	Cluster 2
AT4G12610	Cluster 2
AT4G30530	Cluster 2
AT4G02840	Cluster 2
AT5G40950	Cluster 2
AT1G63500	Cluster 2
AT1G73490	Cluster 2
AT1G10720	Cluster 2
AT5G42080	Cluster 2
AT5G20830	Cluster 2
AT2G46590	Cluster 2
AT5G46470	Cluster 2
AT2G17190	Cluster 2
AT2G04900	Cluster 2
AT4G03090	Cluster 2
AT2G19570	Cluster 2
AT3G24160	Cluster 2
AT5G64070	Cluster 2
AT3G47910	Cluster 2
AT3G26810	Cluster 2
AT1G51980	Cluster 2
AT1G14350	Cluster 2
AT3G19680	Cluster 2
AT2G01735	Cluster 2
AT4G31810	Cluster 2
AT4G24960	Cluster 2
AT5G03990	Cluster 2
AT1G49510	Cluster 2
AT3G44730	Cluster 2
AT4G15540	Cluster 2
AT3G62650	Cluster 2
AT3G29400	Cluster 2
AT1G73330	Cluster 2
AT5G57120	Cluster 2
AT1G77370	Cluster 2
AT5G66985	Cluster 2
AT1G03750	Cluster 2
AT2G38050	Cluster 2
AT3G62660	Cluster 2
AT5G45130	Cluster 2
AT5G52920	Cluster 2
AT1G23040	Cluster 2
AT3G09850	Cluster 2
AT1G50640	Cluster 2
AT4G20850	Cluster 2
AT3G32980	Cluster 2
AT5G55850	Cluster 2
AT5G62600	Cluster 3
AT3G28770	Cluster 3
AT1G79350	Cluster 3
AT2G40730	Cluster 3
AT3G48430	Cluster 3
AT5G23390	Cluster 3
AT5G65940	Cluster 3
AT3G27010	Cluster 3
AT1G70800	Cluster 3
AT1G55810	Cluster 3
AT3G62010	Cluster 3
AT1G54820	Cluster 3
AT5G19080	Cluster 3
AT3G30200	Cluster 3
AT5G02940	Cluster 3
AT3G23400	Cluster 3
AT3G47750	Cluster 3
AT4G12020	Cluster 3
AT3G16010	Cluster 3
AT5G19420	Cluster 3
AT4G26590	Cluster 3
AT1G22660	Cluster 3
AT4G40050	Cluster 3
AT1G24706	Cluster 3
AT1G43190	Cluster 3
AT1G30450	Cluster 3
AT3G54810	Cluster 3
AT1G63880	Cluster 3
AT4G23730	Cluster 3
AT5G62540	Cluster 3
AT5G17710	Cluster 3
AT1G55620	Cluster 3
AT1G20010	Cluster 3
AT5G01040	Cluster 3
AT5G43370	Cluster 3
AT5G03820	Cluster 3
AT1G18710	Cluster 3
AT2G01290	Cluster 3
AT1G19450	Cluster 3
AT5G43810	Cluster 3
AT2G17830	Cluster 3
AT1G05470	Cluster 3
AT5G03415	Cluster 3
AT1G62305	Cluster 3
AT4G33650	Cluster 3
AT5G61140	Cluster 3
AT3G60920	Cluster 3
AT3G07500	Cluster 3
AT2G32540	Cluster 3
AT2G32970	Cluster 3
AT2G36020	Cluster 3
AT3G10845	Cluster 3
AT3G54280	Cluster 3
AT5G24210	Cluster 3
AT2G27760	Cluster 3
AT5G32616	Cluster 3
AT2G13710	Cluster 3
AT1G69230	Cluster 3
AT5G41900	Cluster 3
AT5G46010	Cluster 3
AT5G28523	Cluster 3
AT3G58090	Cluster 3
AT1G08970	Cluster 3
AT1G29320	Cluster 3
AT5G58380	Cluster 3
AT3G58630	Cluster 3
AT1G05910	Cluster 3
AT1G32690	Cluster 3
AT5G65640	Cluster 3
AT2G14260	Cluster 3
AT5G56900	Cluster 3
AT4G14600	Cluster 3
AT1G14790	Cluster 3
AT5G22608	Cluster 3
AT1G16820	Cluster 3
AT5G41080	Cluster 3
AT3G56270	Cluster 3
AT1G76310	Cluster 3
AT3G48940	Cluster 3
AT3G30743	Cluster 3
AT1G28460	Cluster 3
AT3G54450	Cluster 3
AT1G23670	Cluster 3
AT3G25725	Cluster 3
AT5G61865	Cluster 3
AT2G41880	Cluster 3
AT3G10240	Cluster 3
AT4G00750	Cluster 3
AT1G43020	Cluster 3
AT5G26810	Cluster 3
AT2G33170	Cluster 3
AT4G33925	Cluster 3
AT4G14050	Cluster 3
AT5G56910	Cluster 3
AT1G30240	Cluster 3
AT1G70700	Cluster 3
AT3G23120	Cluster 3
AT2G01280	Cluster 3
AT3G60415	Cluster 3
AT1G09180	Cluster 3
AT1G35215	Cluster 3
AT2G19850	Cluster 3
AT3G07940	Cluster 3
AT3G44980	Cluster 3
AT5G33533	Cluster 3
AT3G32895	Cluster 3
AT3G48600	Cluster 3
AT3G04820	Cluster 3
AT1G16540	Cluster 3
AT1G20880	Cluster 3
AT2G07510	Cluster 3
AT3G24310	Cluster 3
AT4G04570	Cluster 3
AT4G27190	Cluster 3
AT3G42540	Cluster 3
AT4G21840	Cluster 3
AT3G11240	Cluster 3
AT5G07650	Cluster 3
AT1G53660	Cluster 3
AT5G62620	Cluster 3
AT2G44280	Cluster 3
AT3G20320	Cluster 3
AT5G17930	Cluster 3
AT1G63900	Cluster 3
AT2G20330	Cluster 3
AT2G12550	Cluster 3
AT5G53180	Cluster 3
AT3G33058	Cluster 3
AT1G63370	Cluster 3
AT3G33160	Cluster 3
AT1G17940	Cluster 3
AT5G27320	Cluster 3
AT2G16676	Cluster 3
AT2G43900	Cluster 3
AT3G02940	Cluster 3
AT2G19140	Cluster 3
AT1G40075	Cluster 3
AT5G01330	Cluster 3
AT1G70720	Cluster 3
AT1G30260	Cluster 3
AT2G03530	Cluster 3
AT3G17620	Cluster 3
AT2G17490	Cluster 3
AT5G33438	Cluster 3
AT3G27473	Cluster 3
AT3G05480	Cluster 3
AT5G59390	Cluster 3
AT1G38360	Cluster 3
AT5G35340	Cluster 3
AT3G09405	Cluster 3
AT5G34833	Cluster 3
AT3G43835	Cluster 3
AT1G25180	Cluster 3
AT4G05130	Cluster 3
AT5G27947	Cluster 3
AT5G48280	Cluster 3
AT1G36936	Cluster 3
AT3G55120	Cluster 3
AT1G32140	Cluster 3
AT1G10270	Cluster 3
AT3G55110	Cluster 3
AT5G55750	Cluster 3
AT3G49307	Cluster 3
AT4G34970	Cluster 3
AT1G21970	Cluster 3
AT1G36130	Cluster 3
AT3G05190	Cluster 3
AT3G05858	Cluster 3
AT4G38780	Cluster 3
AT5G48040	Cluster 3
AT4G03970	Cluster 3
AT5G49840	Cluster 3
AT4G01975	Cluster 3
AT1G65450	Cluster 3
AT2G21140	Cluster 3
AT4G07440	Cluster 3
AT1G24420	Cluster 3
AT3G25890	Cluster 3
AT1G34650	Cluster 3
AT2G20616	Cluster 3
AT1G40087	Cluster 3
AT2G41445	Cluster 3
AT2G13620	Cluster 3
AT2G19420	Cluster 3
AT5G17220	Cluster 3
AT4G26150	Cluster 3
AT5G61420	Cluster 3
AT2G41870	Cluster 3
AT1G11970	Cluster 3
AT4G00780	Cluster 3
AT1G01180	Cluster 3
AT5G62250	Cluster 3
AT5G14480	Cluster 3
AT1G78690	Cluster 3
AT1G61760	Cluster 3
AT3G57980	Cluster 3
AT1G07690	Cluster 3
AT4G03290	Cluster 3
AT4G21326	Cluster 3
AT4G38190	Cluster 3
AT3G32300	Cluster 3
AT4G13840	Cluster 3
AT4G00310	Cluster 3
AT3G14930	Cluster 3
AT1G26820	Cluster 3
AT4G30470	Cluster 3
AT3G33136	Cluster 3
AT1G62180	Cluster 3
AT2G41350	Cluster 3
AT1G51780	Cluster 3
AT1G09960	Cluster 3
AT1G52430	Cluster 3
AT1G25230	Cluster 3
AT1G22080	Cluster 3
AT1G33100	Cluster 3
AT1G79400	Cluster 3
AT5G53870	Cluster 3
AT3G55830	Cluster 3
AT5G61700	Cluster 3
AT5G03150	Cluster 3
AT5G55200	Cluster 3
AT1G48260	Cluster 3
AT3G10060	Cluster 3
AT5G53500	Cluster 3
AT3G63280	Cluster 3
AT5G03960	Cluster 3
AT3G31317	Cluster 3
AT5G20450	Cluster 3
AT1G56510	Cluster 3
AT5G66090	Cluster 3
AT1G70950	Cluster 3
AT3G01180	Cluster 3
AT3G42730	Cluster 3
AT3G52480	Cluster 3
AT3G05850	Cluster 3
AT5G17210	Cluster 3
AT4G05010	Cluster 3
AT4G12710	Cluster 3
AT2G46760	Cluster 3
AT3G54530	Cluster 3
AT1G71360	Cluster 3
AT3G50150	Cluster 3
AT5G24150	Cluster 3
AT5G51820	Cluster 3
AT3G53150	Cluster 3
AT5G23130	Cluster 3
AT3G61200	Cluster 3
AT5G61670	Cluster 3
AT1G16400	Cluster 3
AT5G04850	Cluster 3
AT4G25690	Cluster 3
AT3G24760	Cluster 3
AT2G04160	Cluster 3
AT5G36150	Cluster 3
AT4G14290	Cluster 3
AT5G48820	Cluster 3
AT1G70920	Cluster 3
AT2G30270	Cluster 3
AT1G24764	Cluster 3
AT5G54650	Cluster 3
AT3G55005	Cluster 3
AT1G02660	Cluster 3
AT5G08080	Cluster 3
AT4G34610	Cluster 3
AT4G31600	Cluster 3
AT4G29780	Cluster 3
AT3G56090	Cluster 3
AT4G27780	Cluster 3
AT1G58360	Cluster 3
AT1G14240	Cluster 3
AT2G16490	Cluster 3
AT1G45015	Cluster 3
AT3G06520	Cluster 3
AT2G17060	Cluster 3
AT5G25420	Cluster 3
AT5G44870	Cluster 3
AT1G15790	Cluster 3
AT1G77480	Cluster 3
AT4G25960	Cluster 3
AT4G13575	Cluster 3
AT1G41835	Cluster 3
AT1G32970	Cluster 3
AT5G39560	Cluster 3
AT4G18490	Cluster 3
AT3G30180	Cluster 3
AT1G80700	Cluster 3
AT3G08947	Cluster 3
AT2G24340	Cluster 3
AT3G05770	Cluster 3
AT1G66330	Cluster 3
AT1G36520	Cluster 3
AT5G17430	Cluster 3
AT4G28706	Cluster 3
AT5G15537	Cluster 3
AT5G51870	Cluster 3
AT1G53800	Cluster 3
AT1G44575	Cluster 3
AT4G02790	Cluster 3
AT1G54230	Cluster 3
AT3G52330	Cluster 3
AT5G18290	Cluster 3
AT2G12210	Cluster 3
AT2G07620	Cluster 3
AT1G03010	Cluster 3
AT2G10650	Cluster 3
AT5G25830	Cluster 3
AT3G22410	Cluster 3
AT1G55430	Cluster 3
AT3G60800	Cluster 3
AT1G55970	Cluster 3
AT2G47430	Cluster 3
AT1G36920	Cluster 3
AT2G21920	Cluster 3
AT3G30540	Cluster 3
AT5G25580	Cluster 3
AT1G43150	Cluster 3
AT2G27110	Cluster 3
AT1G27660	Cluster 3
AT1G35930	Cluster 3
AT1G62700	Cluster 3
AT1G64930	Cluster 3
AT2G03980	Cluster 3
AT2G10030	Cluster 3
AT2G45770	Cluster 3
AT4G04313	Cluster 3
AT4G07760	Cluster 3
AT1G27040	Cluster 3
AT3G58850	Cluster 3
AT2G30290	Cluster 3
AT5G61810	Cluster 3
AT4G12050	Cluster 3
AT4G01800	Cluster 3
AT5G66595	Cluster 3
AT3G59300	Cluster 3
AT2G14440	Cluster 3
AT1G43140	Cluster 3
AT1G58220	Cluster 3
AT1G25250	Cluster 3
AT1G04620	Cluster 3
AT1G25270	Cluster 3
AT1G48710	Cluster 3
AT3G47120	Cluster 3
AT5G28170	Cluster 3
AT5G55810	Cluster 3
AT3G04450	Cluster 3
AT3G51895	Cluster 3
AT1G02800	Cluster 3
AT5G47180	Cluster 3
AT1G21650	Cluster 3
AT5G61930	Cluster 3
AT3G05155	Cluster 3
AT1G71270	Cluster 3
AT4G25840	Cluster 3
AT1G65920	Cluster 3
AT5G40820	Cluster 3
AT5G63990	Cluster 3
AT3G08960	Cluster 3
AT2G26770	Cluster 3
AT5G40670	Cluster 3
AT3G23190	Cluster 3
AT1G70550	Cluster 3
AT2G05590	Cluster 3
AT1G67590	Cluster 3
AT5G62500	Cluster 3
AT1G33200	Cluster 3
AT3G30416	Cluster 3
AT1G30030	Cluster 3
AT3G03300	Cluster 3
AT5G65685	Cluster 3
AT5G27720	Cluster 3
AT3G18940	Cluster 3
AT1G20290	Cluster 3
AT2G33490	Cluster 3
AT3G19520	Cluster 3
AT5G61960	Cluster 3
AT5G24470	Cluster 3
AT3G48710	Cluster 3
AT4G19960	Cluster 3
AT4G24590	Cluster 3
AT1G75660	Cluster 3
AT1G80830	Cluster 3
AT5G18610	Cluster 3
AT5G12870	Cluster 3
AT4G09647	Cluster 3
AT2G18870	Cluster 3
AT1G11230	Cluster 3
AT4G29420	Cluster 3
AT1G09850	Cluster 3
AT3G54800	Cluster 3
AT1G67940	Cluster 3
AT3G63380	Cluster 3
AT3G22060	Cluster 3
AT4G22890	Cluster 3
AT1G77300	Cluster 3
AT5G53110	Cluster 3
AT3G15880	Cluster 3
AT3G14172	Cluster 3
AT4G12780	Cluster 3
AT1G02120	Cluster 3
AT1G12350	Cluster 3
AT5G19400	Cluster 3
AT5G42990	Cluster 3
AT1G49630	Cluster 3
AT3G44370	Cluster 3
AT4G04740	Cluster 3
AT3G61620	Cluster 3
AT1G61820	Cluster 3
AT1G16040	Cluster 3
AT1G50140	Cluster 3
AT1G52200	Cluster 3
AT1G13560	Cluster 3
AT5G58787	Cluster 3
AT1G48430	Cluster 3
AT4G03310	Cluster 3
AT1G03090	Cluster 3
AT4G06700	Cluster 3
AT1G13210	Cluster 3
AT3G59100	Cluster 3
AT4G30980	Cluster 3
AT2G13800	Cluster 3
AT1G47860	Cluster 3
AT5G24740	Cluster 3
AT5G60750	Cluster 3
AT3G54850	Cluster 3
AT2G45400	Cluster 3
AT1G76890	Cluster 3
AT4G14150	Cluster 3
AT1G55530	Cluster 3
AT5G15070	Cluster 3
AT1G22490	Cluster 3
AT3G23440	Cluster 3
AT4G13390	Cluster 3
AT5G33392	Cluster 3
AT1G04630	Cluster 3
AT2G40740	Cluster 3
AT5G04960	Cluster 3
AT1G05291	Cluster 3
AT5G39900	Cluster 3
AT3G11350	Cluster 3
AT5G57220	Cluster 3
AT3G05660	Cluster 3
AT3G09220	Cluster 3
AT3G03740	Cluster 3
AT1G05805	Cluster 3
AT2G35810	Cluster 3
AT1G60490	Cluster 3
AT1G06470	Cluster 3
AT1G17820	Cluster 3
AT5G24140	Cluster 3
AT3G10440	Cluster 3
AT2G22170	Cluster 3
AT2G44450	Cluster 3
AT1G26520	Cluster 3
AT2G37500	Cluster 3
AT1G73280	Cluster 3
AT1G19510	Cluster 3
AT3G30219	Cluster 3
AT3G05960	Cluster 3
AT1G53440	Cluster 3
AT1G24265	Cluster 3
AT1G14730	Cluster 3
AT3G23175	Cluster 3
AT5G27660	Cluster 3
AT1G60050	Cluster 3
AT5G10180	Cluster 3
AT4G17610	Cluster 3
AT3G49420	Cluster 3
AT3G32373	Cluster 3
AT5G29646	Cluster 3
AT2G03930	Cluster 3
AT2G26800	Cluster 3
AT3G55140	Cluster 3
AT1G30070	Cluster 3
AT4G29330	Cluster 3
AT5G10630	Cluster 3
AT3G25410	Cluster 3
AT1G63180	Cluster 3
AT1G23480	Cluster 3
AT5G23230	Cluster 3
AT4G11340	Cluster 3
AT1G32220	Cluster 3
AT2G07643	Cluster 3
AT1G23550	Cluster 3
AT2G38320	Cluster 3
AT1G11820	Cluster 3
AT1G71280	Cluster 3
AT5G56860	Cluster 3
AT1G61440	Cluster 3
AT4G24715	Cluster 3
AT5G35250	Cluster 3
AT2G23820	Cluster 3
AT4G21590	Cluster 3
AT1G33110	Cluster 3
AT3G20020	Cluster 3
AT1G78620	Cluster 3
AT3G12520	Cluster 3
AT3G12220	Cluster 3
AT1G22990	Cluster 3
AT1G25480	Cluster 3
AT5G28673	Cluster 3
AT1G76220	Cluster 3
AT2G28070	Cluster 3
AT5G03495	Cluster 3
AT1G40086	Cluster 3
AT2G26400	Cluster 3
AT1G48650	Cluster 3
AT3G53130	Cluster 3
AT5G15740	Cluster 3
AT2G35030	Cluster 3
AT2G28085	Cluster 3
AT2G14140	Cluster 3
AT1G28765	Cluster 3
AT2G28410	Cluster 3
AT1G09890	Cluster 3
AT4G08560	Cluster 3
AT5G16980	Cluster 3
AT5G05270	Cluster 3
AT4G09080	Cluster 3
AT3G04280	Cluster 3
AT2G29125	Cluster 3
AT2G12020	Cluster 3
AT1G56240	Cluster 3
AT1G21110	Cluster 3
AT2G01040	Cluster 3
AT3G48410	Cluster 3
AT1G11460	Cluster 3
AT1G77210	Cluster 3
AT1G21930	Cluster 3
AT5G40970	Cluster 3
AT5G28285	Cluster 3
AT5G43240	Cluster 3
AT5G37820	Cluster 3
AT1G62850	Cluster 3
AT2G31300	Cluster 3
AT2G27420	Cluster 3
AT2G38430	Cluster 3
AT1G26180	Cluster 3
AT1G70100	Cluster 3
ATCG01270	Cluster 3
AT1G73177	Cluster 3
AT2G22730	Cluster 3
AT5G58784	Cluster 3
AT1G12280	Cluster 3
AT2G43110	Cluster 3
AT2G18938	Cluster 3
AT2G37010	Cluster 3
AT1G55720	Cluster 3
AT5G06630	Cluster 3
AT3G15360	Cluster 3
AT1G79490	Cluster 3
AT3G54610	Cluster 3
AT5G24120	Cluster 3
AT4G17720	Cluster 3
AT3G25760	Cluster 3
AT1G12740	Cluster 3
AT5G34623	Cluster 3
AT2G05430	Cluster 3
AT5G44575	Cluster 3
AT5G59350	Cluster 3
AT4G05589	Cluster 3
AT2G07708	Cluster 3
AT1G37035	Cluster 3
AT5G09550	Cluster 3
AT1G29930	Cluster 3
AT1G33770	Cluster 3
AT1G05950	Cluster 3
AT1G76770	Cluster 3
AT2G07772	Cluster 3
AT3G58830	Cluster 3
ATCG00890	Cluster 3
AT5G60490	Cluster 3
AT2G16018	Cluster 3
AT2G04660	Cluster 3
AT4G27990	Cluster 3
AT1G79510	Cluster 3
AT1G17730	Cluster 3
AT1G27385	Cluster 3
AT5G49310	Cluster 3
AT2G19590	Cluster 3
AT3G15351	Cluster 3
AT3G13940	Cluster 3
AT5G45280	Cluster 3
AT5G32875	Cluster 3
AT4G11670	Cluster 3
AT2G16380	Cluster 3
AT1G03106	Cluster 3
AT4G16370	Cluster 3
AT5G17800	Cluster 3
AT1G09230	Cluster 3
AT2G15900	Cluster 3
AT4G16590	Cluster 3
AT3G24650	Cluster 3
AT3G32030	Cluster 3
AT5G46050	Cluster 3
AT4G34910	Cluster 3
AT5G19560	Cluster 3
AT3G17010	Cluster 3
AT2G23050	Cluster 3
AT4G19390	Cluster 3
AT2G41210	Cluster 3
AT3G43080	Cluster 3
AT3G53540	Cluster 3
AT3G06370	Cluster 3
AT3G04530	Cluster 3
AT5G40280	Cluster 3
AT2G01275	Cluster 3
AT2G28970	Cluster 3
AT2G13690	Cluster 3
AT2G39210	Cluster 3
AT5G06450	Cluster 3
AT1G69550	Cluster 3
AT3G10815	Cluster 3
AT3G55950	Cluster 3
AT1G08960	Cluster 3
AT3G42653	Cluster 3
AT1G65860	Cluster 3
ATCG01000	Cluster 3
AT1G61390	Cluster 3
AT1G29170	Cluster 3
AT5G28810	Cluster 3
AT5G27965	Cluster 3
AT4G03990	Cluster 3
AT1G26330	Cluster 3
AT5G40260	Cluster 3
AT1G61030	Cluster 3
AT1G12600	Cluster 3
AT2G34100	Cluster 3
AT3G11620	Cluster 3
AT4G34090	Cluster 3
AT4G14660	Cluster 3
AT1G53380	Cluster 3
AT1G71500	Cluster 3
AT4G17615	Cluster 3
AT1G21850	Cluster 3
AT2G25710	Cluster 3
AT1G13570	Cluster 3
AT4G24580	Cluster 3
AT1G23985	Cluster 3
AT4G11900	Cluster 3
AT4G18960	Cluster 3
AT2G16730	Cluster 3
AT2G15020	Cluster 3
AT4G02733	Cluster 3
AT4G15440	Cluster 3
AT2G44470	Cluster 3
AT1G54940	Cluster 3
AT5G56620	Cluster 3
AT1G36190	Cluster 3
AT1G03620	Cluster 3
AT3G12980	Cluster 3
AT3G03120	Cluster 3
AT1G09810	Cluster 3
AT2G01840	Cluster 3
AT5G39785	Cluster 3
AT1G65350	Cluster 3
AT3G17920	Cluster 3
AT5G24450	Cluster 3
AT3G14910	Cluster 3
AT5G18370	Cluster 3
AT1G62200	Cluster 3
AT2G43120	Cluster 3
AT1G06720	Cluster 3
AT5G41750	Cluster 3
AT1G03457	Cluster 3
AT4G24760	Cluster 3
AT1G78970	Cluster 3
AT5G09300	Cluster 3
AT5G56820	Cluster 3
AT2G34500	Cluster 3
AT1G05065	Cluster 3
AT1G10510	Cluster 3
AT2G14960	Cluster 3
AT5G53740	Cluster 3
AT1G71340	Cluster 3
AT1G73270	Cluster 3
AT5G16990	Cluster 3
AT1G73500	Cluster 3
AT1G03950	Cluster 3
AT2G26200	Cluster 3
AT2G21520	Cluster 3
AT1G62310	Cluster 3
AT5G57100	Cluster 3
AT5G48470	Cluster 3
AT4G24630	Cluster 3
AT2G09800	Cluster 3
AT2G26000	Cluster 3
AT2G18130	Cluster 3
AT2G23430	Cluster 3
AT1G34065	Cluster 3
AT1G76740	Cluster 3
AT4G13070	Cluster 3
AT2G29940	Cluster 3
AT3G24365	Cluster 3
AT1G04840	Cluster 3
AT3G25600	Cluster 3
AT3G26260	Cluster 3
AT1G59840	Cluster 3
AT1G13160	Cluster 3
AT2G12420	Cluster 3
AT4G07492	Cluster 3
AT5G05070	Cluster 3
AT5G40430	Cluster 3
AT1G31720	Cluster 3
AT3G08950	Cluster 3
AT5G29720	Cluster 3
AT3G30580	Cluster 3
AT2G11720	Cluster 3
AT4G08730	Cluster 3
AT1G03960	Cluster 3
AT4G26140	Cluster 3
AT3G53860	Cluster 3
AT5G07660	Cluster 3
AT5G41315	Cluster 3
AT4G04130	Cluster 3
AT3G47270	Cluster 3
AT4G04760	Cluster 3
AT3G59690	Cluster 3
AT1G27752	Cluster 3
AT5G45240	Cluster 3
AT3G13810	Cluster 3
AT5G46450	Cluster 3
AT4G24120	Cluster 3
AT2G15730	Cluster 3
AT2G31650	Cluster 3
AT3G48240	Cluster 3
AT4G15740	Cluster 3
[truncated: 7,056 more rows]

## Sheet: Fig. 4A - 1 dpi GO terms
Supporting Information Dataset 3 - Most variably expressed Arabidopsis thaliana genes and corresponding Gene Ontology terms, 1 and 2 days post inoculation with Heterodera schachtii.
Top 10 gene ontology (GO) terms for 1 dpi analysed using ShinyGO. P-values were calculated using the hypergeometric test, and false discovery rates (FDRs; cutoff 0.05) were computed via the Benjamini-Hochberg method to correct for multiple testing. Fold enrichment was defined as the percentage of genes in our list for a given pathway divided by the corresponding percentage in background Arabidops…
Clusters	Order	Enrichment FDR	nGenes	Pathway Genes	Fold Enrichment	Pathways (click for details)	Genes
1	1	9.5E-12	25	277	6.9	GO:0005802 Trans-Golgi network	AT1G26940 AT1G30900 AT1G51590 AT1G51630 AT1G71980 AT1G76270 AT2G14720 AT2G22900 AT2G35100 AT2G39750 AT2G40380 AT2G41770 AT2G47170 AT3G02350 AT3G21160 AT3G53520 AT4G12250 AT4G12290 AT4G21560 AT4G24550 AT4G30996 AT5G20680 AT5G26980 AT5G41950 AT5G61840
1	2	5.8E-13	29	343	6.5	GO:0006511 Ubiquitin-dependent protein catabolic process	AT1G29150 AT1G30900 AT1G53750 AT1G64520 AT1G68050 AT1G71980 AT1G80570 AT2G14720 AT2G17020 AT2G32730 AT2G44410 AT3G14400 AT3G24800 AT3G58040 AT3G60080 AT4G02570 AT4G15475 AT4G27960 AT4G29040 AT4G31670 AT4G33210 AT4G39910 AT5G02310 AT5G05080 AT5G05780 AT5G20570 AT5G42990 AT5G59140 AT5G60820
1	3	1.3E-09	23	293	6	GO:0005768 Endosome	AT1G15130 AT1G26940 AT1G30900 AT1G51590 AT1G51630 AT1G76270 AT2G14720 AT2G22900 AT2G35100 AT2G39750 AT2G40380 AT2G41770 AT3G02350 AT3G21160 AT3G47810 AT3G53520 AT4G12250 AT4G12290 AT4G30996 AT5G20680 AT5G42050 AT5G53530 AT5G61840
1	4	4.9E-17	48	743	4.9	GO:0010035 Response to inorganic substance	AT1G02816 AT1G20770 AT1G22750 AT1G25400 AT1G26550 AT1G26930 AT1G27350 AT1G30510 AT1G35190 AT1G51420 AT1G67340 AT1G68690 AT1G74640 AT1G76070 AT2G05220 AT2G21580 AT2G24550 AT2G31240 AT2G37550 AT3G01820 AT3G01980 AT3G03440 AT3G04710 AT3G06035 AT3G08630 AT3G09405 AT3G14200 AT3G14650 AT3G24180 AT3G47980 AT3G50910 AT3G63380 AT4G13360 AT4G17840 AT4G23710 AT4G30470 AT4G34720 AT5G13390 AT5G13980 AT5G15610…
1	5	1.9E-09	28	451	4.8	GO:0006979 Response to oxidative stress	AT1G01230 AT1G05260 AT1G25400 AT1G51420 AT1G52130 AT1G68850 AT1G76070 AT2G15560 AT2G28190 AT2G38380 AT2G39650 AT2G44790 AT2G47180 AT3G01820 AT3G06050 AT3G46930 AT3G60980 AT3G63380 AT4G08770 AT4G11600 AT4G11850 AT4G17070 AT4G35000 AT5G07460 AT5G18490 AT5G40390 AT5G44380 AT5G48657
1	6	3.6E-17	54	930	4.4	GO:0009536 Plastid	AT1G25280 AT1G56190 AT1G78510 AT1G78620 AT1G80300 AT2G14750 AT2G38040 AT2G47840 AT3G08630 AT4G31990 AT4G32400 AT4G35000 AT5G12140 AT5G12200 AT5G13440 AT5G15610 AT5G23630 AT5G25450 AT5G27150 AT5G27380 AT5G35360 AT5G36880 AT5G38480 AT5G40370 AT5G41210 AT5G41770 AT5G41950 AT5G42850 AT5G43780 AT5G43940 AT5G44320 AT5G45750 AT5G47890 AT5G49890 AT5G50370 AT5G51570 AT5G51970 AT5G52200 AT5G52810 AT5G53140…
1	7	2.2E-45	140	2485	4.3	GO:0005829 Cytosol	AT1G08110 AT1G08980 AT1G10670 AT1G13930 AT1G14980 AT1G15130 AT1G16070 AT1G16350 AT1G19130 AT1G20450 AT1G21110 AT1G24100 AT1G24180 AT1G25280 AT1G30580 AT1G44160 AT1G49660 AT1G50360 AT1G56190 AT1G56700 AT1G59900 AT1G60940 AT1G68050 AT1G69410 AT1G77530 AT1G79440 AT2G02790 AT2G14170 AT2G15890 AT2G15910 AT2G17390 AT2G18040 AT2G21250 AT2G25450 AT2G29960 AT2G31390 AT2G44100 AT2G44310 AT2G46910 AT2G47170…
1	8	1.7E-22	74	1343	4.2	GO:0005739 Mitochondrion	AT1G02150 AT1G03090 AT1G14980 AT1G24180 AT1G56190 AT1G59900 AT1G69410 AT1G70490 AT1G70650 AT1G70810 AT1G71850 AT1G71880 AT1G73060 AT1G73650 AT1G74060 AT1G76030 AT1G78620 AT1G79440 AT1G80300 AT2G02510 AT2G04780 AT2G04880 AT2G05220 AT2G05990 AT2G14170 AT2G14285 AT2G14720 AT2G15690 AT2G17390 AT2G17720 AT2G18040 AT2G20050 AT2G21250 AT2G31955 AT2G46470 AT3G01820 AT3G03420 AT3G06050 AT3G09810 AT3G10920…
1	9	2.6E-14	48	873	4.2	GO:0005783 Endoplasmic reticulum	AT1G01230 AT1G05260 AT1G20575 AT1G22200 AT1G48635 AT1G51590 AT1G52600 AT1G54990 AT1G56423 AT1G73650 AT2G17570 AT2G17720 AT2G18040 AT2G29960 AT2G31360 AT2G32730 AT2G34250 AT2G34590 AT2G36290 AT2G37550 AT2G38040 AT2G40380 AT2G40940 AT2G40950 AT2G43080 AT2G43850 AT2G44080 AT2G44410 AT3G13410 AT3G21160 AT3G51460 AT3G57020 AT3G60600 AT4G10790 AT4G16660 AT4G27780 AT4G29960 AT4G30996 AT4G31910 AT4G33360…
1	10	2.9E-10	35	641	4.2	GO:0004674 Protein serine/threonine kinase activity	AT1G03930 AT1G33260 AT1G34300 AT1G56140 AT1G60940 AT1G61370 AT1G63430 AT1G66750 AT1G68690 AT1G68830 AT2G05940 AT2G14510 AT2G19470 AT2G30360 AT2G32510 AT2G43850 AT3G04530 AT3G06620 AT3G17410 AT3G19980 AT3G20860 AT3G44850 AT3G50000 AT3G61960 AT4G00720 AT4G05150 AT4G21230 AT4G24400 AT4G28540 AT4G36180 AT4G39270 AT5G04870 AT5G54590 AT5G58950 AT5G65700
2	1	7.7E-07	16	270	6.2	GO:0004842 Ubiquitin-protein transferase activity	AT1G45050 AT1G47056 AT1G76390 AT2G20650 AT2G42360 AT2G47700 AT3G05200 AT3G05545 AT3G17000 AT3G62980 AT4G12570 AT4G19700 AT4G28370 AT5G01830 AT5G05230 AT5G25760
2	2	5.6E-11	26	444	6.1	GO:1901701 Cellular response to oxygen-containing compound	AT1G04960 AT1G06410 AT1G10140 AT1G15400 AT1G64610 AT1G73150 AT1G73740 AT1G77500 AT2G04305 AT2G27660 AT2G30600 AT2G39435 AT3G04010 AT3G10300 AT3G14830 AT3G50830 AT4G08180 AT4G35860 AT4G36140 AT4G36210 AT5G02620 AT5G11700 AT5G24260 AT5G50900 AT5G66675 AT5G67350
2	3	1.3E-14	36	641	5.9	GO:0004674 Protein serine/threonine kinase activity	AT1G09000 AT1G10940 AT1G14370 AT1G25390 AT1G51890 AT1G57870 AT1G61460 AT1G61480 AT1G63500 AT1G67520 AT1G72300 AT1G73670 AT1G80870 AT2G17530 AT2G28960 AT2G37840 AT2G42330 AT3G01090 AT3G09010 AT3G10540 AT3G21220 AT3G29160 AT3G45240 AT3G46330 AT3G55450 AT3G59700 AT4G01595 AT4G18640 AT4G28880 AT4G28980 AT4G32660 AT5G01810 AT5G08160 AT5G25110 AT5G41260 AT5G55560
2	4	4.4E-11	29	553	5.5	GO:0031347 Reg. of defense response	AT1G10140 AT1G25390 AT1G27100 AT1G33110 AT1G64610 AT1G70590 AT1G72300 AT1G73740 AT1G76390 AT1G77500 AT2G18790 AT2G28940 AT2G37980 AT3G13310 AT3G50830 AT4G12790 AT4G20000 AT4G25900 AT4G26910 AT4G29670 AT5G05140 AT5G26600 AT5G42950 AT5G45470 AT5G46510 AT5G49850 AT5G50900 AT5G66675 AT5G67350
2	5	2.4E-07	22	486	4.7	GO:0048364 Root development	AT1G01950 AT1G06150 AT1G34630 AT1G49340 AT1G50560 AT1G55180 AT1G72125 AT2G02080 AT2G20000 AT2G20650 AT2G26870 AT2G27660 AT2G28960 AT2G37250 AT3G18130 AT3G25930 AT4G26910 AT5G06140 AT5G11700 AT5G11960 AT5G48010 AT5G62260
2	6	2.7E-13	41	927	4.6	GO:0006468 Protein phosphorylation	AT1G09000 AT1G10850 AT1G10940 AT1G14370 AT1G25390 AT1G49340 AT1G51890 AT1G57870 AT1G61460 AT1G61480 AT1G63500 AT1G64300 AT1G67520 AT1G70250 AT1G72300 AT1G73670 AT1G80870 AT2G01830 AT2G16750 AT2G17530 AT2G28940 AT2G28960 AT2G42330 AT3G01090 AT3G09010 AT3G29160 AT3G45240 AT3G46330 AT3G55450 AT4G01595 AT4G18640 AT4G28980 AT4G32660 AT5G01810 AT5G03140 AT5G08160 AT5G25110 AT5G41260 AT5G49780 AT5G53450…
2	7	1.2E-08	27	621	4.5	GO:0016567 Protein ubiquitination	AT1G13195 AT1G24440 AT1G45050 AT1G47056 AT1G61740 AT1G76390 AT2G02230 AT2G20000 AT2G20650 AT2G30600 AT2G41980 AT2G42360 AT2G47700 AT3G05200 AT3G05545 AT3G12580 AT3G43430 AT3G44820 AT3G47160 AT3G62980 AT4G12570 AT4G22910 AT4G28370 AT5G01830 AT5G05230 AT5G20885 AT5G25760
2	8	1.8E-11	37	873	4.4	GO:0005783 Endoplasmic reticulum	AT1G02050 AT1G08450 AT1G11680 AT1G18260 AT1G27980 AT1G35620 AT1G51760 AT2G01830 AT2G31440 AT2G32520 AT2G34300 AT2G34310 AT2G37970 AT2G39780 AT2G45140 AT3G02420 AT3G06300 AT3G12740 AT3G17000 AT3G20920 AT3G24160 AT3G51440 AT3G52640 AT3G55850 AT3G57030 AT4G10360 AT4G11220 AT4G28570 AT5G02620 AT5G05670 AT5G07350 AT5G10780 AT5G22090 AT5G27330 AT5G42020 AT5G45160 AT5G64510
2	9	4.0E-13	43	1035	4.3	GO:0042742 Defense response to bacterium	AT1G08060 AT1G08450 AT1G25390 AT1G27100 AT1G33110 AT1G33980 AT1G51890 AT1G64610 AT1G70250 AT1G73740 AT1G77500 AT1G77920 AT2G01830 AT2G26870 AT2G27660 AT2G28940 AT2G34730 AT2G37980 AT2G38470 AT2G39435 AT2G40000 AT3G05200 AT3G09010 AT3G13310 AT3G44670 AT3G49780 AT3G54560 AT3G59700 AT4G01720 AT4G19700 AT4G20000 AT4G25900 AT4G29670 AT5G03140 AT5G04720 AT5G05140 AT5G24260 AT5G26600 AT5G46510 AT5G47730…
2	10	7.0E-09	30	743	4.2	GO:0010035 Response to inorganic substance	AT1G04130 AT1G15400 AT1G16870 AT1G53280 AT1G59960 AT1G61740 AT2G15695 AT2G20820 AT2G29995 AT2G45360 AT3G01990 AT3G02420 AT3G13310 AT3G15180 AT3G15450 AT3G16310 AT3G49780 AT3G52640 AT3G55410 AT4G22000 AT4G25900 AT4G26910 AT4G29680 AT5G02050 AT5G12470 AT5G23250 AT5G47730 AT5G49850 AT5G56190 AT5G67350
3	1	1.3E-25	15	24	97.1	GO:0009768 Photosynthesis-light harvesting in photosystem I	AT1G08380 AT1G15820 AT1G29910 AT1G29920 AT1G61520 AT2G05070 AT2G05100 AT2G34430 AT3G08940 AT3G47470 AT3G54890 AT3G61470 AT4G10340 AT5G01530 AT5G54270
3	2	4.5E-13	8	14	88.8	GO:0019253 Reductive pentose-phosphate cycle	AT1G12900 AT1G32060 AT1G42970 AT3G12780 AT3G26650 AT3G54050 AT3G55800 AT5G61410
3	3	5.8E-22	14	28	77.7	GO:0016168 Chlorophyll binding	AT1G15820 AT1G29910 AT1G29920 AT1G44575 AT1G61520 AT2G05070 AT2G05100 AT2G34430 AT3G08940 AT3G47470 AT3G54890 AT3G61470 AT4G10340 AT5G01530
3	4	5.1E-14	9	18	77.7	GO:0009773 Photosynthetic electron transport in photosystem I	AT1G55670 AT2G01590 AT2G46820 AT3G54050 AT4G09650 AT4G11960 AT4G12800 AT4G22890 AT5G64040
3	5	4.6E-27	19	50	59	GO:0010287 Plastoglobule	AT1G29910 AT1G31330 AT1G61520 AT2G05070 AT2G21330 AT2G35490 AT3G23400 AT3G50820 AT3G54890 AT4G02770 AT4G09650 AT4G10340 AT4G12800 AT4G19170 AT4G28750 AT4G38970 AT5G01530 AT5G08740 AT5G66570
3	6	1.9E-19	14	39	55.8	GO:0010319 Stromule	AT1G09340 AT1G16880 AT1G32060 AT1G42970 AT2G39730 AT3G01500 AT3G11630 AT3G12780 AT3G26650 AT3G54050 AT4G09650 AT4G37930 AT5G54770 AT5G61410
3	7	2.7E-91	74	303	37.9	GO:0009535 Chloroplast thylakoid membrane	AT1G03130 AT1G06680 AT1G15820 AT1G16880 AT1G20020 AT1G29910 AT1G29920 AT1G30380 AT1G31330 AT1G32060 AT1G42970 AT1G44575 AT1G51110 AT1G52220 AT1G55670 AT1G61520 AT1G65260 AT1G74470 AT1G79040 AT1G80030 AT2G01590 AT2G05070 AT2G05100 AT2G10940 AT2G23670 AT2G28800 AT2G30950 AT2G34430 AT2G35490 AT2G39730 AT2G45180 AT2G46820 AT3G01480 AT3G01500 AT3G08940 AT3G18890 AT3G23400 AT3G26650 AT3G27925 AT3G47470…
3	8	1.6E-17	15	66	35.3	GO:0015979 Photosynthesis	AT1G15820 AT1G20020 AT1G55670 AT1G67740 AT2G34430 AT3G01500 AT3G54050 AT4G09650 AT4G10340 AT4G11960 AT4G22890 AT5G38410 AT5G54270 AT5G55220 AT5G64040
3	9	2.3E-15	18	161	17.4	GO:0009570 Chloroplast stroma	AT1G10500 AT1G20020 AT1G49970 AT1G60950 AT1G80920 AT2G21330 AT2G47400 AT3G26650 AT3G53460 AT3G63520 AT4G19170 AT4G24770 AT4G26160 AT4G38970 AT5G26742 AT5G45930 AT5G50920 AT5G66190
3	10	4.6E-27	35	385	14.1	GO:0009409 Response to cold	AT1G05140 AT1G09340 AT1G16880 AT1G20620 AT1G28140 AT1G32060 AT1G32900 AT1G42970 AT1G61520 AT1G68530 AT2G03440 AT2G05070 AT2G05100 AT2G39730 AT3G01500 AT3G11170 AT3G11630 AT3G12780 AT3G26650 AT3G47470 AT3G52150 AT3G53460 AT3G54050 AT3G54890 AT3G61470 AT4G09650 AT4G24770 AT4G30200 AT4G37930 AT5G13630 AT5G15970 AT5G41100 AT5G43760 AT5G54770 AT5G61410
4	1	1.3E-05	15	211	5.4	GO:0010228 Vegetative to reproductive phase transition of meristem	AT1G01040 AT1G03365 AT1G14650 AT1G18950 AT1G30070 AT1G76380 AT2G01520 AT2G15530 AT2G39810 AT2G45650 AT3G60870 AT4G11880 AT4G35300 AT4G39560 AT5G42400
4	2	4.1E-07	23	392	4.5	GO:0016301 Kinase activity	AT1G03920 AT1G08590 AT1G08720 AT1G21250 AT1G34210 AT1G49350 AT1G51880 AT1G60800 AT1G69730 AT1G71830 AT1G80640 AT2G28970 AT2G35620 AT3G28450 AT3G45430 AT3G46400 AT4G02010 AT4G13920 AT4G23140 AT4G31100 AT4G38830 AT5G01890 AT5G04490
4	3	5.8E-15	51	927	4.2	GO:0006468 Protein phosphorylation	AT1G03920 AT1G08590 AT1G08720 AT1G14000 AT1G21250 AT1G34210 AT1G49270 AT1G51880 AT1G57700 AT1G60800 AT1G61475 AT1G61490 AT1G69730 AT1G69790 AT1G71830 AT1G73660 AT1G80640 AT2G13800 AT2G26730 AT2G28930 AT2G28970 AT2G35620 AT3G08760 AT3G14720 AT3G25070 AT3G28450 AT3G44200 AT3G45430 AT3G46400 AT3G59410 AT3G61160 AT4G02010 AT4G23140 AT4G31100 AT4G32000 AT4G32710 AT4G34500 AT4G38830 AT5G01890 AT5G12480…
4	4	1.5E-08	33	654	3.9	GO:0009888 Tissue development	AT1G19450 AT1G23000 AT1G23200 AT1G51880 AT1G54970 AT1G56630 AT1G63220 AT1G64450 AT1G70505 AT1G74690 AT2G07675 AT2G18876 AT2G19950 AT2G28970 AT2G40800 AT3G05400 AT3G23470 AT3G42800 AT3G43220 AT3G51930 AT3G61840 AT4G03540 AT4G22960 AT4G26140 AT4G26830 AT4G35840 AT5G03610 AT5G14330 AT5G19060 AT5G40720 AT5G44800 AT5G54050 AT5G63710
4	5	1.2E-07	31	641	3.7	GO:0004674 Protein serine/threonine kinase activity	AT1G03920 AT1G08590 AT1G14000 AT1G49270 AT1G51880 AT1G60800 AT1G61475 AT1G61490 AT1G69790 AT1G73660 AT1G80640 AT2G17930 AT2G28930 AT2G35620 AT3G04690 AT3G14720 AT3G44200 AT3G48190 AT3G59410 AT3G61160 AT4G23140 AT4G32710 AT4G34500 AT4G38830 AT5G15730 AT5G28680 AT5G38210 AT5G38560 AT5G47760 AT5G58520 AT5G63710
4	6	1.5E-07	31	650	3.7	GO:0048589 Developmental growth	AT1G11545 AT1G19450 AT1G29630 AT1G51880 AT1G56630 AT1G63220 AT1G72880 AT1G75180 AT2G02680 AT2G19950 AT2G40800 AT2G43240 AT2G44500 AT3G05900 AT3G11590 AT3G12010 AT3G19515 AT3G22290 AT3G23470 AT3G47080 AT3G51930 AT3G53190 AT4G00440 AT4G26140 AT4G34500 AT5G14330 AT5G37790 AT5G38560 AT5G49800 AT5G54050 AT5G58520
4	7	4.6E-07	29	611	3.6	GO:0009793 Embryo development ending in seed dormancy	AT1G07090 AT1G08260 AT1G13120 AT1G21650 AT1G28300 AT1G32490 AT1G48175 AT1G52370 AT1G60870 AT1G71830 AT1G78580 AT1G79150 AT2G26830 AT2G31340 AT2G31740 AT2G34880 AT2G38280 AT4G02010 AT4G31160 AT4G35300 AT4G39040 AT5G03610 AT5G08170 AT5G21140 AT5G40480 AT5G44450 AT5G44800 AT5G55840 AT5G60540
4	8	2.0E-08	35	740	3.6	GO:0000976 Transcription cis-regulatory region binding	AT1G17520 AT1G17950 AT1G18570 AT1G19220 AT1G32240 AT1G32770 AT1G34390 AT1G52830 AT1G61730 AT1G68550 AT1G71130 AT2G02070 AT2G36080 AT2G38090 AT2G42430 AT2G42830 AT2G45650 AT2G47260 AT3G04420 AT3G06490 AT3G07650 AT3G12270 AT3G21270 AT3G57480 AT3G58780 AT3G61850 AT4G09820 AT4G11880 AT4G18020 AT4G22140 AT4G26150 AT4G36920 AT4G37750 AT5G14340 AT5G63090
4	9	2.4E-06	28	623	3.4	GO:0030154 Cell differentiation	AT1G19450 AT1G23200 AT1G51880 AT1G56630 AT1G72880 AT1G75180 AT2G19950 AT2G25310 AT2G26450 AT2G28970 AT2G43240 AT2G44500 AT3G05900 AT3G06530 AT3G11590 AT3G12010 AT3G22290 AT3G51930 AT4G00440 AT4G03540 AT4G32710 AT4G36920 AT5G01890 AT5G03610 AT5G14330 AT5G28900 AT5G40720 AT5G60720
4	10	2.3E-18	82	1885	3.3	GO:0005886 Plasma membrane	AT1G08100 AT1G08720 AT1G11460 AT1G21250 AT1G34210 AT1G47560 AT1G60800 AT1G61490 AT1G68710 AT1G68740 AT1G69730 AT1G69870 AT1G71830 AT1G80640 AT2G02950 AT2G15970 AT2G21770 AT2G24520 AT2G26300 AT2G26420 AT2G26830 AT2G29100 AT2G29940 AT2G32270 AT2G32620 AT2G33670 AT2G35620 AT2G38460 AT2G39900 AT3G04690 AT3G07195 AT3G08510 AT3G09070 AT3G09740 AT3G09770 AT3G10600 AT3G15340 AT3G15990 AT3G16920 AT3G25070…
5	1	5.5E-05	5	19	27.8	GO:0006268 DNA unwinding involved in DNA replication	AT1G60930 AT2G16440 AT3G05740 AT5G46280 AT5G61000
5	2	5.0E-06	8	53	16	GO:0031324 Neg. reg. of cellular metabolic process	AT1G10240 AT1G58400 AT1G64570 AT2G44200 AT5G08650 AT5G18270 AT5G27360 AT5G35970
5	3	2.0E-05	8	67	12.6	GO:0000724 Double-strand break repair via homologous recombination	AT1G60930 AT1G66740 AT2G14050 AT3G05740 AT4G00020 AT4G21070 AT5G54260 AT5G61000
5	4	3.6E-05	8	73	11.6	GO:0003697 Single-stranded DNA binding	AT1G30680 AT1G31010 AT2G14050 AT2G16440 AT3G05780 AT5G01310 AT5G26860 AT5G46280
5	5	8.8E-05	10	144	7.3	GO:0040007 Growth	AT1G35510 AT1G65985 AT2G26100 AT2G32320 AT2G37975 AT3G01100 AT3G57070 AT3G61750 AT4G00300 AT4G28706
5	6	5.0E-06	16	298	5.7	GO:0051301 Cell division	AT1G29980 AT1G57820 AT1G66740 AT1G67420 AT1G69690 AT1G80280 AT2G28260 AT3G03680 AT3G20350 AT3G61550 AT4G13710 AT4G30080 AT5G15980 AT5G43530 AT5G55950 AT5G57700
5	7	2.0E-05	15	302	5.3	GO:0000981 DNA-binding transcription factor activity-RNA polymerase II-specific	AT1G05230 AT1G35460 AT1G62360 AT1G62975 AT1G70510 AT1G70920 AT1G71692 AT2G03060 AT2G38880 AT3G20910 AT4G32730 AT4G37940 AT5G11050 AT5G11260 AT5G41410
5	8	6.9E-06	20	486	4.4	GO:0048316 Seed development	AT1G11660 AT1G45332 AT1G64625 AT1G73240 AT2G24990 AT2G28540 AT2G44980 AT3G05130 AT3G07020 AT3G20910 AT3G49600 AT4G08280 AT4G11560 AT4G15802 AT4G28706 AT4G37100 AT5G15980 AT5G22320 AT5G61730 AT5G63550
5	9	5.0E-06	23	611	4	GO:0009793 Embryo development ending in seed dormancy	AT1G10240 AT1G12260 AT1G35510 AT1G55540 AT1G71440 AT2G31305 AT2G34780 AT2G41945 AT3G04340 AT3G16290 AT3G20910 AT4G00020 AT4G16280 AT4G21100 AT4G30620 AT4G31010 AT5G05560 AT5G23940 AT5G24400 AT5G41480 AT5G48230 AT5G50150 AT5G58450
5	10	6.2E-06	24	677	3.7	GO:0016020 Membrane	AT1G01120 AT1G01790 AT1G03260 AT1G07970 AT1G30000 AT1G33100 AT1G60490 AT1G65590 AT1G66760 AT2G02860 AT2G04090 AT2G34150 AT2G47240 AT3G03620 AT3G08650 AT3G09570 AT3G14240 AT3G21180 AT4G02030 AT4G12110 AT4G13420 AT4G14390 AT5G09350 AT5G59420
6	1	4.9E-11	5	5	281.7	GO:0009805 Coumarin biosynthetic process	AT1G28680 AT2G40890 AT3G12900 AT3G13610 AT4G34050
6	2	4.3E-07	4	8	140.8	GO:0010106 Cellular response to iron ion starvation	AT1G18910 AT2G41240 AT3G56980 AT5G03570
6	3	1.6E-08	5	11	128	GO:0009423 Chorismate biosynthetic process	AT1G22410 AT1G48850 AT2G45300 AT4G39980 AT5G66120
6	4	3.8E-08	5	13	108.3	GO:0009073 Aromatic amino acid family biosynthetic process	AT1G22410 AT1G48850 AT2G45300 AT4G39980 AT5G66120
6	5	3.8E-08	5	13	108.3	GO:0009698 Phenylpropanoid metabolic process	AT1G51680 AT1G80360 AT2G30490 AT3G21240 AT4G30210
6	6	5.5E-08	5	14	100.6	GO:0009699 Phenylpropanoid biosynthetic process	AT2G30490 AT2G37040 AT2G40890 AT3G13610 AT3G53260
6	7	2.0E-11	8	31	72.7	GO:0019761 Glucosinolate biosynthetic process	AT1G16400 AT1G74090 AT2G22330 AT3G19710 AT4G13430 AT4G13770 AT5G14200 AT5G23020
6	8	1.6E-18	14	69	57.1	GO:0098771 Inorganic ion homeostasis	AT1G01650 AT1G14185 AT1G14860 AT1G51690 AT2G45590 AT3G18560 AT3G54880 AT4G19160 AT5G04860 AT5G12010 AT5G19970 AT5G42830 AT5G45070 AT5G67430
6	9	4.3E-07	6	43	39.3	GO:0010043 Response to zinc ion	AT1G52760 AT1G56160 AT3G07720 AT3G22460 AT3G58810 AT5G56080
6	10	5.4E-16	27	810	9.4	GO:0009611 Response to wounding	AT1G01650 AT1G15380 AT1G21050 AT1G32700 AT1G51680 AT1G58110 AT1G59910 AT1G76680 AT1G78080 AT2G02800 AT2G18750 AT2G22330 AT2G30490 AT2G36380 AT2G37040 AT3G18560 AT3G19710 AT3G21240 AT3G29035 AT3G53260 AT4G21850 AT4G24350 AT4G39980 AT5G12010 AT5G14200 AT5G24810 AT5G47910
7	1	3.0E-19	43	699	6.3	GO:0050832 Defense response to fungus	AT1G03850 AT1G05700 AT1G11050 AT1G13110 AT1G17780 AT1G18720 AT1G32127 AT1G34420 AT1G51860 AT1G53390 AT1G53430 AT1G76360 AT1G77145 AT2G01650 AT2G20950 AT2G22300 AT2G30020 AT2G38870 AT2G40095 AT2G41410 AT3G01210 AT3G13650 AT3G28940 AT3G29250 AT3G53150 AT4G00700 AT4G08470 AT4G11130 AT4G15610 AT4G19990 AT4G20830 AT4G21903 AT4G39820 AT5G04020 AT5G10520 AT5G40990 AT5G41750 AT5G43910 AT5G45500 AT5G55390…
7	2	4.4E-28	63	1035	6.3	GO:0042742 Defense response to bacterium	AT1G11050 AT1G13110 AT1G18670 AT1G18720 AT1G32127 AT1G51860 AT1G53390 AT1G53430 AT1G76360 AT1G80600 AT2G04080 AT2G20900 AT2G20950 AT2G21520 AT2G22300 AT2G28570 AT2G30880 AT2G33480 AT2G40095 AT2G40110 AT2G41410 AT3G09830 AT3G11320 AT3G12810 AT3G14460 AT3G22800 AT3G28940 AT3G29250 AT3G30775 AT3G45440 AT3G45620 AT3G51360 AT3G53150 AT4G00700 AT4G08470 AT4G11480 AT4G11530 AT4G15610 AT4G16670 AT4G19990…
7	3	2.2E-12	29	490	6.1	GO:0004672 Protein kinase activity	AT1G07650 AT1G18160 AT1G18670 AT1G34420 AT1G54510 AT1G66930 AT1G77280 AT2G26980 AT2G40730 AT2G46700 AT3G02880 AT3G22750 AT3G45440 AT3G45640 AT3G51630 AT3G51740 AT3G57760 AT4G08470 AT4G13020 AT4G21410 AT5G01950 AT5G02800 AT5G14210 AT5G14720 AT5G35980 AT5G45800 AT5G57035 AT5G60550 AT5G63370
7	4	5.4E-11	26	444	6	GO:1901701 Cellular response to oxygen-containing compound	AT1G04780 AT1G34220 AT1G34420 AT1G53430 AT1G76360 AT2G02710 AT2G20900 AT2G28840 AT2G30840 AT2G36950 AT2G37150 AT2G41410 AT3G03560 AT3G07790 AT3G13650 AT3G17700 AT3G27390 AT3G28940 AT4G02715 AT4G15240 AT4G16670 AT4G34140 AT5G02230 AT5G12890 AT5G18310 AT5G55040
7	5	3.0E-09	22	379	6	GO:0009755 Hormone-mediated signaling pathway	AT1G03370 AT1G11050 AT1G34420 AT1G57680 AT1G76360 AT2G02870 AT2G28840 AT2G41410 AT3G03560 AT3G07790 AT3G13380 AT3G27390 AT3G28940 AT4G02860 AT4G15240 AT4G15610 AT4G16670 AT4G28300 AT5G02230 AT5G12890 AT5G55040 AT5G66900
7	6	1.3E-15	37	641	6	GO:0004674 Protein serine/threonine kinase activity	AT1G05700 AT1G07560 AT1G07650 AT1G07880 AT1G11050 AT1G30270 AT1G51860 AT1G53430 AT1G54510 AT1G66930 AT1G73080 AT1G79670 AT2G17220 AT2G17290 AT2G23030 AT2G26980 AT2G30880 AT2G46700 AT3G09830 AT3G13380 AT3G22750 AT3G23310 AT3G24540 AT3G28690 AT3G45640 AT3G51630 AT4G11480 AT4G11530 AT4G13020 AT4G21410 AT5G01820 AT5G02800 AT5G10520 AT5G35370 AT5G35980 AT5G45800 AT5G60550
7	7	5.1E-09	22	392	5.8	GO:0016301 Kinase activity	AT1G05700 AT1G07560 AT1G07650 AT1G11050 AT1G16120 AT1G51860 AT1G53430 AT1G66930 AT1G73080 AT1G79670 AT2G33020 AT3G02880 AT3G23310 AT3G45440 AT3G51740 AT4G11480 AT4G11530 AT4G21410 AT5G01950 AT5G10520 AT5G40170 AT5G60550
7	8	5.3E-20	50	927	5.6	GO:0006468 Protein phosphorylation	AT1G05700 AT1G07560 AT1G07650 AT1G07880 AT1G11050 AT1G16120 AT1G18160 AT1G18670 AT1G30270 AT1G34420 AT1G51860 AT1G53430 AT1G54510 AT1G66930 AT1G73080 AT1G76360 AT1G77280 AT1G79670 AT2G17220 AT2G23030 AT2G26980 AT2G40730 AT2G46700 AT3G02880 AT3G09830 AT3G22750 AT3G24540 AT3G28690 AT3G45440 AT3G45640 AT3G51630 AT3G51740 AT3G57760 AT4G08470 AT4G11480 AT4G11530 AT4G13020 AT4G21410 AT5G01820 AT5G01950…
7	9	2.1E-10	28	553	5.2	GO:0031347 Reg. of defense response	AT1G11050 AT1G18720 AT1G32127 AT1G34420 AT1G53430 AT1G74950 AT1G76360 AT2G02870 AT2G20900 AT2G40095 AT2G41410 AT3G11320 AT3G27960 AT3G28940 AT3G53150 AT4G00700 AT4G19990 AT4G21903 AT4G23810 AT4G28300 AT4G39820 AT5G12890 AT5G18310 AT5G41750 AT5G43910 AT5G45500 AT5G57035 AT5G67340
7	10	8.1E-17	48	1022	4.8	GO:0007165 Signal transduction	AT1G07880 AT1G13110 AT1G17820 AT1G18160 AT1G30270 AT1G32127 AT1G34220 AT1G46480 AT1G53430 AT2G02710 AT2G04080 AT2G17060 AT2G19270 AT2G26980 AT2G28570 AT2G30840 AT2G30880 AT2G33020 AT2G40095 AT3G17700 AT3G22800 AT3G28690 AT3G29250 AT3G43230 AT3G45620 AT3G45640 AT4G00700 AT4G09000 AT4G09420 AT4G11860 AT4G16670 AT4G34140 AT4G39820 AT5G01820 AT5G01950 AT5G04020 AT5G14720 AT5G16880 AT5G17890 AT5G35370…
8	1	1.2E-05	5	15	36.4	GO:0046283 Anthocyanin-containing compound metabolic process	AT1G44760 AT1G57560 AT2G33620 AT3G11210 AT4G27560
8	2	1.2E-05	7	45	17	GO:0006897 Endocytosis	AT2G43160 AT3G01780 AT4G05520 AT4G28860 AT5G11710 AT5G13300 AT5G57015
8	3	1.0E-08	23	451	5.6	GO:0006979 Response to oxidative stress	AT1G30460 AT1G49670 AT1G65610 AT1G65820 AT2G22080 AT2G35380 AT2G41640 AT3G12490 AT3G12830 AT3G15530 AT3G55280 AT3G60200 AT4G11190 AT4G13310 AT4G24520 AT4G34710 AT4G39190 AT5G14130 AT5G25930 AT5G26030 AT5G26270 AT5G42000 AT5G64100
8	4	2.4E-06	17	343	5.4	GO:0006511 Ubiquitin-dependent protein catabolic process	AT1G02980 AT1G14400 AT1G16470 AT1G21720 AT1G65430 AT1G70320 AT1G77440 AT2G05840 AT2G26590 AT3G46910 AT3G62970 AT4G24560 AT4G33160 AT4G38930 AT5G09900 AT5G41340 AT5G63760
8	5	5.3E-07	24	611	4.3	GO:0009793 Embryo development ending in seed dormancy	AT1G06220 AT1G10750 AT1G10870 AT1G15500 AT1G32930 AT1G34550 AT1G55900 AT2G25660 AT2G34790 AT2G45270 AT3G08850 AT3G46560 AT3G48110 AT4G01560 AT4G36480 AT4G39190 AT5G09900 AT5G09960 AT5G10170 AT5G16750 AT5G27540 AT5G49820 AT5G56680 AT5G61760
8	6	5.8E-12	40	1022	4.3	GO:0007165 Signal transduction	AT1G06840 AT1G11130 AT1G15240 AT1G18210 AT1G20930 AT1G35160 AT1G52780 AT2G17050 AT2G18670 AT2G32810 AT2G35050 AT2G36330 AT2G38823 AT2G42950 AT2G45910 AT2G46710 AT2G47140 AT3G14870 AT3G15410 AT3G58760 AT3G60200 AT3G61640 AT4G00955 AT4G12010 AT4G15470 AT4G22710 AT4G22980 AT4G28860 AT5G01850 AT5G05870 AT5G08500 AT5G10930 AT5G21090 AT5G22850 AT5G44510 AT5G44870 AT5G45350 AT5G57015 AT5G61240 AT5G65470
8	7	2.7E-14	50	1343	4.1	GO:0005739 Mitochondrion	AT1G02370 AT1G06520 AT1G07030 AT1G10060 AT1G27390 AT1G28510 AT1G49670 AT1G55900 AT1G66680 AT1G69740 AT1G70320 AT1G70980 AT1G71730 AT1G73230 AT1G74010 AT1G74260 AT1G74920 AT1G77440 AT1G78260 AT1G78850 AT2G01410 AT2G02050 AT2G05840 AT2G07050 AT2G13440 AT2G13790 AT2G20490 AT2G37410 AT2G38670 AT2G44520 AT2G45270 AT2G47690 AT3G03070 AT3G46560 AT3G48110 AT3G57090 AT3G61650 AT4G00570 AT4G14615 AT4G23885…
8	8	1.6E-06	24	654	4	GO:0009888 Tissue development	AT1G14960 AT1G15500 AT1G30600 AT1G44760 AT1G52780 AT1G57560 AT2G21300 AT2G23960 AT2G32810 AT2G36330 AT2G37050 AT2G43610 AT2G47140 AT3G04810 AT3G09300 AT3G13990 AT3G20015 AT4G14760 AT4G24805 AT4G26940 AT4G39190 AT5G55050 AT5G66630 AT5G67470
8	9	4.7E-25	89	2485	3.9	GO:0005829 Cytosol	AT1G01510 AT1G06000 AT1G06220 AT1G06900 AT1G07370 AT1G13170 AT1G14400 AT1G16470 AT1G18210 AT1G20930 AT1G22730 AT1G29850 AT1G35160 AT1G36730 AT1G43700 AT1G48120 AT1G56330 AT1G69740 AT1G70320 AT1G71730 AT1G73230 AT1G74720 AT1G74920 AT1G80560 AT2G05840 AT2G17640 AT2G18230 AT2G23960 AT2G26570 AT2G27880 AT2G31370 AT2G34690 AT2G38700 AT2G42910 AT2G43160 AT2G45910 AT3G01780 AT3G02200 AT3G03250 AT3G06400…
8	10	8.8E-06	22	623	3.9	GO:0030154 Cell differentiation	AT1G04680 AT1G14960 AT1G20840 AT1G22030 AT1G57560 AT1G78260 AT2G21300 AT2G24430 AT2G35320 AT2G47140 AT3G09300 AT3G22104 AT3G60630 AT4G02600 AT4G16141 AT4G20880 AT4G28940 AT4G35010 AT4G38440 AT5G26760 AT5G55050 AT5G55960
9	1	1.1E-107	63	98	87.2	GO:0022626 Cytosolic ribosome	AT1G01100 AT1G04270 AT1G07770 AT1G09590 AT1G14320 AT1G15930 AT1G18540 AT1G25260 AT1G33120 AT1G34030 AT1G43170 AT1G67430 AT1G72370 AT1G77940 AT2G18020 AT2G19730 AT2G27710 AT2G27720 AT2G31610 AT2G32060 AT2G37190 AT2G39460 AT2G41840 AT2G44120 AT3G02560 AT3G04840 AT3G07110 AT3G09200 AT3G09630 AT3G11510 AT3G11940 AT3G25520 AT3G47370 AT3G48930 AT3G49010 AT3G49910 AT3G53740 AT3G55750 AT3G56340 AT3G60770…
9	2	6.4E-35	23	47	66.4	GO:0002181 Cytoplasmic translation	AT1G01100 AT1G18540 AT1G33140 AT1G41880 AT1G67430 AT1G72370 AT1G74050 AT2G18020 AT2G20280 AT2G36620 AT3G06700 AT3G09200 AT3G49910 AT3G53020 AT3G53740 AT3G55750 AT4G10450 AT4G16720 AT4G17390 AT4G36130 AT5G27770 AT5G47700 AT5G56710
9	3	2.1E-71	48	106	61.4	GO:0022627 Cytosolic small ribosomal subunit	AT1G04270 AT1G07770 AT1G15930 AT1G22780 AT1G34030 AT1G58380 AT1G72370 AT2G04390 AT2G31610 AT2G32060 AT2G36160 AT2G41840 AT2G47110 AT3G02560 AT3G04840 AT3G04920 AT3G11510 AT3G11940 AT3G44010 AT3G47370 AT3G48930 AT3G56340 AT3G60770 AT3G62250 AT4G00100 AT4G09800 AT4G25740 AT4G31700 AT4G34670 AT4G39200 AT5G02960 AT5G03850 AT5G10360 AT5G15200 AT5G16130 AT5G18380 AT5G20290 AT5G23740 AT5G28060 AT5G35530…
9	4	7.3E-94	64	149	58.2	GO:0022625 Cytosolic large ribosomal subunit	AT1G01100 AT1G09590 AT1G14320 AT1G18540 AT1G33140 AT1G41880 AT1G43170 AT1G57860 AT1G61580 AT1G67430 AT1G69620 AT1G70600 AT1G74050 AT1G77940 AT2G01250 AT2G18020 AT2G19730 AT2G25210 AT2G27710 AT2G27720 AT2G33370 AT2G36170 AT2G36620 AT2G37190 AT2G39460 AT2G44120 AT2G47610 AT3G04400 AT3G05590 AT3G06700 AT3G07110 AT3G08520 AT3G09200 AT3G09500 AT3G09630 AT3G11120 AT3G16080 AT3G24830 AT3G25520 AT3G49010…
9	5	2.1E-15	11	27	55.2	GO:0000027 Ribosomal large subunit assembly	AT1G14320 AT1G18540 AT1G25260 AT1G43170 AT1G52930 AT1G61580 AT1G74050 AT2G39460 AT3G09200 AT3G25520 AT5G39740
9	6	2.0E-105	87	338	34.9	GO:0003735 Structural constituent of ribosome	AT1G01100 AT1G04270 AT1G07770 AT1G09590 AT1G14320 AT1G15930 AT1G18540 AT1G33140 AT1G41880 AT1G43170 AT1G57860 AT1G58380 AT1G61580 AT1G67430 AT1G69620 AT1G70600 AT1G72370 AT1G74050 AT1G77940 AT2G01250 AT2G18020 AT2G27720 AT2G31610 AT2G32060 AT2G36160 AT2G36620 AT2G37190 AT2G39460 AT2G41840 AT2G44120 AT3G04400 AT3G04920 AT3G05590 AT3G06040 AT3G06700 AT3G07110 AT3G09200 AT3G09500 AT3G09630 AT3G11510…
9	7	8.4E-15	14	70	27.1	GO:0005747 Mitochondrial respiratory chain complex I	AT1G47260 AT1G65290 AT1G76200 AT1G79010 AT2G27730 AT2G33220 AT3G03100 AT3G17240 AT4G34700 AT5G08670 AT5G08690 AT5G11770 AT5G26780 AT5G52840
9	8	1.6E-140	146	1020	19.4	GO:0003729 MRNA binding	AT1G04270 AT1G04820 AT1G07920 AT1G07930 AT1G14320 AT1G18080 AT1G18540 AT1G20880 AT1G22780 AT1G33120 AT1G33140 AT1G33470 AT1G34030 AT1G41880 AT1G43170 AT1G48920 AT1G54080 AT1G58380 AT1G67430 AT1G69250 AT1G69620 AT1G70600 AT1G72370 AT1G74050 AT1G74230 AT1G76180 AT1G77940 AT2G01250 AT2G04390 AT2G18020 AT2G19730 AT2G23350 AT2G25210 AT2G27710 AT2G27720 AT2G29190 AT2G31610 AT2G33370 AT2G36160 AT2G36170…
9	9	8.0E-13	16	143	15.2	GO:0006457 Protein folding	AT1G09210 AT1G24510 AT2G15790 AT2G16600 AT2G33210 AT3G03960 AT3G18190 AT4G02450 AT4G34870 AT5G02490 AT5G09590 AT5G26360 AT5G42980 AT5G53400 AT5G56000 AT5G56030
9	10	7.8E-17	24	274	11.9	GO:0005730 Nucleolus	AT1G25260 AT1G48920 AT1G52930 AT1G56110 AT1G64040 AT2G19730 AT2G36620 AT2G40360 AT3G07050 AT3G09840 AT3G25520 AT3G53020 AT3G56340 AT3G60770 AT3G61620 AT4G00100 AT4G16630 AT4G25630 AT4G32720 AT4G38680 AT5G03740 AT5G22650 AT5G55920 AT5G62190
10	1	6.2E-08	21	444	5.4	GO:1901701 Cellular response to oxygen-containing compound	AT1G16840 AT1G25370 AT1G61690 AT1G62305 AT1G70530 AT2G17760 AT2G19130 AT2G23680 AT2G39420 AT2G40270 AT3G09020 AT4G28600 AT4G36550 AT5G08240 AT5G09620 AT5G34930 AT5G39785 AT5G40240 AT5G44090 AT5G58720 AT5G65890
10	2	5.6E-06	16	343	5.3	GO:0006511 Ubiquitin-dependent protein catabolic process	AT1G04860 AT1G05890 AT1G36340 AT1G48530 AT2G14740 AT2G21270 AT2G40830 AT3G05530 AT3G21690 AT3G58030 AT4G19006 AT4G23570 AT4G27880 AT4G39370 AT5G01980 AT5G14250
10	3	1.3E-10	29	641	5.2	GO:0004674 Protein serine/threonine kinase activity	AT1G17230 AT1G28440 AT1G30640 AT1G34110 AT1G45160 AT1G48260 AT1G51170 AT1G56130 AT1G59580 AT1G64630 AT1G70530 AT1G75820 AT2G19130 AT3G05840 AT3G12200 AT3G25840 AT3G45410 AT4G00330 AT4G08850 AT4G23270 AT4G29380 AT4G29810 AT4G30960 AT4G33430 AT5G03320 AT5G04510 AT5G18910 AT5G21326 AT5G26110
10	4	4.6E-11	32	743	4.9	GO:0010035 Response to inorganic substance	AT1G08050 AT1G20070 AT1G41830 AT1G52540 AT1G54000 AT1G62800 AT1G66240 AT1G76130 AT2G23680 AT2G31790 AT2G32380 AT3G13800 AT3G21690 AT3G26560 AT3G43520 AT3G44330 AT3G63460 AT4G15940 AT4G29700 AT4G35850 AT5G17560 AT5G18780 AT5G40240 AT5G45095 AT5G50460 AT5G53560 AT5G54840 AT5G59530 AT5G60460 AT5G60790 AT5G65170 AT5G66530
10	5	1.4E-12	38	927	4.7	GO:0006468 Protein phosphorylation	AT1G17230 AT1G21210 AT1G28440 AT1G30640 AT1G34110 AT1G45160 AT1G48210 AT1G48260 AT1G51170 AT1G52540 AT1G56130 AT1G59580 AT1G64630 AT1G70530 AT2G19130 AT2G19410 AT2G40270 AT3G05840 AT3G12200 AT3G25840 AT3G53810 AT4G00330 AT4G02410 AT4G08850 AT4G23270 AT4G29380 AT4G29810 AT4G29990 AT4G30960 AT4G33430 AT4G38230 AT5G03320 AT5G04510 AT5G11850 AT5G21326 AT5G22050 AT5G25440 AT5G26110
10	6	5.1E-09	28	699	4.6	GO:0050832 Defense response to fungus	AT1G08050 AT1G23710 AT1G27130 AT1G62305 AT1G67880 AT2G19130 AT2G23680 AT2G37130 AT2G40270 AT2G42760 AT3G01310 AT3G12140 AT3G19190 AT3G21690 AT3G45410 AT4G12490 AT4G15330 AT4G23570 AT4G31500 AT4G33430 AT4G36550 AT5G08240 AT5G39785 AT5G42650 AT5G45110 AT5G58720 AT5G65660 AT5G66910
10	7	1.2E-10	34	873	4.4	GO:0005783 Endoplasmic reticulum	AT1G22890 AT1G50520 AT1G57600 AT1G57620 AT1G71360 AT1G77510 AT2G01470 AT2G04350 AT2G32380 AT2G32920 AT2G34560 AT2G34660 AT2G35840 AT2G39420 AT3G11397 AT3G25040 AT3G28580 AT3G44330 AT3G58030 AT4G00400 AT4G12490 AT4G15080 AT4G22750 AT4G31500 AT4G32130 AT4G36220 AT5G03160 AT5G18900 AT5G23190 AT5G44570 AT5G45130 AT5G46150 AT5G52240 AT5G53560
10	8	2.1E-07	25	677	4.2	GO:0016020 Membrane	AT1G50520 AT1G60960 AT1G71360 AT1G75820 AT2G04350 AT2G14740 AT2G34660 AT2G39420 AT3G01930 AT3G11397 AT3G19820 AT3G20090 AT3G21690 AT3G27020 AT3G43520 AT4G00400 AT4G08700 AT4G12460 AT4G15330 AT4G38640 AT5G42090 AT5G52240 AT5G53560 AT5G60460 AT5G66820
10	9	3.7E-20	68	1885	4.1	GO:0005886 Plasma membrane	AT1G12220 AT1G12360 AT1G17230 AT1G19230 AT1G20760 AT1G21210 AT1G22890 AT1G28440 AT1G34110 AT1G48210 AT1G51170 AT1G52540 AT1G56130 AT1G60960 AT1G64780 AT1G70530 AT1G72160 AT1G75820 AT1G77740 AT1G78880 AT2G17260 AT2G18280 AT2G24610 AT2G36850 AT2G39705 AT2G41870 AT3G01310 AT3G45060 AT3G45410 AT3G47950 AT3G53810 AT4G02410 AT4G04720 AT4G08850 AT4G11230 AT4G23270 AT4G26690 AT4G27880 AT4G28600 AT4G29410…
10	10	1.3E-10	37	1035	4.1	GO:0042742 Defense response to bacterium	AT1G08050 AT1G12220 AT1G22890 AT1G23710 AT1G30720 AT1G54000 AT1G62305 AT1G67880 AT1G70530 AT2G16890 AT2G17760 AT2G19130 AT2G23680 AT2G27830 AT2G39420 AT2G40270 AT2G42350 AT2G42760 AT2G47130 AT3G14260 AT3G19190 AT3G21690 AT3G45410 AT3G50140 AT3G53810 AT4G02410 AT4G23270 AT4G31500 AT4G33430 AT4G36550 AT5G08240 AT5G14700 AT5G39785 AT5G45060 AT5G45110 AT5G55100 AT5G58720
11	1	1.6E-05	10	108	8.9	GO:0002237 Response to molecule of bacterial origin	AT1G10040 AT1G63750 AT2G27310 AT3G26210 AT3G47090 AT3G50930 AT3G55150 AT3G59280 AT4G36670 AT5G53110
11	2	4.0E-06	13	174	7.2	GO:0043531 ADP binding	AT1G63750 AT1G69550 AT1G72870 AT1G72890 AT2G07698 AT3G25510 AT4G08450 AT4G11170 AT4G16860 AT5G18350 AT5G46260 AT5G46470 AT5G58120
11	3	1.4E-06	16	252	6.1	GO:0009555 Pollen development	AT2G01690 AT2G38185 AT2G38195 AT2G42380 AT3G01040 AT3G07980 AT3G13530 AT3G45040 AT4G02060 AT4G35420 AT5G05570 AT5G05850 AT5G12330 AT5G18700 AT5G21080 AT5G55810
11	4	4.9E-07	22	454	4.7	GO:0006952 Defense response	AT1G03440 AT1G63750 AT1G69550 AT1G72870 AT1G72890 AT2G32160 AT2G40460 AT2G44970 AT3G11930 AT3G20600 AT3G25510 AT4G02150 AT4G07990 AT4G08450 AT4G16860 AT5G01700 AT5G13160 AT5G18350 AT5G43580 AT5G46260 AT5G53100 AT5G58120
11	5	3.1E-08	26	544	4.6	GO:0003677 DNA binding	AT1G09530 AT1G25540 AT1G33240 AT1G65910 AT1G68640 AT2G04630 AT2G39250 AT2G41460 AT2G42380 AT3G09230 AT3G20540 AT3G23100 AT3G24320 AT3G28030 AT3G57080 AT4G17500 AT4G18960 AT5G03680 AT5G12330 AT5G24850 AT5G27610 AT5G41150 AT5G43130 AT5G43630 AT5G66700 AT5G66750
11	6	2.2E-05	19	444	4.1	GO:1901701 Cellular response to oxygen-containing compound	AT1G02390 AT1G27770 AT1G63750 AT1G68620 AT1G69550 AT2G24300 AT2G44970 AT3G06340 AT3G15518 AT3G18930 AT3G47090 AT4G16820 AT4G29780 AT4G38810 AT5G42440 AT5G52410 AT5G58120 AT5G65690 AT5G66200
11	7	3.4E-05	21	553	3.7	GO:0031347 Reg. of defense response	AT1G02390 AT1G10040 AT1G27770 AT1G63750 AT1G68620 AT1G72890 AT2G40750 AT3G01080 AT3G11880 AT3G15518 AT3G26210 AT3G47090 AT3G47620 AT4G13340 AT4G16820 AT4G29780 AT4G32030 AT4G36670 AT5G42440 AT5G46260 AT5G65690
11	8	5.0E-09	38	1022	3.6	GO:0007165 Signal transduction	AT1G02390 AT1G03440 AT1G09530 AT1G10040 AT1G18900 AT1G29800 AT1G61105 AT1G63750 AT1G68620 AT1G69550 AT1G72870 AT1G72890 AT2G07773 AT3G02140 AT3G11880 AT3G18370 AT3G22810 AT3G23010 AT3G26210 AT3G43850 AT3G47090 AT3G58600 AT4G08450 AT4G11170 AT4G13340 AT4G16820 AT4G16860 AT4G29780 AT4G36670 AT5G07140 AT5G18350 AT5G22400 AT5G46260 AT5G46470 AT5G58120 AT5G65690 AT5G65830 AT5G66200
11	9	2.6E-14	60	1629	3.5	GO:0003700 DNA-binding transcription factor activity	AT1G06180 AT1G09530 AT1G10170 AT1G26870 AT1G33240 AT1G34650 AT1G50420 AT1G51220 AT1G65910 AT1G68480 AT1G68640 AT1G69780 AT2G24300 AT2G25180 AT2G29060 AT2G39250 AT2G40740 AT2G40750 AT2G41710 AT2G42380 AT3G01080 AT3G03660 AT3G04850 AT3G09230 AT3G10480 AT3G12250 AT3G13350 AT3G16160 AT3G24050 AT3G24520 AT3G47620 AT3G48590 AT3G49930 AT3G53200 AT3G58630 AT3G60490 AT3G62380 AT4G00150 AT4G00730 AT4G02560…
11	10	1.0E-12	54	1485	3.5	GO:0006355 Reg. of transcription-DNA-templated	AT1G09530 AT1G10170 AT1G14510 AT1G26870 AT1G30810 AT1G34650 AT1G50420 AT1G51220 AT1G61990 AT1G65910 AT1G67270 AT1G68640 AT2G26430 AT2G29060 AT2G36740 AT2G39250 AT2G40740 AT2G40750 AT2G41710 AT2G42380 AT3G01080 AT3G04850 AT3G09230 AT3G12250 AT3G16160 AT3G24050 AT3G47620 AT3G48590 AT3G49930 AT3G53200 AT3G58630 AT3G60490 AT3G62380 AT4G00150 AT4G02560 AT4G02670 AT4G04780 AT4G09180 AT4G17500 AT4G17695…
12	1	8.1E-25	9	10	733.6	GO:0009539 Photosystem II reaction center	PSBK PSBI PSBC YCF9 PSBJ PSBL PSBE PSBB PSBT
12	2	8.1E-11	4	5	652.1	GO:0006354 DNA-templated transcription-elongation	RPOC2 RPOC1 RPOB RPOA
12	3	8.5E-16	6	8	611.3	GO:0009512 Cytochrome b6f complex	YCF6 PETA ORF31 PETG PETB PETD
12	4	1.0E-26	11	19	471.9	GO:0000312 Plastid small ribosomal subunit	RPS16 RPS12A RPS2 RPS14 RPS4 RPS18 RPS11 RPS8 RPS3 RPS19 RPS15
12	5	5.7E-12	5	10	407.6	GO:0009769 Photosynthesis-light harvesting in photosystem II	LHB1B2 PSBI PSBD PSBE PSBH
12	6	9.3E-12	5	11	370.5	GO:0009772 Photosynthetic electron transport in photosystem II	PSBA PSBD PSBC PSBB NDHH
12	7	9.3E-12	5	11	370.5	GO:0045156 Electron transporter-transferring electrons within the cyclic electron transport pathway	PSBA PSBD PSBC PSBB PETD
12	8	3.2E-09	4	10	326.1	GO:0003959 NADPH dehydrogenase activity	NDHE NDHG NDHI NDHH
12	9	3.5E-13	6	17	287.7	GO:0019684 Photosynthesis-light reaction	PSBA PSBM PSBC PSBB PETB PETD
12	10	2.0E-17	8	23	283.5	GO:0000311 Plastid large ribosomal subunit	RPL33 RPL20 RPL36 RPL14 RPL16 RPL22 RPL2.1 RPL32
13	1	1.7E-14	32	444	6.5	GO:1901701 Cellular response to oxygen-containing compound	AT1G10090 AT1G13390 AT1G13520 AT1G14330 AT1G20460 AT1G22180 AT1G27030 AT1G63720 AT1G69810 AT2G20010 AT2G30100 AT2G46430 AT3G05220 AT3G11420 AT3G14590 AT3G15430 AT3G19010 AT3G27210 AT3G56410 AT3G60450 AT3G62010 AT4G10730 AT4G23730 AT4G27970 AT4G29440 AT5G17380 AT5G23510 AT5G39360 AT5G46780 AT5G57910 AT5G63490 AT5G66480
13	2	1.4E-13	34	553	5.5	GO:0031347 Reg. of defense response	AT1G10090 AT1G13520 AT1G17330 AT1G21080 AT1G30700 AT1G30755 AT1G45201 AT1G50590 AT1G59590 AT1G61260 AT1G63720 AT1G68580 AT2G18950 AT2G25000 AT2G28500 AT2G46430 AT2G46620 AT3G07780 AT3G11420 AT3G14590 AT3G19010 AT3G28850 AT3G46690 AT3G56410 AT3G60450 AT3G62010 AT3G62660 AT4G29440 AT5G13810 AT5G23510 AT5G40910 AT5G46780 AT5G63490 AT5G63930
13	3	6.1E-13	33	549	5.4	GO:0009651 Response to salt stress	AT1G08930 AT1G10050 AT1G16540 AT1G55870 AT1G61260 AT1G62660 AT1G63720 AT1G66280 AT2G01570 AT2G03150 AT2G24100 AT2G28500 AT2G33700 AT2G36320 AT2G43430 AT2G44490 AT3G03640 AT3G08720 AT3G09260 AT3G44540 AT3G61140 AT3G61830 AT4G08500 AT4G13030 AT4G19810 AT4G29440 AT4G34000 AT4G35987 AT4G40010 AT5G17640 AT5G41580 AT5G46780 AT5G67310
13	4	4.7E-16	43	743	5.2	GO:0010035 Response to inorganic substance	AT1G05870 AT1G08480 AT1G13390 AT1G13520 AT1G22450 AT1G23780 AT1G27030 AT1G31850 AT1G45201 AT1G47420 AT1G51650 AT1G53790 AT1G61150 AT1G66410 AT1G70550 AT1G76590 AT1G77550 AT2G25910 AT2G36320 AT2G42310 AT2G43535 AT2G45920 AT3G26440 AT3G46700 AT3G52370 AT3G62010 AT3G62400 AT3G62840 AT4G04620 AT4G10720 AT4G20480 AT4G32440 AT5G04830 AT5G06260 AT5G07340 AT5G13810 AT5G25780 AT5G37590 AT5G44910 AT5G47050…
13	5	5.4E-19	52	922	5.1	GO:0009737 Response to abscisic acid	AT1G08930 AT1G12420 AT1G13520 AT1G14330 AT1G15230 AT1G21080 AT1G27030 AT1G30700 AT1G31930 AT1G45201 AT1G50590 AT1G55020 AT1G55870 AT1G59590 AT1G62660 AT1G63720 AT1G68450 AT2G01570 AT2G33700 AT2G35940 AT2G36320 AT2G46680 AT2G47550 AT2G47630 AT3G01770 AT3G08550 AT3G11420 AT3G14590 AT3G19010 AT3G27210 AT3G46620 AT3G46690 AT3G56410 AT3G59220 AT4G10720 AT4G13030 AT4G19810 AT4G21540 AT4G29100 AT4G29440…
13	6	3.7E-14	39	699	5	GO:0050832 Defense response to fungus	AT1G10090 AT1G13520 AT1G14880 AT1G21080 AT1G24150 AT1G30700 AT1G30755 AT1G50590 AT1G59590 AT1G59820 AT1G61260 AT1G63720 AT1G68450 AT2G25000 AT2G30100 AT2G31260 AT2G35000 AT2G39940 AT2G46430 AT2G46620 AT2G47550 AT3G11420 AT3G19010 AT3G27210 AT3G28850 AT3G46690 AT3G48990 AT3G49120 AT3G56410 AT3G59660 AT4G03550 AT4G29440 AT4G37530 AT5G06780 AT5G13810 AT5G23510 AT5G44910 AT5G46780 AT5G54860
13	7	3.0E-13	38	715	4.8	GO:0098542 Defense response to other organism	AT1G13390 AT1G14330 AT1G14630 AT1G27752 AT1G32460 AT1G34320 AT1G45201 AT1G56145 AT1G59710 AT1G68580 AT1G75510 AT2G15760 AT2G20010 AT2G24100 AT2G28500 AT2G30990 AT2G35360 AT2G41082 AT3G14590 AT3G16430 AT3G20370 AT3G26440 AT3G46700 AT3G48450 AT3G50280 AT3G60450 AT3G61830 AT3G62010 AT3G62660 AT4G22820 AT4G23730 AT5G26280 AT5G39360 AT5G57910 AT5G63490 AT5G63930 AT5G66480 AT5G67310
13	8	5.4E-19	55	1035	4.8	GO:0042742 Defense response to bacterium	AT1G03610 AT1G06620 AT1G13520 AT1G14880 AT1G16540 AT1G17330 AT1G21080 AT1G22180 AT1G27180 AT1G30700 AT1G30755 AT1G55020 AT1G56145 AT1G59590 AT1G59820 AT1G61260 AT1G63720 AT1G68450 AT1G69810 AT1G79380 AT2G03730 AT2G15760 AT2G20130 AT2G25000 AT2G39940 AT2G44490 AT2G46430 AT2G46620 AT3G05220 AT3G19010 AT3G20770 AT3G21630 AT3G27210 AT3G28850 AT3G46510 AT3G46690 AT3G49120 AT3G56410 AT4G03550 AT4G27970…
13	9	5.3E-15	45	873	4.7	GO:0005783 Endoplasmic reticulum	AT1G08400 AT1G08930 AT1G11890 AT1G17500 AT1G18470 AT1G26380 AT1G27520 AT1G52260 AT1G59820 AT1G66280 AT1G67490 AT1G70260 AT2G24180 AT2G29980 AT2G33845 AT2G35010 AT2G39410 AT2G39630 AT2G39960 AT2G42030 AT2G45510 AT2G46170 AT3G03330 AT3G03640 AT3G09090 AT3G09260 AT3G13870 AT3G51830 AT3G55600 AT3G63080 AT4G01320 AT4G14950 AT4G16444 AT4G25970 AT5G04990 AT5G07340 AT5G19660 AT5G22020 AT5G47990 AT5G50020…
13	10	1.4E-13	41	810	4.6	GO:0009611 Response to wounding	AT1G06620 AT1G10090 AT1G13390 AT1G13520 AT1G14880 AT1G20510 AT1G32460 AT1G45201 AT1G50590 AT1G51270 AT1G55020 AT1G56020 AT1G59590 AT1G79380 AT2G15760 AT2G24100 AT2G30100 AT2G39940 AT2G43535 AT3G11420 AT3G14590 AT3G19010 AT3G20370 AT3G25250 AT3G27210 AT3G44540 AT3G46700 AT3G48450 AT3G50280 AT3G51450 AT3G61200 AT3G62010 AT4G08500 AT4G27970 AT5G06570 AT5G09300 AT5G14120 AT5G23510 AT5G26280 AT5G59820…
14	1	2.0E-09	25	221	5.3	GO:0044085 Cellular component biogenesis	AT1G04930 AT1G11320 AT1G16650 AT1G26740 AT1G49650 AT1G79910 AT2G30780 AT2G36930 AT2G37080 AT3G02120 AT3G06610 AT3G15790 AT3G20570 AT3G23530 AT3G25545 AT3G25890 AT3G30380 AT4G35690 AT4G38062 AT5G01390 AT5G19490 AT5G25490 AT5G49220 AT5G51940 AT5G58370
14	2	5.7E-10	31	321	4.5	GO:0055085 Transmembrane transport	AT1G17810 AT1G27040 AT1G31885 AT1G74810 AT1G76670 AT1G79360 AT1G79410 AT1G79820 AT2G18590 AT2G22730 AT2G38060 AT2G47800 AT3G13090 AT3G20240 AT3G28345 AT3G28360 AT3G28390 AT3G43790 AT3G46180 AT3G46980 AT3G47740 AT3G55110 AT4G25220 AT4G33460 AT5G01990 AT5G11570 AT5G18290 AT5G57090 AT5G60740 AT5G65687 ATMG00110
14	3	3.3E-10	34	372	4.3	GO:0019748 Secondary metabolic process	AT1G01570 AT1G28570 AT1G62422 AT1G63300 AT1G67920 AT1G73290 AT1G73300 AT1G74420 AT1G79360 AT2G27920 AT2G35450 AT2G38060 AT2G40250 AT2G43540 AT2G45750 AT2G47710 AT3G09540 AT3G12220 AT3G12240 AT3G15790 AT3G21750 AT3G50900 AT4G04750 AT4G06746 AT4G12450 AT4G14630 AT4G15270 AT4G15530 AT4G18990 AT4G36030 AT5G23220 AT5G43260 AT5G50760 AT5G53990
14	4	1.1E-15	56	650	4	GO:0048589 Developmental growth	AT1G04500 AT1G15410 AT1G22060 AT1G23720 AT1G24095 AT1G64650 AT1G67050 AT1G67190 AT1G72460 AT1G75620 AT1G78460 AT1G79640 AT1G79910 AT2G03980 AT2G12400 AT2G16250 AT2G17300 AT2G18720 AT2G23340 AT2G25250 AT2G25290 AT2G27920 AT2G32450 AT2G35770 AT2G38490 AT2G43040 AT2G45750 AT3G02180 AT3G05280 AT3G06770 AT3G14560 AT3G15710 AT3G25580 AT3G46370 AT3G49400 AT3G54290 AT3G55050 AT4G12880 AT4G18670 AT4G20460…
14	5	3.2E-11	41	486	3.9	GO:0048316 Seed development	AT1G13730 AT1G16650 AT1G17810 AT1G18610 AT1G31140 AT1G54200 AT1G63420 AT1G67920 AT1G68400 AT1G75190 AT1G77060 AT1G80720 AT2G21720 AT2G30780 AT2G36930 AT3G13882 AT3G14020 AT3G15790 AT3G16990 AT3G18020 AT3G23530 AT3G42860 AT3G51070 AT3G59490 AT3G60730 AT4G00340 AT4G02460 AT4G17560 AT4G17950 AT4G31360 AT4G34290 AT5G01390 AT5G16460 AT5G20540 AT5G23100 AT5G25180 AT5G53470 AT5G53900 AT5G53930 AT5G59170…
14	6	5.0E-10	44	604	3.4	GO:0005794 Golgi apparatus	AT1G02720 AT1G02730 AT1G08770 AT1G18630 AT1G20270 AT1G22870 AT1G26730 AT1G26810 AT1G31780 AT1G34020 AT1G58340 AT1G63420 AT1G64385 AT1G64650 AT1G76670 AT1G79820 AT2G20370 AT2G22125 AT2G32580 AT2G34070 AT2G40600 AT3G03050 AT3G05280 AT3G27220 AT3G48820 AT3G55830 AT3G56110 AT3G57630 AT3G62370 AT4G00840 AT4G13410 AT4G14360 AT4G17160 AT4G23790 AT4G30990 AT4G31360 AT4G33330 AT5G05820 AT5G16190 AT5G20590…
14	7	8.3E-12	52	715	3.4	GO:0098542 Defense response to other organism	AT1G01440 AT1G11320 AT1G14730 AT1G29240 AT1G44020 AT1G52290 AT1G61667 AT1G63580 AT1G67000 AT1G74420 AT1G77060 AT1G78460 AT1G80610 AT2G12400 AT2G25160 AT2G25250 AT2G25290 AT2G28080 AT2G28400 AT2G29020 AT2G36650 AT2G46650 AT3G05937 AT3G15710 AT3G17420 AT3G25890 AT3G47570 AT3G54000 AT4G11350 AT4G19140 AT4G26070 AT4G30230 AT4G37000 AT5G03490 AT5G10370 AT5G11000 AT5G13090 AT5G13310 AT5G16360 AT5G23220…
14	8	3.5E-09	43	623	3.2	GO:0030154 Cell differentiation	AT1G04985 AT1G04990 AT1G22060 AT1G23720 AT1G64650 AT1G67190 AT1G68400 AT1G72460 AT1G73850 AT1G75620 AT1G76370 AT1G78460 AT1G79640 AT2G21100 AT2G25160 AT2G25260 AT2G30424 AT2G35770 AT2G38490 AT2G40250 AT2G43040 AT2G45050 AT2G45160 AT2G45310 AT2G45750 AT3G18240 AT3G21700 AT3G27920 AT3G43860 AT3G47940 AT3G49400 AT3G55050 AT4G20460 AT4G23870 AT4G24130 AT5G05820 AT5G08070 AT5G10830 AT5G23220 AT5G25490…
14	9	2.6E-09	44	641	3.2	GO:0004674 Protein serine/threonine kinase activity	AT1G08680 AT1G29730 AT1G29740 AT1G50240 AT1G51810 AT1G52290 AT1G61590 AT1G65790 AT1G67000 AT1G68400 AT1G70520 AT1G76370 AT1G77720 AT2G16250 AT2G19210 AT2G20470 AT2G20495 AT2G38490 AT3G14370 AT3G17420 AT3G18810 AT3G20830 AT3G25560 AT3G47570 AT4G00340 AT4G02630 AT4G05200 AT4G14580 AT4G20940 AT4G23250 AT4G25390 AT4G26070 AT4G34440 AT5G20930 AT5G35390 AT5G40820 AT5G47070 AT5G53890 AT5G56040 AT5G59270…
14	10	4.1E-12	63	973	3	GO:0009414 Response to water deprivation	AT1G02730 AT1G04990 AT1G08890 AT1G13740 AT1G15310 AT1G16060 AT1G18830 AT1G22985 AT1G29640 AT1G33560 AT1G52340 AT1G62045 AT1G65500 AT1G67920 AT1G80610 AT2G12400 AT2G21830 AT2G22125 AT2G23120 AT2G23340 AT2G25250 AT2G28400 AT2G30550 AT2G38490 AT2G47190 AT2G47800 AT3G04640 AT3G05640 AT3G05936 AT3G08770 AT3G09540 AT3G14560 AT3G17180 AT3G17420 AT3G19030 AT3G22310 AT3G27330 AT3G43790 AT3G48180 AT3G56580…

## Sheet: Fig. 4B - 2 dpi GO terms
Supporting Information Dataset 3 - Most variably expressed Arabidopsis thaliana genes and corresponding Gene Ontology terms, 1 and 2 days post inoculation with Heterodera schachtii.
Top 10 gene ontology (GO) terms for 2 dpi analysed using ShinyGO. P-values were calculated using the hypergeometric test, and false discovery rates (FDRs; cutoff 0.05) were computed via the Benjamini-Hochberg method to correct for multiple testing. Fold enrichment was defined as the percentage of genes in our list for a given pathway divided by the corresponding percentage in background Arabidops…
Clusters	Order	Enrichment FDR	nGenes	Pathway Genes	Fold Enrichment	Pathways (click for details)	Genes
1	1	6.4E-08	6	23	52.4	GO:0006833 Water transport	AT2G37170 AT2G37180 AT3G53420 AT3G61430 AT4G17340 AT4G23400
1	2	1.5E-10	10	69	29.1	GO:0098771 Inorganic ion homeostasis	AT1G01650 AT1G14185 AT1G77280 AT3G18560 AT3G54880 AT3G56360 AT4G19160 AT5G19970 AT5G45070 AT5G48430
1	3	5.1E-14	23	458	10.1	GO:0044248 Cellular catabolic process	AT1G01490 AT1G01650 AT1G06780 AT1G10410 AT1G13360 AT1G21310 AT1G23440 AT1G23870 AT1G27000 AT1G29640 AT1G32530 AT1G54320 AT1G70160 AT1G77280 AT2G17350 AT2G24550 AT2G36320 AT3G15450 AT4G15380 AT4G16520 AT5G01800 AT5G26600 AT5G49440
1	4	5.7E-10	17	372	9.2	GO:0019748 Secondary metabolic process	AT1G22180 AT1G64900 AT1G70160 AT2G27510 AT2G43150 AT2G45360 AT3G14680 AT3G16220 AT3G18560 AT3G56360 AT3G61930 AT4G15270 AT4G22070 AT4G37520 AT5G14730 AT5G26280 AT5G36890
1	5	2.1E-11	20	451	8.9	GO:0006979 Response to oxidative stress	AT1G03220 AT1G14870 AT1G21310 AT1G52760 AT2G37040 AT3G01190 AT3G20370 AT3G29250 AT3G53260 AT3G57520 AT3G60200 AT3G61930 AT3G63080 AT4G17900 AT4G35090 AT4G37520 AT5G17000 AT5G20250 AT5G26280 AT5G64100
1	6	7.9E-08	14	333	8.4	GO:0090558 Plant epidermis development	AT1G21310 AT1G50560 AT1G72510 AT2G15220 AT2G43150 AT3G16430 AT3G20370 AT3G29250 AT3G61930 AT4G12545 AT4G15390 AT4G15500 AT4G16520 AT5G45510
1	7	1.1E-18	34	810	8.4	GO:0009611 Response to wounding	AT1G01650 AT1G03220 AT1G19180 AT1G22360 AT1G23870 AT1G32700 AT1G49450 AT1G51680 AT1G54000 AT1G64900 AT1G72510 AT1G73260 AT1G76930 AT1G77280 AT2G02800 AT2G24550 AT2G36380 AT2G37040 AT3G18560 AT3G20370 AT3G21240 AT3G29035 AT3G29250 AT3G48360 AT3G53260 AT4G13110 AT4G17900 AT4G39980 AT5G06570 AT5G26280 AT5G26600 AT5G43580 AT5G47910 AT5G50200
1	8	1.2E-11	25	743	6.8	GO:0010035 Response to inorganic substance	AT1G08480 AT1G14185 AT1G15400 AT1G21310 AT1G23020 AT1G49000 AT1G54000 AT1G64900 AT1G76990 AT2G24550 AT2G27510 AT2G28570 AT2G36320 AT2G36380 AT2G36410 AT2G45360 AT3G15450 AT3G26590 AT3G61930 AT4G00700 AT4G15270 AT4G37520 AT5G14730 AT5G45510 AT5G49710
1	9	1.8E-10	23	715	6.5	GO:0098542 Defense response to other organism	AT1G13360 AT1G50560 AT1G54000 AT1G54320 AT1G64900 AT1G77280 AT2G15220 AT2G26240 AT2G36410 AT2G43150 AT2G45360 AT3G16430 AT3G18560 AT3G20370 AT3G54880 AT3G61930 AT4G15500 AT4G22070 AT5G26280 AT5G45510 AT5G46250 AT5G48430 AT5G49780
1	10	1.4E-07	17	549	6.2	GO:0009651 Response to salt stress	AT1G23440 AT1G29640 AT1G62660 AT1G66280 AT2G01570 AT2G36320 AT3G09260 AT3G18560 AT3G20250 AT3G48360 AT4G13110 AT4G19810 AT4G32150 AT4G35750 AT4G40010 AT5G13180 AT5G17640
2	1	1.8E-10	24	293	6.3	GO:0005768 Endosome	AT1G04910 AT1G08030 AT1G29470 AT1G29790 AT1G48790 AT1G49710 AT1G67330 AT1G79820 AT2G01970 AT2G03240 AT2G14740 AT2G33120 AT3G16200 AT3G18140 AT3G26370 AT3G52850 AT3G54300 AT4G02500 AT4G18030 AT4G34660 AT5G14950 AT5G18280 AT5G42090 AT5G45130
2	2	2.2E-11	27	343	6	GO:0006511 Ubiquitin-dependent protein catabolic process	AT1G21720 AT1G29150 AT1G65040 AT1G76920 AT1G79210 AT2G14740 AT2G16740 AT2G17190 AT2G30110 AT2G35635 AT3G05530 AT3G17000 AT3G20060 AT3G52850 AT3G55530 AT4G02890 AT4G08980 AT4G15420 AT4G24015 AT4G30890 AT4G39910 AT5G20620 AT5G22920 AT5G23540 AT5G25350 AT5G46210 AT5G57360
2	3	4.3E-22	61	930	5	GO:0009536 Plastid	AT1G03475 AT1G08510 AT1G15500 AT1G24360 AT1G25280 AT1G53320 AT2G43100 AT2G44530 AT3G02900 AT3G06960 AT3G19680 AT3G53900 AT3G58990 AT4G01900 AT4G12030 AT4G17040 AT4G35000 AT4G39460 AT5G09650 AT5G12480 AT5G13030 AT5G13780 AT5G14200 AT5G16060 AT5G16070 AT5G17990 AT5G19690 AT5G19770 AT5G20080 AT5G20500 AT5G21990 AT5G26030 AT5G27670 AT5G35620 AT5G39730 AT5G40950 AT5G42080 AT5G42390 AT5G42770 AT5G47710…
2	4	1.3E-31	87	1343	4.9	GO:0005739 Mitochondrion	AT1G24360 AT1G32580 AT1G50500 AT1G50940 AT1G51390 AT1G51965 AT1G51980 AT1G61570 AT1G67490 AT1G69340 AT1G69840 AT1G70310 AT1G72730 AT1G73030 AT1G73060 AT1G74100 AT1G74230 AT1G74470 AT1G74790 AT1G75220 AT1G76150 AT1G76390 AT1G77140 AT1G78120 AT1G78630 AT1G79040 AT1G79210 AT1G79940 AT1G80410 AT2G01520 AT2G01970 AT2G03680 AT2G04350 AT2G04520 AT2G14740 AT2G17130 AT2G17190 AT2G17290 AT2G18110 AT2G18450…
2	5	8.2E-14	39	604	4.9	GO:0005794 Golgi apparatus	AT1G04910 AT1G08030 AT1G21070 AT1G24170 AT1G29470 AT1G29790 AT1G49710 AT1G67330 AT1G76340 AT1G77610 AT1G79820 AT1G79830 AT2G01070 AT2G01970 AT2G03240 AT2G14740 AT2G32580 AT2G33770 AT2G39360 AT2G39390 AT3G09320 AT3G16200 AT3G22845 AT3G26370 AT3G49880 AT3G52850 AT3G58170 AT3G62660 AT4G01730 AT4G02500 AT4G18030 AT4G22330 AT5G14950 AT5G18280 AT5G42090 AT5G46340 AT5G47780 AT5G50020 AT5G54800
2	6	3.4E-60	160	2485	4.9	GO:0005829 Cytosol	AT1G05010 AT1G05460 AT1G06220 AT1G12360 AT1G19350 AT1G20950 AT1G22440 AT1G23390 AT1G25280 AT1G27970 AT1G44790 AT1G53280 AT1G53320 AT1G54270 AT1G61570 AT1G63460 AT1G70310 AT1G70570 AT1G74230 AT1G79210 AT1G80410 AT2G01520 AT2G03680 AT2G17190 AT2G17290 AT2G17320 AT2G18110 AT2G19570 AT2G24940 AT2G30110 AT2G30970 AT2G35010 AT2G39020 AT2G40850 AT2G40890 AT2G45820 AT2G45960 AT2G46650 AT2G47060 AT2G47510…
2	7	3.7E-10	29	451	4.9	GO:0006979 Response to oxidative stress	AT1G13520 AT1G15380 AT1G18300 AT1G27730 AT1G49570 AT1G63460 AT1G65820 AT1G74790 AT2G25080 AT2G41480 AT2G47060 AT3G03100 AT3G12260 AT3G25530 AT3G32980 AT3G45640 AT3G62770 AT4G08770 AT4G23190 AT4G26860 AT4G30170 AT4G35000 AT5G18040 AT5G26030 AT5G40390 AT5G50350 AT5G54810 AT5G57010 AT5G59080
2	8	6.1E-15	45	743	4.6	GO:0010035 Response to inorganic substance	AT1G13390 AT1G13520 AT1G13820 AT1G15500 AT1G21440 AT1G50940 AT1G52280 AT1G53280 AT1G53790 AT1G61150 AT1G68880 AT1G74640 AT1G74790 AT1G76590 AT2G37975 AT2G38710 AT2G39020 AT3G01980 AT3G02420 AT3G15580 AT3G19990 AT3G22290 AT3G27170 AT3G27570 AT3G55410 AT4G22000 AT4G24920 AT4G31810 AT4G34720 AT4G36390 AT5G03850 AT5G04020 AT5G06260 AT5G08530 AT5G13810 AT5G16080 AT5G43910 AT5G45590 AT5G47620 AT5G47730…
2	9	3.6E-20	61	1020	4.6	GO:0003729 MRNA binding	AT1G06680 AT1G10590 AT1G20110 AT1G23400 AT1G29400 AT1G31330 AT1G48410 AT1G53210 AT1G54270 AT1G58380 AT1G71800 AT1G72730 AT1G74230 AT1G78630 AT1G79040 AT2G04520 AT2G29190 AT2G35635 AT2G39390 AT2G40590 AT3G01150 AT3G02830 AT3G07810 AT3G10610 AT3G11400 AT3G13990 AT3G18740 AT3G25920 AT3G26520 AT3G27830 AT3G44300 AT3G47470 AT3G55460 AT3G61860 AT3G62360 AT4G02840 AT4G02890 AT4G03280 AT4G11220 AT4G13170…
2	10	1.9E-20	63	1071	4.5	GO:0009507 Chloroplast	AT1G03475 AT1G06680 AT1G08570 AT1G16880 AT1G19920 AT1G21440 AT1G24360 AT1G30480 AT1G31410 AT1G44446 AT1G53280 AT1G55805 AT1G56180 AT1G64810 AT1G76560 AT2G01590 AT2G03390 AT2G04400 AT2G21710 AT2G23070 AT2G24020 AT2G25080 AT2G26670 AT2G29690 AT2G31400 AT2G44050 AT3G05020 AT3G06350 AT3G06960 AT3G22890 AT3G27740 AT3G27830 AT3G44720 AT3G49680 AT3G56910 AT3G57560 AT3G58990 AT4G01900 AT4G17040 AT4G17300…
3	1	3.6E-06	9	67	13	GO:2000026 Reg. of multicellular organismal development	AT1G50140 AT3G25890 AT3G48240 AT3G49400 AT3G62010 AT4G12710 AT5G19420 AT5G61140 ATCG01270
3	2	8.7E-09	19	258	7.1	GO:0022857 Transmembrane transporter activity	AT1G11460 AT1G12600 AT1G25270 AT1G27040 AT1G33100 AT1G33110 AT1G60050 AT1G62200 AT1G67940 AT2G03530 AT2G22730 AT2G37010 AT2G39210 AT3G05155 AT3G47460 AT3G47750 AT5G25420 AT5G46050 AT5G61700
3	3	2.5E-05	12	174	6.7	GO:0043531 ADP binding	AT1G12280 AT1G56510 AT1G63880 AT1G69550 AT2G17060 AT4G12020 AT4G27190 AT5G18370 AT5G41750 AT5G44870 AT5G45240 AT5G46450
3	4	2.4E-05	13	206	6.1	GO:0009658 Chloroplast organization	AT1G53800 AT1G63900 AT3G15354 AT3G23400 AT3G58830 AT4G01800 AT4G09080 AT4G26150 AT4G33650 AT5G24120 AT5G48470 AT5G56860 AT5G61670
3	5	1.2E-06	18	321	5.4	GO:0055085 Transmembrane transport	AT1G12600 AT1G27040 AT1G30450 AT1G34065 AT1G62200 AT2G22730 AT2G29940 AT3G05155 AT3G47750 AT3G55110 AT4G25960 AT5G18290 AT5G25420 AT5G37820 AT5G43370 AT5G46050 AT5G61700 AT5G61810
3	6	7.4E-08	23	444	5	GO:1901701 Cellular response to oxygen-containing compound	AT1G10090 AT1G23550 AT1G32690 AT1G53440 AT1G62305 AT1G69550 AT2G13800 AT2G33170 AT3G10815 AT3G17920 AT3G25600 AT3G55070 AT3G55950 AT3G60415 AT3G62010 AT3G63280 AT4G05010 AT4G23730 AT4G29780 AT4G39420 AT4G40050 AT5G23130 AT5G39785
3	7	1.3E-07	28	677	4	GO:0016020 Membrane	AT1G08960 AT1G09960 AT1G14240 AT1G16400 AT1G31720 AT1G33100 AT1G33110 AT1G60490 AT1G64930 AT1G71360 AT1G78620 AT2G03530 AT2G22730 AT2G30290 AT2G32270 AT2G39210 AT2G39400 AT2G45770 AT2G46760 AT2G47430 AT4G16370 AT4G19960 AT4G24120 AT4G26590 AT4G27870 AT4G33650 AT5G08080 AT5G57220
3	8	3.5E-05	21	553	3.7	GO:0031347 Reg. of defense response	AT1G10090 AT1G32970 AT1G33110 AT1G53440 AT1G56240 AT1G62305 AT1G70700 AT2G39400 AT3G10815 AT3G25600 AT3G53150 AT3G55950 AT3G62010 AT4G21840 AT4G29780 AT4G30470 AT5G39785 AT5G40820 AT5G41750 AT5G45280 AT5G57100
3	9	5.9E-09	38	1022	3.6	GO:0007165 Signal transduction	AT1G17820 AT1G27752 AT1G48260 AT1G53440 AT1G56510 AT1G62200 AT1G63880 AT1G67940 AT1G69550 AT2G13800 AT2G15900 AT2G17060 AT3G05660 AT3G09405 AT3G17920 AT3G23120 AT3G25890 AT3G54800 AT3G55070 AT3G60415 AT3G62010 AT4G11340 AT4G11670 AT4G12020 AT4G21840 AT4G23730 AT4G24580 AT4G29780 AT4G39420 AT4G40050 AT5G13500 AT5G18370 AT5G19420 AT5G41750 AT5G44870 AT5G45240 AT5G46450 AT5G58380
3	10	1.2E-05	24	650	3.6	GO:0048589 Developmental growth	AT1G19450 AT1G23480 AT1G35220 AT1G60050 AT1G62200 AT1G64930 AT1G65920 AT1G76220 AT1G76890 AT1G79640 AT2G03980 AT2G22170 AT2G36020 AT3G23175 AT3G23190 AT3G24760 AT3G48240 AT3G49400 AT3G55950 AT4G26140 AT4G40050 AT5G13500 AT5G53500 AT5G61140
4	1	4.7E-04	6	60	12.8	GO:0005096 GTPase activator activity	AT2G37290 AT3G07890 AT3G60740 AT4G14160 AT4G21160 AT5G13300
4	2	1.1E-04	9	136	8.5	GO:0006281 DNA repair	AT1G35530 AT1G48310 AT1G55750 AT1G60930 AT2G19490 AT2G31320 AT3G54760 AT4G36050 AT5G27740
4	3	3.4E-04	9	159	7.3	GO:0009723 Response to ethylene	AT1G08720 AT1G13960 AT1G21320 AT1G25490 AT2G27050 AT3G16770 AT4G19040 AT4G34460 AT5G54190
4	4	1.8E-05	14	307	5.9	GO:0009733 Response to auxin	AT1G04250 AT1G59750 AT1G76190 AT2G34680 AT3G26790 AT3G28857 AT3G63300 AT4G36800 AT5G07990 AT5G13300 AT5G47230 AT5G48900 AT5G64770 AT5G65980
4	5	1.4E-05	20	611	4.2	GO:0009793 Embryo development ending in seed dormancy	AT1G23340 AT1G53580 AT3G04340 AT3G10840 AT3G15030 AT3G26790 AT3G48620 AT3G48870 AT3G52660 AT3G54760 AT3G60740 AT4G02010 AT4G36800 AT5G11450 AT5G20920 AT5G48360 AT5G50150 AT5G55670 AT5G55840 AT5G56890
4	6	1.5E-05	20	620	4.1	GO:0008270 Zinc ion binding	AT1G04050 AT1G67220 AT2G04500 AT2G21320 AT2G28210 AT2G31320 AT2G33500 AT2G34200 AT3G07270 AT3G19450 AT3G25900 AT3G61460 AT4G14160 AT4G36050 AT5G07400 AT5G13190 AT5G42540 AT5G50390 AT5G51280 AT5G51970
4	7	1.4E-04	17	544	4	GO:0003677 DNA binding	AT1G10522 AT1G13960 AT1G35530 AT1G59750 AT1G68640 AT2G03710 AT2G27050 AT3G15030 AT3G16770 AT3G17730 AT3G18380 AT3G26790 AT3G27920 AT3G48160 AT5G05210 AT5G47230 AT5G63700
4	8	4.7E-04	15	482	4	GO:0009753 Response to jasmonic acid	AT1G13960 AT1G72175 AT2G22930 AT2G24195 AT2G24850 AT2G37025 AT3G15760 AT3G16770 AT3G27810 AT3G50190 AT4G26850 AT5G02230 AT5G11810 AT5G17560 AT5G19240
4	9	4.5E-11	46	1629	3.6	GO:0003700 DNA-binding transcription factor activity	AT1G04250 AT1G08465 AT1G13960 AT1G18570 AT1G22130 AT1G29010 AT1G59750 AT1G62360 AT1G68640 AT1G80840 AT2G02060 AT2G03710 AT2G06020 AT2G21320 AT2G27050 AT2G27070 AT2G28610 AT2G33500 AT2G45660 AT2G46410 AT3G01970 AT3G02310 AT3G10040 AT3G11440 AT3G15030 AT3G16770 AT3G17730 AT3G22780 AT3G26790 AT3G27810 AT3G27920 AT3G47640 AT3G48160 AT3G61850 AT4G25530 AT4G37850 AT4G39100 AT5G11590 AT5G16470 AT5G45050…
4	10	2.3E-06	28	1022	3.5	GO:0007165 Signal transduction	AT1G01680 AT1G02750 AT1G08720 AT1G09480 AT1G57850 AT1G72175 AT1G72930 AT1G72940 AT2G31130 AT2G31990 AT2G47440 AT3G15760 AT3G23540 AT3G27560 AT3G45290 AT3G50190 AT3G63300 AT4G04620 AT4G23440 AT4G30360 AT4G32160 AT5G17680 AT5G18350 AT5G25280 AT5G38850 AT5G45050 AT5G64880 AT5G65430
5	1	1.3E-52	33	98	85.8	GO:0022626 Cytosolic ribosome	AT1G04270 AT1G14320 AT1G15930 AT1G18540 AT1G25260 AT1G34030 AT1G67430 AT1G72370 AT2G18020 AT2G19730 AT2G27720 AT2G34480 AT2G39460 AT2G41840 AT3G04840 AT3G09200 AT3G11940 AT3G48930 AT3G49910 AT3G55750 AT3G60770 AT4G16720 AT4G25740 AT4G27090 AT5G02870 AT5G02960 AT5G07090 AT5G16130 AT5G20290 AT5G27850 AT5G28060 AT5G39740 AT5G57290
5	2	3.0E-19	13	47	70.5	GO:0002181 Cytoplasmic translation	AT1G18540 AT1G27400 AT1G67430 AT1G72370 AT1G74050 AT2G18020 AT3G09200 AT3G49910 AT3G53020 AT3G55750 AT4G16720 AT4G17390 AT5G27770
5	3	4.2E-10	7	27	66	GO:0000027 Ribosomal large subunit assembly	AT1G14320 AT1G18540 AT1G25260 AT1G74050 AT2G39460 AT3G09200 AT5G39740
5	4	1.5E-31	23	106	55.3	GO:0022627 Cytosolic small ribosomal subunit	AT1G04270 AT1G15930 AT1G34030 AT1G72370 AT2G05220 AT2G41840 AT2G47110 AT3G04840 AT3G04920 AT3G11940 AT3G48930 AT3G60770 AT3G62250 AT4G00100 AT4G25740 AT5G02960 AT5G07090 AT5G10360 AT5G16130 AT5G18380 AT5G20290 AT5G28060 AT5G30510
5	5	4.2E-42	31	149	53	GO:0022625 Cytosolic large ribosomal subunit	AT1G04480 AT1G09690 AT1G14320 AT1G18540 AT1G26880 AT1G27400 AT1G67430 AT1G69620 AT1G74050 AT2G18020 AT2G19730 AT2G27530 AT2G27720 AT2G34480 AT2G39460 AT3G04400 AT3G05590 AT3G09200 AT3G49910 AT3G53020 AT3G55750 AT3G60245 AT4G15000 AT4G16720 AT4G17390 AT4G18730 AT4G27090 AT5G02870 AT5G27770 AT5G27850 AT5G39740
5	6	9.1E-51	44	338	33.2	GO:0003735 Structural constituent of ribosome	AT1G04270 AT1G04480 AT1G14320 AT1G15930 AT1G18540 AT1G26880 AT1G27400 AT1G67430 AT1G69620 AT1G72370 AT1G74050 AT2G18020 AT2G27720 AT2G34480 AT2G39460 AT2G41840 AT3G04400 AT3G04920 AT3G05590 AT3G09200 AT3G11940 AT3G48930 AT3G49910 AT3G53020 AT3G55750 AT3G60770 AT4G00100 AT4G15000 AT4G16720 AT4G17390 AT4G25740 AT4G27090 AT4G35490 AT5G02870 AT5G02960 AT5G07090 AT5G10360 AT5G18380 AT5G20290 AT5G27770…
5	7	4.0E-78	81	1020	20.2	GO:0003729 MRNA binding	AT1G04270 AT1G04410 AT1G04480 AT1G04820 AT1G07940 AT1G13930 AT1G14320 AT1G17880 AT1G18080 AT1G18540 AT1G23490 AT1G26110 AT1G26630 AT1G26880 AT1G27400 AT1G34030 AT1G48920 AT1G67430 AT1G69620 AT1G72370 AT1G74050 AT1G76010 AT1G76180 AT2G05220 AT2G18020 AT2G19730 AT2G21060 AT2G27720 AT2G34250 AT2G34480 AT2G39460 AT2G41840 AT2G47110 AT3G03780 AT3G04400 AT3G04840 AT3G04920 AT3G05590 AT3G08580 AT3G09200…
5	8	1.2E-10	12	161	19	GO:0005507 Copper ion binding	AT1G53240 AT1G76160 AT2G27730 AT2G30860 AT3G08580 AT3G09200 AT3G52930 AT3G58610 AT4G13850 AT5G02380 AT5G08670 AT5G63400
5	9	3.1E-09	12	217	14.1	GO:0009505 Plant-type cell wall	AT1G30760 AT1G69530 AT2G01720 AT2G02100 AT2G39700 AT2G41800 AT2G47470 AT3G21770 AT3G61820 AT4G21960 AT5G60920 AT5G61790
5	10	1.8E-11	17	385	11.2	GO:0009409 Response to cold	AT1G09780 AT1G20450 AT1G35720 AT1G53240 AT1G76180 AT2G21060 AT2G39460 AT3G12490 AT3G17390 AT3G53460 AT4G11150 AT4G13850 AT4G15910 AT4G36020 AT5G35735 AT5G37770 AT5G38470
6	1	1.6E-05	7	65	16.3	GO:0051641 Cellular localization	AT1G58110 AT1G67680 AT1G72160 AT3G51650 AT4G16900 AT5G04170 AT5G51400
6	2	2.2E-05	7	69	15.3	GO:0098771 Inorganic ion homeostasis	AT1G05700 AT1G72200 AT2G23340 AT2G29995 AT2G47485 AT3G14280 AT4G22980
6	3	2.6E-06	13	263	7.5	GO:0005509 Calcium ion binding	AT1G52570 AT1G54450 AT2G03150 AT2G14720 AT2G38910 AT3G05410 AT3G51850 AT3G55330 AT4G20780 AT4G35310 AT5G04170 AT5G55990 AT5G57190
6	4	4.7E-14	30	641	7.1	GO:0004674 Protein serine/threonine kinase activity	AT1G05700 AT1G08680 AT1G14000 AT1G14370 AT1G30270 AT1G53700 AT1G72710 AT2G01210 AT2G31800 AT2G34650 AT2G35620 AT2G39660 AT2G44680 AT3G13380 AT3G23150 AT3G23750 AT3G24540 AT3G25840 AT3G51850 AT3G52890 AT4G18950 AT4G28880 AT4G35780 AT5G20050 AT5G35370 AT5G41260 AT5G43320 AT5G58140 AT5G58940 AT5G58950
6	5	1.3E-10	25	604	6.2	GO:0005794 Golgi apparatus	AT1G08660 AT1G14290 AT1G27600 AT2G01480 AT2G14720 AT2G35190 AT2G35610 AT2G38840 AT2G38860 AT2G39660 AT3G12740 AT3G13720 AT3G27530 AT3G49210 AT3G53520 AT4G15610 AT4G17430 AT4G30440 AT4G39390 AT5G05820 AT5G11650 AT5G19660 AT5G51400 AT5G58140 AT5G64030
6	6	3.8E-06	15	379	6	GO:0009755 Hormone-mediated signaling pathway	AT1G13000 AT1G53180 AT1G64610 AT3G13380 AT3G14590 AT3G23750 AT3G24530 AT3G26510 AT3G26910 AT3G46690 AT4G10610 AT4G15610 AT4G29700 AT5G01710 AT5G11650
6	7	7.3E-08	23	699	5	GO:0050832 Defense response to fungus	AT1G05700 AT1G64610 AT1G75380 AT2G39660 AT2G44790 AT3G19190 AT3G26910 AT3G46690 AT3G59880 AT4G02330 AT4G08470 AT4G15610 AT4G19230 AT4G21903 AT4G22980 AT4G30440 AT5G01710 AT5G06780 AT5G08660 AT5G11650 AT5G26270 AT5G45110 AT5G45500
6	8	3.3E-06	20	677	4.5	GO:0016020 Membrane	AT1G01610 AT1G14290 AT1G26340 AT1G33090 AT1G60960 AT2G14720 AT2G19880 AT2G46740 AT3G53520 AT4G00110 AT4G00630 AT4G14965 AT4G21903 AT4G30600 AT4G35310 AT4G37330 AT4G38640 AT5G11650 AT5G55990 AT5G58140
6	9	6.5E-06	20	715	4.2	GO:0098542 Defense response to other organism	AT1G58270 AT2G01818 AT2G30930 AT2G35910 AT2G36950 AT3G14590 AT3G23750 AT3G24530 AT3G46700 AT3G48450 AT3G51940 AT3G59090 AT4G10610 AT4G29700 AT5G20050 AT5G22200 AT5G50760 AT5G53590 AT5G64130 AT5G66480
6	10	2.6E-36	116	4294	4.1	GO:0005515 Protein binding	AT1G05700 AT1G06950 AT1G09570 AT1G10610 AT1G14000 AT1G14370 AT1G15780 AT1G16890 AT1G17070 AT1G20700 AT1G24560 AT1G26340 AT1G28050 AT1G30270 AT1G51500 AT1G58110 AT1G61210 AT1G61730 AT1G64520 AT1G69810 AT1G72710 AT1G74250 AT1G74950 AT1G77710 AT1G77890 AT1G78600 AT1G79380 AT2G01210 AT2G01710 AT2G01980 AT2G02080 AT2G02470 AT2G03150 AT2G05630 AT2G16500 AT2G17020 AT2G26280 AT2G34650 AT2G34690 AT2G35620…
7	1	1.7E-05	10	163	9.1	GO:0032787 Monocarboxylic acid metabolic process	AT1G06110 AT1G22330 AT1G26930 AT1G66880 AT1G76070 AT3G17770 AT4G36010 AT4G38550 AT5G04830 AT5G19850
7	2	9.2E-11	23	486	7.1	GO:0048364 Root development	AT1G06230 AT1G14860 AT1G24460 AT1G47485 AT1G59820 AT1G66460 AT1G72125 AT2G28960 AT2G43610 AT2G46990 AT3G23940 AT3G46260 AT3G51580 AT3G54010 AT3G59420 AT3G62270 AT4G04920 AT4G25390 AT4G31920 AT5G03540 AT5G13010 AT5G47990 AT5G48010
7	3	6.0E-08	19	451	6.3	GO:0006979 Response to oxidative stress	AT1G02930 AT1G06620 AT1G09000 AT1G66880 AT1G76070 AT2G18980 AT2G21195 AT2G43320 AT3G49120 AT4G11290 AT4G21910 AT5G01820 AT5G04830 AT5G05140 AT5G07460 AT5G17820 AT5G21280 AT5G39610 AT5G41150
7	4	5.3E-06	17	482	5.3	GO:0009753 Response to jasmonic acid	AT1G11670 AT1G33230 AT1G66880 AT2G36650 AT2G43320 AT3G05165 AT3G09950 AT3G17770 AT4G11350 AT4G21910 AT4G24340 AT4G36010 AT4G38550 AT5G12890 AT5G14120 AT5G46760 AT5G49850
7	5	6.4E-06	18	553	4.8	GO:0031347 Reg. of defense response	AT1G51790 AT1G66880 AT1G76070 AT2G04100 AT2G17120 AT2G34040 AT2G36650 AT2G43320 AT2G46620 AT3G17770 AT3G51340 AT4G09030 AT4G11350 AT4G24340 AT4G38550 AT5G05140 AT5G12890 AT5G49850
7	6	2.8E-07	22	677	4.8	GO:0016020 Membrane	AT1G10290 AT1G10940 AT1G11670 AT1G15160 AT1G33230 AT1G78130 AT1G79520 AT2G04100 AT2G04620 AT2G14120 AT2G24180 AT2G44490 AT3G13772 AT3G27770 AT4G08180 AT4G21910 AT5G14120 AT5G47990 AT5G53530 AT5G57240 AT5G60460 AT5G62960
7	7	2.1E-05	17	549	4.6	GO:0009651 Response to salt stress	AT1G09950 AT1G10940 AT1G24460 AT1G27320 AT1G47485 AT1G76070 AT2G32860 AT2G41560 AT2G44490 AT3G19290 AT3G23940 AT3G55270 AT4G08180 AT5G01820 AT5G14640 AT5G24030 AT5G39610
7	8	3.2E-05	18	641	4.2	GO:0004674 Protein serine/threonine kinase activity	AT1G09000 AT1G10940 AT1G13350 AT1G56140 AT1G67890 AT2G28960 AT3G03940 AT3G04810 AT3G24240 AT3G59420 AT4G04510 AT4G25390 AT4G26610 AT4G28490 AT4G28860 AT4G33080 AT5G01820 AT5G14640
7	9	6.5E-05	17	611	4.1	GO:0009793 Embryo development ending in seed dormancy	AT1G12770 AT1G28350 AT1G31070 AT1G69250 AT2G01620 AT2G13370 AT3G04070 AT3G06430 AT3G16840 AT3G54010 AT3G59420 AT4G02480 AT5G02190 AT5G13010 AT5G19820 AT5G22130 AT5G40480
7	10	3.4E-05	19	715	4	GO:0098542 Defense response to other organism	AT1G02220 AT1G11670 AT1G53340 AT1G57680 AT2G04100 AT2G28960 AT2G36650 AT2G43320 AT3G17770 AT3G51340 AT3G63180 AT4G09030 AT4G11350 AT4G24340 AT4G31970 AT4G36010 AT5G11680 AT5G12890 AT5G38550
8	1	9.2E-07	11	119	11	GO:0043621 Protein self-association	AT1G42560 AT1G50030 AT1G71020 AT2G21120 AT2G31810 AT2G47390 AT3G01680 AT4G16444 AT4G20930 AT4G23950 AT5G13530
8	2	8.7E-09	15	174	10.3	GO:0043531 ADP binding	AT1G31540 AT1G52660 AT1G61180 AT1G61190 AT1G64070 AT4G14370 AT4G16950 AT4G36150 AT5G17880 AT5G45250 AT5G45260 AT5G45440 AT5G46520 AT5G49140 ATMG01190
8	3	1.2E-05	15	325	5.5	GO:0009620 Response to fungus	AT1G22400 AT1G43640 AT1G43850 AT1G62422 AT1G62790 AT1G70530 AT2G06050 AT2G30500 AT2G32250 AT4G15236 AT4G32551 AT5G11270 AT5G17650 AT5G38280 AT5G47590
8	4	1.5E-06	19	454	5	GO:0006952 Defense response	AT1G31540 AT1G42560 AT1G51860 AT1G61840 AT2G22330 AT3G10340 AT3G20460 AT3G56860 AT4G14370 AT4G16950 AT4G36150 AT5G09620 AT5G11270 AT5G13530 AT5G17880 AT5G45250 AT5G46520 AT5G49140 AT5G51700
8	5	1.3E-06	21	544	4.6	GO:0003677 DNA binding	AT1G14685 AT1G19100 AT1G43850 AT1G61040 AT1G64100 AT2G15400 AT3G02920 AT3G20540 AT3G57800 AT4G08920 AT4G37180 AT5G02810 AT5G06950 AT5G10510 AT5G20240 AT5G33210 AT5G41010 AT5G45140 AT5G45260 AT5G51230 AT5G57390
8	6	1.5E-06	21	553	4.5	GO:0031347 Reg. of defense response	AT1G11050 AT1G22400 AT1G31540 AT1G61100 AT2G25460 AT2G28400 AT2G30500 AT2G32250 AT3G29034 AT3G54000 AT3G57450 AT3G61280 AT4G14370 AT4G26910 AT4G36150 AT5G02290 AT5G11270 AT5G17650 AT5G38280 AT5G42950 AT5G45440
8	7	6.7E-05	17	486	4.2	GO:0048364 Root development	AT1G12430 AT1G22400 AT1G31670 AT1G51190 AT1G61840 AT2G16980 AT2G39830 AT3G09240 AT3G13435 AT3G29034 AT3G54870 AT4G15070 AT4G24130 AT4G26910 AT5G10510 AT5G44280 AT5G57390
8	8	1.9E-09	34	973	4.2	GO:0009414 Response to water deprivation	AT1G11050 AT1G22985 AT1G52400 AT1G65486 AT1G70530 AT1G72770 AT2G25460 AT2G28400 AT2G34610 AT2G38470 AT2G38760 AT3G02160 AT3G05400 AT3G09940 AT3G10340 AT3G23050 AT3G27330 AT3G50970 AT3G57450 AT3G59380 AT4G08920 AT4G18990 AT4G23500 AT4G31390 AT4G32551 AT4G32920 AT4G34890 AT5G09620 AT5G11270 AT5G35560 AT5G36220 AT5G43330 AT5G44650 AT5G53030
8	9	2.9E-04	16	490	3.9	GO:0004672 Protein kinase activity	AT1G50030 AT1G65790 AT1G70530 AT1G79570 AT2G17170 AT3G07980 AT3G09240 AT3G46400 AT3G46920 AT3G57830 AT4G08920 AT4G24740 AT4G31390 AT5G13530 AT5G38280 AT5G61570
8	10	4.9E-05	20	641	3.7	GO:0004674 Protein serine/threonine kinase activity	AT1G01140 AT1G11050 AT1G12970 AT1G50030 AT1G51860 AT1G65790 AT1G70460 AT1G70530 AT1G78530 AT2G23770 AT3G07980 AT4G21390 AT4G24740 AT4G31390 AT5G02290 AT5G13530 AT5G35390 AT5G38250 AT5G47080 AT5G56040
9	1	3.1E-11	25	332	6.9	GO:0005975 Carbohydrate metabolic process	AT1G05660 AT1G26560 AT1G31740 AT1G51470 AT1G55120 AT1G61810 AT1G64770 AT2G05790 AT2G23900 AT2G31865 AT2G33160 AT2G36390 AT2G41540 AT3G03640 AT3G16850 AT3G44620 AT3G58750 AT3G60100 AT3G60140 AT4G03200 AT4G10060 AT4G35010 AT4G38590 AT5G03650 AT5G66530
9	2	6.6E-05	17	371	4.2	GO:0043565 Sequence-specific DNA binding	AT1G21450 AT1G27370 AT1G32330 AT1G73805 AT1G75520 AT2G01430 AT2G22540 AT2G26150 AT2G29060 AT3G01530 AT3G06490 AT3G12250 AT3G27785 AT3G30210 AT3G51080 AT4G17810 AT5G10340
9	3	4.3E-06	25	623	3.7	GO:0030154 Cell differentiation	AT1G03070 AT1G10740 AT1G22110 AT1G51880 AT2G22795 AT2G24430 AT2G30990 AT2G43040 AT2G43240 AT3G10530 AT3G11700 AT3G12560 AT3G24670 AT3G25597 AT3G46340 AT3G50640 AT3G51080 AT4G12690 AT4G32950 AT4G35010 AT5G09210 AT5G26150 AT5G44020 AT5G61510 AT5G62170
9	4	3.0E-06	26	650	3.7	GO:0048589 Developmental growth	AT1G03070 AT1G05660 AT1G10870 AT1G20670 AT1G22110 AT1G24300 AT1G27210 AT1G51880 AT2G22795 AT2G30990 AT2G40800 AT2G43040 AT2G43240 AT3G11700 AT3G12560 AT3G16850 AT3G20300 AT3G21340 AT3G24670 AT3G25597 AT3G46340 AT4G02130 AT4G32670 AT5G26150 AT5G44020 AT5G62170
9	5	4.6E-11	45	1129	3.7	GO:0009416 Response to light stimulus	AT1G02475 AT1G06460 AT1G07090 AT1G12480 AT1G15290 AT1G17340 AT1G17830 AT1G21590 AT1G23090 AT1G25450 AT1G26560 AT1G27210 AT1G45201 AT1G66700 AT1G70180 AT1G73390 AT1G80340 AT2G03550 AT2G05655 AT2G28320 AT2G29120 AT2G37450 AT2G40460 AT2G47460 AT3G25870 AT3G27540 AT3G44620 AT3G47800 AT3G51080 AT3G60520 AT4G03200 AT4G04750 AT4G13030 AT4G14500 AT5G04140 AT5G08440 AT5G12010 AT5G14470 AT5G37550 AT5G43470…
9	6	2.8E-08	38	1035	3.4	GO:0042742 Defense response to bacterium	AT1G08940 AT1G17340 AT1G17830 AT1G21590 AT1G22110 AT1G51830 AT1G51890 AT1G58225 AT1G63720 AT1G66700 AT1G70130 AT1G73805 AT2G21510 AT2G26330 AT2G39420 AT2G42010 AT3G05200 AT3G09010 AT3G14150 AT3G19010 AT3G25597 AT3G43850 AT3G44260 AT3G52870 AT3G53810 AT4G01090 AT4G03450 AT4G11850 AT4G15233 AT4G23140 AT4G29440 AT4G37310 AT4G39030 AT5G14470 AT5G40460 AT5G52640 AT5G54710 AT5G59930
9	7	2.3E-07	34	927	3.4	GO:0006468 Protein phosphorylation	AT1G01560 AT1G04700 AT1G07560 AT1G21210 AT1G21250 AT1G21590 AT1G51830 AT1G51880 AT1G51890 AT1G61590 AT1G61610 AT1G68830 AT1G70130 AT2G04300 AT2G26330 AT2G39840 AT2G42330 AT3G05140 AT3G07070 AT3G09010 AT3G18810 AT3G28690 AT3G44850 AT3G46340 AT3G53810 AT3G61160 AT4G01090 AT4G11110 AT4G18640 AT4G23140 AT4G27460 AT5G26150 AT5G37450 AT5G63370
9	8	6.9E-06	27	740	3.4	GO:0000976 Transcription cis-regulatory region binding	AT1G01060 AT1G21450 AT1G30490 AT1G52880 AT1G62990 AT1G66600 AT1G75710 AT2G18300 AT2G22840 AT2G26150 AT2G33880 AT2G42040 AT2G47460 AT2G48100 AT3G01530 AT3G06490 AT3G12250 AT3G14180 AT3G27785 AT3G28910 AT3G53920 AT4G04260 AT4G19520 AT4G29230 AT5G14340 AT5G47390 AT5G59820
9	9	6.6E-05	23	641	3.3	GO:0004674 Protein serine/threonine kinase activity	AT1G01560 AT1G07560 AT1G12580 AT1G51880 AT1G51890 AT1G61590 AT1G61610 AT1G68830 AT2G04300 AT2G42330 AT3G05140 AT3G07070 AT3G09010 AT3G18810 AT3G21340 AT3G28690 AT3G44850 AT3G46340 AT3G61160 AT4G18640 AT4G23140 AT5G24430 AT5G37450
9	10	5.0E-05	24	677	3.3	GO:0016020 Membrane	AT1G03070 AT1G32270 AT1G49430 AT1G59610 AT1G64400 AT1G66760 AT1G71870 AT2G18590 AT2G28630 AT2G32610 AT2G34940 AT2G38110 AT2G39420 AT3G19720 AT3G20080 AT4G03440 AT4G03450 AT4G05040 AT4G13345 AT4G14950 AT4G29680 AT4G37310 AT5G21930 AT5G54710
10	1	2.8E-09	20	137	6.7	GO:0006629 Lipid metabolic process	AT1G04010 AT1G14020 AT1G18460 AT1G20130 AT1G56630 AT1G73650 AT1G75920 AT2G05260 AT2G30550 AT3G19310 AT3G24420 AT3G48090 AT3G54200 AT4G29310 AT4G34920 AT5G14180 AT5G24200 AT5G37540 AT5G47250 AT5G58050
10	2	2.8E-09	28	276	4.6	GO:0016491 Oxidoreductase activity	AT1G07440 AT1G50450 AT1G56000 AT1G60990 AT1G76690 AT2G29310 AT2G30890 AT2G40370 AT3G02280 AT3G04870 AT3G10390 AT3G13400 AT3G13730 AT3G23510 AT3G30290 AT3G55290 AT4G11410 AT4G12890 AT4G15310 AT4G32360 AT4G39830 AT5G21482 AT5G38900 AT5G38970 AT5G51030 AT5G56470 AT5G57030 AT5G58910
10	3	2.8E-09	36	444	3.7	GO:1901701 Cellular response to oxygen-containing compound	AT1G01440 AT1G11700 AT1G13750 AT1G18460 AT1G22050 AT1G32150 AT1G34420 AT1G51402 AT1G55450 AT1G67190 AT1G68620 AT1G73200 AT1G73740 AT1G74440 AT2G19130 AT2G30550 AT2G40600 AT2G44500 AT3G03560 AT3G14690 AT3G19970 AT3G46660 AT3G54100 AT3G56080 AT4G15530 AT4G17840 AT4G31510 AT5G01960 AT5G02620 AT5G06510 AT5G18490 AT5G24260 AT5G26770 AT5G44820 AT5G53440 AT5G59670
10	4	1.6E-16	70	927	3.5	GO:0006468 Protein phosphorylation	AT1G03920 AT1G07650 AT1G21230 AT1G23540 AT1G29750 AT1G34420 AT1G49160 AT1G50990 AT1G51850 AT1G51910 AT1G53510 AT1G61370 AT1G61400 AT1G61490 AT1G66930 AT1G71830 AT1G74330 AT1G78940 AT1G78980 AT1G79600 AT2G01830 AT2G18470 AT2G19130 AT2G19210 AT2G20495 AT2G20850 AT2G25090 AT2G25220 AT2G30740 AT2G31010 AT2G40560 AT2G40860 AT2G43700 AT2G45590 AT3G15890 AT3G17510 AT3G45430 AT3G45780 AT3G46330 AT3G50730…
10	5	4.6E-11	48	641	3.4	GO:0004674 Protein serine/threonine kinase activity	AT1G03920 AT1G04310 AT1G07650 AT1G16670 AT1G23540 AT1G29750 AT1G49160 AT1G50990 AT1G51850 AT1G53510 AT1G61370 AT1G61400 AT1G61490 AT1G66930 AT1G79600 AT2G18470 AT2G19130 AT2G19210 AT2G19470 AT2G20495 AT2G25090 AT2G40860 AT2G45590 AT3G07700 AT3G17510 AT3G45410 AT3G45780 AT3G46330 AT4G13020 AT4G16970 AT4G21230 AT4G21380 AT4G23180 AT4G23260 AT4G26890 AT4G29050 AT4G29180 AT4G31250 AT5G20480 AT5G21326…
10	6	1.6E-16	74	1022	3.3	GO:0007165 Signal transduction	AT1G01440 AT1G02340 AT1G13750 AT1G14530 AT1G19960 AT1G20920 AT1G26480 AT1G31190 AT1G32150 AT1G34760 AT1G51270 AT1G52780 AT1G53510 AT1G65730 AT1G65850 AT1G68620 AT1G72860 AT1G73200 AT1G73740 AT1G78540 AT2G05335 AT2G06983 AT2G16870 AT2G19130 AT2G19470 AT2G20570 AT2G25090 AT2G28080 AT2G30550 AT2G40600 AT2G41835 AT2G47140 AT3G04220 AT3G19970 AT3G22800 AT3G25670 AT3G44400 AT3G46660 AT3G48020 AT3G50730…
10	7	7.9E-10	46	650	3.2	GO:0048589 Developmental growth	AT1G01660 AT1G09170 AT1G30130 AT1G52780 AT1G53470 AT1G56630 AT1G67190 AT1G70090 AT1G76620 AT1G78260 AT1G78980 AT1G79910 AT2G24040 AT2G29740 AT2G40620 AT2G41170 AT2G44500 AT2G47140 AT3G01311 AT3G05920 AT3G06150 AT3G19970 AT3G23470 AT3G44510 AT4G01210 AT4G09630 AT4G16620 AT4G17100 AT4G20935 AT4G21740 AT4G25820 AT4G29180 AT4G29310 AT4G37100 AT5G06900 AT5G08200 AT5G11420 AT5G18030 AT5G22310 AT5G37540…
10	8	8.3E-16	73	1035	3.2	GO:0042742 Defense response to bacterium	AT1G01440 AT1G03610 AT1G07135 AT1G07360 AT1G08900 AT1G18860 AT1G21326 AT1G25400 AT1G27020 AT1G30700 AT1G53390 AT1G55450 AT1G67920 AT1G68620 AT1G73740 AT1G74710 AT2G01830 AT2G02010 AT2G15760 AT2G16870 AT2G19130 AT2G19210 AT2G26975 AT2G30550 AT2G40110 AT2G41640 AT2G41835 AT2G43700 AT2G44500 AT3G03440 AT3G03870 AT3G08510 AT3G14260 AT3G14415 AT3G15340 AT3G19970 AT3G22800 AT3G45410 AT3G45430 AT3G49790…
10	9	2.7E-10	49	699	3.2	GO:0050832 Defense response to fungus	AT1G01440 AT1G07135 AT1G18860 AT1G20380 AT1G25400 AT1G27020 AT1G30700 AT1G34420 AT1G42540 AT1G52410 AT1G53390 AT1G55450 AT1G67920 AT1G68620 AT1G71930 AT1G74710 AT2G02010 AT2G16390 AT2G16870 AT2G19130 AT2G30550 AT2G36490 AT2G38870 AT2G41640 AT2G41835 AT2G44500 AT3G04220 AT3G09030 AT3G45410 AT4G01720 AT4G14365 AT4G14746 AT4G15800 AT4G18780 AT4G19990 AT4G22780 AT4G36670 AT5G02310 AT5G17290 AT5G18490…
10	10	7.4E-16	77	1129	3.1	GO:0009416 Response to light stimulus	AT1G05170 AT1G11530 AT1G21500 AT1G21680 AT1G22750 AT1G22850 AT1G29920 AT1G30040 AT1G30700 AT1G34780 AT1G42540 AT1G42970 AT1G51402 AT1G52245 AT1G52855 AT1G60270 AT1G61795 AT1G62710 AT1G68440 AT1G78815 AT1G79360 AT1G79790 AT2G17260 AT2G21560 AT2G35410 AT2G38780 AT2G42070 AT2G42520 AT2G47140 AT3G03770 AT3G03790 AT3G05830 AT3G11560 AT3G14450 AT3G23510 AT3G24420 AT3G26310 AT3G27025 AT3G48800 AT3G49140…
11	1	1.4E-05	5	14	42.2	GO:0048581 Neg. reg. of post-embryonic development	AT1G15520 AT1G50300 AT1G71960 AT3G10030 AT5G18670
11	2	1.5E-04	11	204	6.4	GO:0044255 Cellular lipid metabolic process	AT1G14270 AT1G70900 AT1G75960 AT2G01320 AT2G28470 AT2G44430 AT3G04420 AT3G05150 AT3G09560 AT5G42870 AT5G66310
11	3	1.6E-05	14	270	6.1	GO:0004842 Ubiquitin-protein transferase activity	AT1G15165 AT1G57800 AT1G59560 AT2G28540 AT2G30580 AT2G42160 AT3G02290 AT3G13550 AT3G45500 AT4G17680 AT5G03200 AT5G45100 AT5G50430 AT5G51270
11	4	4.4E-05	14	302	5.5	GO:0000981 DNA-binding transcription factor activity-RNA polymerase II-specific	AT1G05230 AT1G16060 AT1G17040 AT1G35460 AT1G69120 AT1G73360 AT2G02820 AT2G38880 AT2G41470 AT2G42830 AT3G61150 AT5G10140 AT5G14960 AT5G41410
11	5	3.6E-04	12	280	5.1	GO:0048523 Neg. reg. of cellular process	AT1G03365 AT1G67320 AT1G80610 AT2G16860 AT2G28540 AT3G08840 AT3G09035 AT3G22430 AT3G56870 AT4G28100 AT5G58410 AT5G63550
11	6	1.2E-04	14	332	5	GO:0005975 Carbohydrate metabolic process	AT1G29890 AT2G22620 AT2G28470 AT2G37720 AT3G04010 AT3G07830 AT3G18080 AT3G26380 AT3G55260 AT5G14500 AT5G20710 AT5G24420 AT5G27530 AT5G49900
11	7	3.1E-04	13	321	4.8	GO:0055085 Transmembrane transport	AT1G15520 AT1G51610 AT1G69870 AT1G71960 AT2G38060 AT3G20660 AT3G28345 AT3G43790 AT3G47760 AT4G19030 AT5G37810 AT5G39040 AT5G64500
11	8	8.7E-06	27	927	3.4	GO:0006468 Protein phosphorylation	AT1G20650 AT1G51810 AT1G54960 AT1G61500 AT1G65320 AT1G67000 AT1G69220 AT1G76370 AT1G80090 AT1G80870 AT2G25790 AT3G01085 AT3G18750 AT3G25250 AT3G26700 AT4G18250 AT4G20450 AT4G23050 AT5G03320 AT5G16500 AT5G21222 AT5G24100 AT5G38210 AT5G40380 AT5G51270 AT5G57670 AT5G60080
11	9	3.1E-04	19	654	3.4	GO:0009888 Tissue development	AT1G01700 AT1G56080 AT1G61310 AT2G21850 AT2G32450 AT3G05150 AT3G15115 AT3G42800 AT3G56870 AT4G20450 AT4G28100 AT4G37530 AT5G06790 AT5G24100 AT5G54100 AT5G57670 AT5G60150 AT5G62580 AT5G63550
11	10	2.3E-05	26	930	3.3	GO:0009536 Plastid	AT1G05200 AT1G25375 AT1G32200 AT1G48850 AT2G01910 AT2G38060 AT3G24320 AT3G49560 AT4G33520 AT4G36810 AT5G01220 AT5G19230 AT5G19250 AT5G21222 AT5G22770 AT5G22780 AT5G25880 AT5G26570 AT5G39040 AT5G41220 AT5G46110 AT5G46180 AT5G49740 AT5G49900 AT5G55610 AT5G56940
12	1	5.1E-06	6	27	27.3	GO:0046856 Phosphatidylinositol dephosphorylation	AT1G47510 AT2G31830 AT2G37440 AT3G10550 AT3G43220 AT5G65090
12	2	9.1E-06	11	167	8.1	GO:0005773 Vacuole	AT1G12240 AT1G54030 AT2G22990 AT2G25840 AT3G28715 AT3G53080 AT4G16500 AT5G05460 AT5G39510 AT5G47560 AT5G56870
12	3	4.8E-07	15	257	7.2	GO:0002376 Immune system process	AT1G24530 AT1G33760 AT1G53430 AT1G58400 AT1G76360 AT2G37980 AT3G16860 AT4G30780 AT4G32030 AT5G12930 AT5G25930 AT5G40690 AT5G44585 AT5G44910 AT5G56870
12	4	2.3E-06	16	338	5.8	GO:0009751 Response to salicylic acid	AT1G33760 AT1G59590 AT1G77500 AT3G09370 AT3G14060 AT3G44860 AT3G51440 AT4G16500 AT4G37610 AT5G13330 AT5G25930 AT5G36930 AT5G40240 AT5G40690 AT5G56750 AT5G63160
12	5	6.9E-09	24	549	5.4	GO:0009651 Response to salt stress	AT1G08930 AT1G17840 AT1G19380 AT1G27760 AT1G47510 AT1G49300 AT1G50460 AT1G51460 AT1G69430 AT1G70170 AT2G21500 AT2G26190 AT2G44460 AT3G16860 AT3G16940 AT3G46550 AT4G12480 AT4G21670 AT4G28260 AT4G34710 AT5G13330 AT5G22500 AT5G41580 AT5G47020
12	6	1.7E-09	28	699	4.9	GO:0050832 Defense response to fungus	AT1G24530 AT1G25540 AT1G33760 AT1G53430 AT1G58400 AT1G59590 AT1G64670 AT1G70170 AT1G76360 AT2G15890 AT2G21500 AT2G35000 AT2G43590 AT3G14060 AT3G16860 AT3G43720 AT4G12480 AT4G31500 AT4G32030 AT5G12930 AT5G25930 AT5G36930 AT5G39580 AT5G40690 AT5G44585 AT5G44910 AT5G56870 AT5G66675
12	7	3.9E-06	18	451	4.9	GO:0006979 Response to oxidative stress	AT1G16420 AT1G19380 AT1G49300 AT1G53430 AT1G59590 AT1G76360 AT2G31570 AT3G08670 AT4G04840 AT4G13310 AT4G22610 AT4G34710 AT5G12930 AT5G25930 AT5G39580 AT5G56870 AT5G59530 AT5G66675
12	8	4.0E-06	18	454	4.9	GO:0006952 Defense response	AT1G04540 AT1G17590 AT1G27170 AT1G27180 AT1G52040 AT2G31570 AT3G01990 AT3G25510 AT4G01920 AT4G04840 AT4G08450 AT4G16990 AT4G22610 AT5G17970 AT5G36930 AT5G38340 AT5G40780 AT5G51060
12	9	3.0E-11	35	922	4.7	GO:0009737 Response to abscisic acid	AT1G06840 AT1G08930 AT1G17840 AT1G19380 AT1G47510 AT1G53430 AT1G59590 AT1G64670 AT1G65690 AT1G76360 AT1G77500 AT2G16990 AT2G21500 AT2G26190 AT2G32510 AT2G36690 AT2G41190 AT3G16860 AT4G04840 AT4G10720 AT4G12480 AT4G21534 AT4G22610 AT4G34710 AT4G39130 AT5G02420 AT5G13330 AT5G18760 AT5G25930 AT5G25980 AT5G41580 AT5G47020 AT5G48310 AT5G59530 AT5G62000
12	10	2.0E-09	34	1035	4	GO:0042742 Defense response to bacterium	AT1G06840 AT1G11370 AT1G27170 AT1G27180 AT1G33760 AT1G53430 AT1G58400 AT1G59590 AT1G61215 AT1G76360 AT1G77500 AT2G03730 AT2G21500 AT2G32800 AT2G37980 AT2G43590 AT3G14060 AT3G16860 AT3G47080 AT4G16500 AT4G30780 AT4G31500 AT4G32030 AT5G10030 AT5G12930 AT5G18525 AT5G25930 AT5G36930 AT5G40690 AT5G44070 AT5G44585 AT5G44910 AT5G64440 AT5G66675
13	1	6.1E-05	7	63	14.1	GO:0007018 Microtubule-based movement	AT1G18410 AT1G73860 AT2G21300 AT3G10180 AT3G12020 AT3G51150 AT4G27180
13	2	9.7E-06	11	161	8.7	GO:0008017 Microtubule binding	AT1G18410 AT1G60500 AT1G73860 AT2G21300 AT2G44590 AT3G10180 AT3G12020 AT3G51150 AT3G55860 AT4G27180 AT5G62240
13	3	3.8E-04	8	123	8.3	GO:0003682 Chromatin binding	AT1G73960 AT2G36960 AT3G19510 AT3G43990 AT4G14140 AT5G02560 AT5G05490 AT5G66130
13	4	2.0E-05	12	216	7.1	GO:0009908 Flower development	AT1G21470 AT1G62500 AT1G72560 AT1G80930 AT2G21300 AT3G07610 AT4G34400 AT4G36930 AT5G02880 AT5G14080 AT5G45190 AT5G53150
13	5	1.1E-05	14	288	6.2	GO:0050793 Reg. of developmental process	AT1G48090 AT1G58120 AT1G64050 AT1G68550 AT2G21300 AT2G30933 AT3G07310 AT3G14810 AT3G18230 AT4G03080 AT5G02880 AT5G19130 AT5G22040 AT5G43300
13	6	3.8E-04	12	302	5.1	GO:0000981 DNA-binding transcription factor activity-RNA polymerase II-specific	AT1G01530 AT1G18750 AT1G50780 AT1G79840 AT2G46810 AT3G60390 AT4G08150 AT4G21750 AT4G24540 AT5G46690 AT5G51860 AT5G60910
13	7	1.6E-04	14	376	4.7	GO:0010015 Root morphogenesis	AT1G18410 AT1G48870 AT1G49100 AT1G53920 AT1G58520 AT1G62500 AT1G65985 AT3G04710 AT3G11320 AT3G25730 AT3G46280 AT4G30670 AT5G49770 AT5G54050
13	8	4.5E-05	18	544	4.2	GO:0003677 DNA binding	AT1G27720 AT1G28300 AT1G34180 AT1G63490 AT2G18350 AT2G27100 AT2G40030 AT3G10690 AT3G19510 AT4G21750 AT4G39780 AT5G02560 AT5G13820 AT5G15700 AT5G18620 AT5G19310 AT5G39770 AT5G43630
13	9	1.6E-04	16	490	4.2	GO:0004672 Protein kinase activity	AT1G11350 AT1G51820 AT1G68690 AT2G17890 AT2G41860 AT2G41920 AT3G15220 AT3G63340 AT4G21410 AT4G32250 AT5G35410 AT5G41730 AT5G45800 AT5G50330 AT5G59010 AT5G63710
13	10	5.5E-06	23	740	4	GO:0000976 Transcription cis-regulatory region binding	AT1G34180 AT1G34390 AT1G68550 AT1G68670 AT1G69010 AT1G69310 AT1G73960 AT1G79840 AT2G02070 AT2G18350 AT2G40340 AT2G46400 AT3G18550 AT3G25730 AT3G61830 AT4G08150 AT4G28500 AT4G36930 AT4G39780 AT5G04340 AT5G16560 AT5G26930 AT5G60910
14	1	8.4E-25	9	10	751.3	GO:0009539 Photosystem II reaction center	PSBK PSBI PSBC YCF9 PSBJ PSBL PSBE PSBB PSBT
14	2	1.2E-12	5	8	521.7	GO:0009512 Cytochrome b6f complex	YCF6 ORF31 PETG PETB PETD
14	3	4.8E-10	4	7	477	GO:0015990 Electron transport coupled proton transport	PSBG NDHF NDHD
14	4	6.9E-24	10	19	439.4	GO:0000312 Plastid small ribosomal subunit	RPS16 RPS12A RPS2 RPS14 RPS4 RPS18 RPS3 RPS19 RPS12C RPS15
14	5	8.1E-12	5	11	379.4	GO:0009772 Photosynthetic electron transport in photosystem II	PSBA PSBD PSBC PSBB NDHH
14	6	8.1E-12	5	11	379.4	GO:0042773 ATP synthesis coupled electron transport	NDHF NDHD NDHE cox2
14	7	8.1E-12	5	11	379.4	GO:0045156 Electron transporter-transferring electrons within the cyclic electron transport pathway	PSBA PSBD PSBC PSBB PETD
14	8	1.4E-26	12	30	333.9	GO:0008137 NADH dehydrogenase (ubiquinone) activity	NDHJ PSBG NDHC NDHF NDHD NDHE NDHG NDHI NDHH nad6 nad3
14	9	2.5E-09	4	10	333.9	GO:0009769 Photosynthesis-light harvesting in photosystem II	PSBI PSBD PSBE PSBH
14	10	3.7E-15	7	21	278.3	GO:0003954 NADH dehydrogenase activity	NDHC NDHF NDHD NDHA nad6 nad3
